# Supplementary material for: Exploiting a targeted resistome sequencing approach in assessing antimicrobial resistance in retail foods
Source: Environ Microbiome. 2023 Mar 29;18:25. doi: 10.1186/s40793-023-00482-0 (PMC10052294; doi:10.1186/s40793-023-00482-0)
Supplement: Supplementary file 1 — Additional file 1. Sequence targets included in the bait-capture system described in this study. [file 40793_2023_482_MOESM1_ESM.xlsx]

## Sheet: Sheet1
ID	Cluster	Class/Replicon	Gene/Replicon group	Replicon_subvariant	AMR mechanism	Nucleotide
537__oqxB__NG_048025.1__1	0	MULTIDRUG	oqxB		efflux	TACAAAAAGTGTTTATGCCGGGTATGCCGGTTAACGCCAAAACCGTTGCCATGACCTCCAGCGCCACCCTTAACTGATCCCTAATCAGAGAATCCAAGACATGGACTTTTCCCGCTTTTTTATCGACAGGCCGATTTTCGCCGCGGTGCTGTCGATTTTAATTTTTATCACCGGGTTAATCGCTATCCCACTGCTGCCGGTGAGCGAATATCCGGATGTCGTCCCGCCGAGCGTCCAGGTGCGCGCGGAGTATCCCGGCGCCAACCCGAAAGTGATTGCCGAGACCGTGGCGACGCCGCTGGAGGAAGCGATCAACGGCGTTGAAAACATGATGTACATGAAATCGGTCGCCGGCTCCGACGGCGTGCTGGTCACCACCGTCACCTTCCGCCCGGGTAC…
537__oqxB__NG_050438.1__2	0	MULTIDRUG	oqxB		efflux	TACAAAAAGTGTTTATGCCGGGTATGCCGGTTAACGCCAAAACCGTTGCCATGACCTCCAGCGCCACCCTTAACTGATCCCTAATCAGAGAATCCAAGACATGGACTTTTCCCGCTTTTTTATCGACAGGCCGATTTTCGCCGCGGTGCTGTCGATTTTAATTTTTATCACCGGGTTAATCGCTATCCCACTGCTGCCGGTGAGCGAATATCCGGATGTCGTCCCGCCGAGCGTCCAGGTGCGCGCGGAGTATCCCGGCGCCAACCCGAAAGTGATTGCCGAGACCGTGGCGACGCCGCTGGAGGAAGCGATCAACGGCGTTGAAAACATGATGTACATGAAATCGGTCGCCGGCTCCGACGGCGTGCTGGTCACCACCGTCACCTTCCGCCCGGGTAC…
537__oqxB__NG_050439.1__3	0	MULTIDRUG	oqxB		efflux	ATGGACTTTTCCCGCTTTTTTATCGACAGGCCGATTTTCGCCGCGGTGCTGTCGATTTTAATTTTTATCACCGGGTTAATCGCTATCCCACTGCTGCCGGTGAGCGAATATCCGGATGTCGTCCCGCCGAGCGTCCAGGTGCGCGCGGAGTATCCCGGCGCCAACCCGAAAGTGATTGCCGAGACCGTGGCGACGCCGCTGGAGGAAGCGATCAACGGCGTTGAAAACATGATGTACATGAAATCGGTCGCCGGCTCCGACGGCGTGCTGGTCACCACCGTCACCTTCCGCCCGGGTACCGACCCGGATCAGGCGCAGGTTCAGGTGCAGAACCGCGTCGCGCAGGCCGAAGCGCGTCTGCCGGAGGATGTACGCCGTCTGGGGATCACCACCCAGAAG…
537__oqxB__NG_050448.1__4	0	MULTIDRUG	oqxB		efflux	ATGGACTTTTCCCGCTTTTTTATCGACAGGCCGATTTTCGCCGCGGTGCTGTCGATTTTAATTTTTATCACCGGGTTAATCGCTATCCCACTGCTGCCGGTGAGCGAATATCCGGATGTCGTCCCGCCGAGCGTCCAGGTGCGCGCGGAGTATCCCGGCGCCAACCCGAAAGTGATTGCCGAGACCGTGGCGACGCCGCTGGAGGAAGCGATCAACGGCGTTGAAAACATGATGTACATGAAATCGGTCGCCGGCTCCGACGGCGTGCTGGTCACCACCGTCACCTTCCGCCCGGGTACCGACCCGGATCAGGCGCAGGTTCAGGTGCAGAACCGCGTCGCGCAGGCCGAAGCGCGTCTGCCGGAGGATGTACGCCGTCTGGGGATCACCACCCAGAAG…
537__oqxB__NG_050449.1__5	0	MULTIDRUG	oqxB		efflux	TACAAAAAGTGTTTATGCCGGGTATGCCGGTTAACGCCAAAACCGTTGCCATGACCTCCAGCGCCACCCTTAACTGATCCCTAATCAGAGAATCCAAGACATGGACTTTTCCCGCTTTTTTATCGACAGGCCGATTTTCGCCGCGGTGCTGTCGATTTTAATTTTTATCACCGGGTTAATCGCTATCCCACTGCTGCCGGTGAGCGAATATCCGGATGTCGTCCCGCCGAGCGTCCAGGTGCGCGCGGAGTATCCCGGCGCCAACCCGAAAGTGATTGCCGAGACCGTGGCGACGCCGCTGGAGGAAGCGATCAACGGCGTTGAAAACATGATGTACATGAAATCGGTCGCCGGCTCCGACGGCGTGCTGGTCACCACCGTCACCTTCCGCCCGGGTAC…
537__oqxB__NG_050428.1__6	0	MULTIDRUG	oqxB		efflux	ATGGACTTTTCCCGCTTTTTTATCGACAGGCCGATTTTCGCCGCGGTGCTGTCGATTTTAATTTTTATCACCGGGTTAATCGCTATCCCGCTGCTGCCGGTGAGCGAATATCCGGATGTCGTCCCGCCGAGCGTCCAGGTGCGCGCGGAGTATCCCGGCGCCAACCCGAAAGTGATTGCCGAGACCGTGGCGACGCCGCTGGAGGAAGCGATCAACGGCGTTGAAAACATGATGTACATGAAATCGGTCGCCGGCTCCGACGGCGTGCTGGTCACCACCGTCACCTTCCGCCCGGGTACCGACCCGGATCAGGCGCAGGTTCAGGTGCAGAACCGCGTCGCGCAGGCCGAAGCGCGTCTGCCGGAGGATGTACGCCGTCTGGGGATCACCACCCAGAAG…
537__oqxB__NG_050429.1__7	0	MULTIDRUG	oqxB		efflux	ATGGACTTTTCCCGCTTTTTTATCGACAGGCCGATTTTCGCCGCGGTGCTGTCGATTTTAATTTTTATCACCGGGTTAATCGCTATCCCGCTGCTGCCGGTGAGCGAATATCCGGATGTCGTCCCGCCGAGCGTCCAGGTGCGCGCGGAGTATCCCGGCGCCAACCCGAAAGTGATTGCCGAGACCGTGGCGACGCCGCTGGAGGAAGCGATCAACGGCGTTGAAAACATGATGTACATGAAATCGGTCGCCGGCTCCGACGGCGTGCTGGTCACCACCGTCACCTTCCGCCCGGGTACCGACCCGGATCAGGCGCAGGTTCAGGTGCAGAACCGCGTCGCGCAGGCCGAAGCGCGTCTGCCGGAGGATGTACGCCGTCTGGGGATCACCACCCAGAAG…
537__oqxB__NG_050430.1__8	0	MULTIDRUG	oqxB		efflux	ATGGACTTTTCCCGCTTTTTTATCGACAGGCCGATTTTCGCCGCGGTGCTGTCGATTTTAATTTTTATCACCGGGTTAATCGCTATCCCACTGCTGCCGGTGAGCGAATATCCGGATGTCGTCCCGCCGAGCGTCCAGGTGCGCGCGGAATATCCCGGCGCCAACCCGAAAGTGATTGCCGAGACCGTGGCGACGCCGCTGGAGGAAGCGATCAACGGCGTTGAAAACATGATGTACATGAAATCGGTCGCCGGCTCCGACGGCGTGCTGGTCACCACCGTCACCTTCCGCCCGGGTACCGACCCGGATCAGGCGCAGGTTCAGGTGCAGAACCGCGTCGCGCAGGCCGAAGCGCGTCTGCCGGAGGATGTACGCCGTCTGGGGATCACCACCCAGAAG…
537__oqxB__NG_050431.1__9	0	MULTIDRUG	oqxB		efflux	ATGGACTTTTCCCGCTTTTTTATCGACAGGCCGATTTTCGCCGCGGTGCTGTCGATTTTAATTTTTATCACCGGGTTAATCGCTATCCCGCTGCTGCCGGTGAGCGAATATCCGGATGTCGTCCCGCCGAGCGTCCAGGTGCGCGCGGAGTATCCCGGCGCCAACCCGAAAGTGATTGCCGAGACCGTGGCGACGCCGCTGGAGGAAGCGATCAACGGCGTTGAAAACATGATGTACATGAAATCGGTCGCCGGCTCCGACGGCGTGCTGGTCACCACCGTCACCTTCCGCCCGGGTACCGACCCGGATCAGGCGCAGGTTCAGGTGCAGAACCGCGTCGCGCAGGCGGAAGCGCGTCTGCCGGAGGATGTACGCCGTCTGGGGATCACCACCCAGAAG…
537__oqxB__NG_050432.1__10	0	MULTIDRUG	oqxB		efflux	ATGGACTTTTCCCGCTTTTTTATCGACAGGCCGATTTTCGCCGCGGTGCTGTCGATTTTAATTTTTATCACCGGGTTAATCGCTATCCCGCTGCTGCCGGTGAGCGAATATCCGGACGTCGTCCCGCCGAGCGTCCAGGTGCGCGCGGAGTATCCCGGCGCCAACCCGAAAGTGATTGCCGAGACCGTGGCGACGCCGCTGGAGGAAGCGATCAACGGCGTTGAAAACATGATGTACATGAAATCGGTCGCCGGCTCCGACGGCGTGCTGGTCACCACCGTCACCTTCCGCCCGGGTACCGACCCGGATCAGGCGCAGGTTCAGGTGCAGAACCGCGTCGCGCAGGCCGAAGCGCGTCTGCCGGAGGATGTACGCCGTCTGGGGATCACCACCCAGAAG…
537__oqxB__NG_050433.1__11	0	MULTIDRUG	oqxB		efflux	ATGGACTTTTCCCGCTTTTTTATCGACAGGCCGATTTTCGCCGCGGTGCTGTCGATTTTAATTTTTATCACCGGGTTAATCGCTATCCCGCTGCTGCCGGTGAGCGAATATCCGGACGTCGTCCCGCCGAGCGTCCAGGTGCGCGCGGAGTATCCCGGCGCCAACCCGAAAGTGATTGCCGAGACCGTGGCGACGCCGCTGGAGGAAGCGATCAACGGCGTTGAAAACATGATGTACATGAAATCGGTCGCTGGCTCCGACGGCGTGCTGGTCACCACCGTCACCTTCCGCCCGGGTACCGACCCGGATCAGGCGCAGGTTCAGGTGCAGAACCGGGTCGCGCAGGCGGAAGCGCGTCTGCCGGAGGATGTACGCCGTCTGGGCATCACCACCCAGAAA…
537__oqxB__NG_050434.1__12	0	MULTIDRUG	oqxB		efflux	ATGGACTTTTCCCGCTTTTTTATCGACAGGCCGATTTTCGCCGCGGTGCTGTCGATTTTAATTTTTATCACCGGGTTAATCGCTATCCCGCTGCTGCCGGTGAGCGAATATCCGGACGTCGTCCCGCCGAGCGTCCAGGTGCGCGCGGAGTATCCCGGCGCCAACCCGAAAGTGATTGCCGAGACCGTGGCGACGCCGCTGGAGGAAGCGATCAACGGCGTTGAAAACATGATGTACATGAAATCGGTCGCTGGCTCCGACGGTGTGCTGGTCACCACCGTCACCTTCCGCCCGGGTACCGACCCGGATCAGGCGCAGGTTCAGGTGCAGAACCGGGTCGCGCAGGCGGAAGCGCGTCTGCCGGAGGATGTACGCCGTCTGGGCATCACCACCCAGAAA…
537__oqxB__NG_050435.1__13	0	MULTIDRUG	oqxB		efflux	ATGGACTTTTCCCGCTTTTTTATCGACAGGCCGATTTTCGCCGCGGTGCTGTCGATTTTAATTTTTATCACCGGGTTAATCGCTATCCCACTGCTGCCGGTGAGCGAATATCCGGACGTCGTCCCGCCGAGCGTCCAGGTGCGCGCGGAGTATCCCGGCGCCAACCCGAAAGTGATTGCCGAGACCGTGGCGACGCCGCTGGAGGAAGCGATCAACGGCGTTGAAAACATGATGTACATGAAATCGGTCGCCGGCTCCGACGGCGTGCTGGTCACCACCGTCACCTTCCGCCCGGGTACCGACCCGGATCAGGCGCAGGTTCAGGTGCAGAACCGCGTCGCGCAGGCCGAAGCGCGTCTGCCGGAGGATGTACGCCGTCTGGGGATCACCACCCAGAAG…
537__oqxB__NG_050436.1__14	0	MULTIDRUG	oqxB		efflux	ATGGACTTTTCCCGCTTTTTTATCGACAGGCCGATTTTCGCCGCGGTGCTGTCGATTTTAATTTTTATCACCGGGTTAATCGCTATCCCGCTGCTGCCGGTGAGCGAATATCCGGATGTCGTCCCGCCGAGCGTCCAGGTGCGCGCGGAGTATCCCGGCGCCAACCCGAAAGTGATTGCCGAGACCGTGGCGACGCCGCTGGAGGAAGCGATCAACGGCGTTGAAAACATGATGTACATGAAATCGGTCGCCGGCTCCGACGGCGTGCTGGTCACCACCGTCACCTTCCGCCCGGGTACCGACCCGGATCAGGCGCAGGTTCAGGTGCAGAACCGCGTCGCGCAGGCCGAAGCGCGTCTGCCGGAGGATGTACGCCGTCTGGGGATCACCACCCAGAAG…
537__oqxB__NG_050437.1__15	0	MULTIDRUG	oqxB		efflux	ATGGACTTTTCCCGCTTTTTTATCGACAGGCCGATTTTCGCCGCGGTGCTGTCGATTTTAATTTTTATCACCGGGTTAATCGCTATCCCACTGCTGCCGGTGAGCGAATATCCGGATGTCGTCCCGCCGAGCGTCCAGGTGCGCGCGGAGTATCCCGGCGCCAACCCGAAAGTGATTGCCGAGACCGTGGCGACGCCGCTGGAGGAAGCGATCAACGGCGTTGAAAACATGATGTACATGAAATCGGTCGCCGGCTCCGACGGCGTGCTGGTCACCACCGTCACCTTCCGCCCGGGTACCGACCCGGATCAGGCGCAGGTTCAGGTGCAGAACCGCGTCGCGCAGGCCGAAGCGCGTCTGCCGGAGGATGTACGCCGTCTGGGGATCACCACCCAGAAG…
537__oqxB__NG_050440.1__16	0	MULTIDRUG	oqxB		efflux	ATGGACTTTTCCCGCTTTTTTATCGACAGGCCGATTTTCGCCGCGGTGCTGTCGATTTTAATTTTTATCACCGGGTTAATCGCTATCCCGCTGCTGCCGGTGAGCGAATATCCGGATGTCGTCCCGCCGAGCGTCCAGGTGCGCGCGGAGTATCCCGGCGCCAACCCGAAAGTGATTGCCGAGACCGTGGCGACGCCGCTGGAGGAAGCGATCAACGGCGTTGAAAACATGATGTACATGAAATCGGTCGCCGGCTCCGACGGCGTGCTGGTCACCACCGTCACCTTCCGTCCGGGTACCGACCCGGATCAGGCGCAGGTTCAGGTGCAGAACCGCGTCGCGCAGGCGGAAGCGCGTCTGCCGGAGGATGTACGCCGTCTGGGGATCACCACCCAGAAG…
537__oqxB__NG_050441.1__17	0	MULTIDRUG	oqxB		efflux	ATGGACTTTTCCCGCTTTTTTATCGACAGGCCGATTTTCGCCGCGGTGCTGTCGATTTTAATTTTTATCACCGGGTTAATCGCTATCCCACTGCTGCCGGTGAGCGAATATCCGGACGTCGTCCCGCCGAGCGTCCAGGTGCGCGCGGAGTATCCCGGCGCTAACCCGAAAGTGATTGCCGAGACCGTGGCGACGCCGCTGGAGGAAGCGATCAACGGCGTTGAAAACATGATGTACATGAAATCGGTCGCCGGCTCCGACGGCGTGCTGGTCACCACCGTCACCTTCCGCCCGGGTACCGACCCGGATCAGGCGCAGGTTCAGGTGCAGAACCGCGTCGCGCAGGCCGAAGCGCGTCTGCCGGAGGATGTACGCCGTCTGGGGATCACCACCCAGAAG…
537__oqxB__NG_050442.1__18	0	MULTIDRUG	oqxB		efflux	ATGGACTTTTCCCGCTTTTTTATCGACAGGCCGATTTTCGCAGCGGTGCTGTCGATTTTAATTTTTATCACCGGGTTAATCGCTATCCCACTGCTGCCGGTGAGCGAATATCCGGATGTCGTCCCGCCGAGCGTCCAGGTGCGCGCGGAGTATCCCGGCGCCAACCCGAAAGTGATTGCCGAGACCGTGGCGACGCCGCTGGAGGAAGCGATCAACGGCGTTGAAAACATGATGTACATGAAATCGGTCGCCGGCTCCGACGGCGTGCTGGTCACCACCGTCACCTTCCGCCCGGGTACCGACCCGGATCAGGCGCAGGTTCAGGTGCAGAACCGCGTCGCGCAGGCCGAAGCGCGCCTGCCGGAGGATGTACGCCGTCTGGGGATCACCACCCAGAAG…
537__oqxB__NG_050443.1__19	0	MULTIDRUG	oqxB		efflux	ATGGACTTTTCCCGCTTTTTTATCGACAGGCCGATTTTCGCCGCGGTGCTGTCGATTTTAATTTTTATCACCGGGTTAATCGCTATCCCGCTGCTGCCGGTGAGCGAATATCCGGATGTCGTCCCGCCGAGCGTCCAGGTGCGCGCGGAGTATCCCGGCGCCAACCCGAAAGTGATTGCCGAGACCGTGGCGACGCCGCTGGAGGAAGCGATCAACGGCGTTGAAAACATGATGTACATGAAATCGGTCGCCGGCTCCGACGGCGTGCTGGTCACCACCGTCACCTTCCGCCCGGGTACCGACCCGGATCAGGCGCAGGTTCAGGTGCAGAACCGCGTCGCGCAGGCCGAAGCGCGCCTGCCGGAGGATGTACGCCGTCTGGGGATCACCACCCAGAAG…
537__oqxB__NG_050444.1__20	0	MULTIDRUG	oqxB		efflux	ATGGACTTTTCCCGCTTTTTTATCGACAGGCCGATTTTCGCAGCGGTGCTGTCGATTTTAATTTTTATCACCGGGTTAATCGCTATCCCACTGCTGCCGGTGAGCGAATATCCGGATGTCGTCCCGCCGAGCGTCCAGGTGCGCGCGGAGTATCCCGGCGCCAACCCGAAAGTGATTGCCGAGACCGTGGCGACGCCGCTGGAGGAAGCGATCAACGGCGTTGAAAACATGATGTACATGAAATCGGTCGCCGGCTCCGACGGCGTGCTGGTCACCACCGTCACCTTCCGCCCGGGTACCGACCCGGATCAGGCGCAGGTTCAGGTGCAGAACCGCGTCGCGCAGGCCGAAGCGCGCCTGCCGGAGGATGTACGCCGTCTGGGGATCACCACCCAGAAG…
537__oqxB__NG_050445.1__21	0	MULTIDRUG	oqxB		efflux	ATGGACTTTTCCCGCTTTTTTATCGACAGGCCGATTTTCGCCGCGGTGCTGTCGATTTTAATTTTTATCACCGGGTTAATCGCTATCCCACTGCTGCCGGTGAGCGAATATCCGGATGTCGTCCCGCCGAGCGTCCAGGTGCGCGCGGAGTATCCCGGCGCCAACCCGAAAGTGATTGCCGAGACCGTGGCGACGCCGCTGGAGGAAGCGATCAACGGCGTTGAAAACATGATGTACATGAAATCGGTCGCCGGCTCCGACGGCGTGCTGGTCACCACCGTCACCTTCCGCCCGGGTACCGACCCGGATCAGGCTCAGGTTCAGGTGCAGAACCGCGTCGCGCAGGCCGAAGCGCGTCTGCCGGAGGATGTACGCCGTCTGGGGATCACCACCCAGAAG…
537__oqxB__NG_050446.1__22	0	MULTIDRUG	oqxB		efflux	ATGGACTTTTCCCGCTTTTTTATCGACAGGCCGATTTTCGCCGCGGTGCTGTCGATTTTAATTTTTATCACCGGGTTAATCGCTATCCCGCTGCTGCCGGTGAGCGAATATCCGGACGTCGTCCCGCCGAGCGTCCAGGTGCGCGCGGAGTATCCCGGCGCCAACCCGAAAGTGATTGCCGAGACCGTGGCGACGCCGCTGGAGGAAGCGATCAACGGCGTTGAAAACATGATGTACATGAAATCGGTCGCCGGCTCCGACGGCGTGCTGGTCACCACCGTCACCTTCCGCCCGGGTACCGACCCGGATCAGGCGCAGGTTCAGGTGCAGAACCGCGTCGCGCAGGCCGAAGCGCGTCTGCCGGAGGATGTACGCCGTCTGGGGATCACCACCCAGAAG…
537__oqxB__NG_050447.1__23	0	MULTIDRUG	oqxB		efflux	ATGGACTTTTCCCGCTTTTTTATCGACAGGCCGATTTTCGCCGCGGTGCTGTCGATTTTAATTTTTATCACCGGGTTAATCGCTATCCCGCTGCTGCCGGTGAGCGAATATCCGGATGTCGTCCCGCCGAGCGTCCAGGTGCGCGCGGAGTATCCCGGCGCCAACCCGAAAGTGATTGCCGAGACCGTGGCGACGCCGCTGGAGGAAGCGATCAACGGCGTTGAAAACATGATGTACATGAAATCGGTCGCCGGCTCCGACGGCGTGCTGGTCACCACCGTCACCTTCCGCCCGGGTACCGACCCGGATCAGGCGCAGGTTCAGGTGCAGAACCGCGTCGCGCAGGCCGAAGCGCGTCTGCCGGAGGATGTACGCCGTCTGGGGATCACCACCCAGAAG…
537__oqxB__NG_050450.1__24	0	MULTIDRUG	oqxB		efflux	ATGGACTTTTCCCGCTTTTTTATCGACAGGCCGATTTTCGCCGCGGTGCTGTCGATTTTAATTTTTATCACCGGGTTAATCGCTATCCCACTGCTGCCGGTGAGCGAATATCCGGATGTCGTCCCGCCGAGCGTCCAGGTGCGCGCGGAGTATCCCGGCGCCAACCCGAAAGTGATTGCCGAGACCGTGGCGACGCCGCTGGAGGAAGCGATCAACGGCGTTGAAAACATGATGTACATGAAATCGGTCGCCGGCTCCGACGGCGTGCTGGTCACCACCGTCACCTTCCGCCCGGGTACCGACCCGGATCAGGCGCAGGTTCAGGTGCAGAACCGCGTCGCGCAGGCCGAAGCGCGTCTGCCGGAGGATGTACGCCGTCTGGGGATCACCACCCAGAAG…
537__oqxB__NG_050451.1__25	0	MULTIDRUG	oqxB		efflux	ATGGACTTTTCCCGCTTTTTTATCGACAGGCCGATTTTCGCCGCGGTGCTGTCGATTTTAATTTTTATCACCGGGTTAATCGCTATCCCACTGCTGCCGGTGAGCGAATATCCGGATGTCGTCCCGCCGAGCGTCCAGGTGCGCGCGGAGTATCCCGGCGCCAACCCGAAAGTGATTGCCGAGACCGTGGCGACGCCGCTGGAGGAAGCGATCAACGGCGTTGAAAACATGATGTACATGAAATCGGTCGCCGGCTCCGACGGCGTGCTGGTCACCACCGTCACCTTCCGCCCGGGTACCGACCCGGATCAGGCGCAGGTTCAGGTGCAGAACCGCGTCGCGCAGGCCGAAGCGCGTCTGCCGGAGGATGTACGCCGTCTGGGGATCACCACCCAGAAG…
537__oqxB__NG_050452.1__26	0	MULTIDRUG	oqxB		efflux	ATGGACTTTTCCCGCTTTTTTATCGACAGGCCGATTTTCGCCGCGGTGCTGTCGATTTTAATTTTTATCACCGGGTTAATCGCTATCCCACTGCTGCCGGTGAGCGAATATCCGGATGTCGTCCCGCCGAGCGTCCAGGTGCGCGCGGAGTATCCCGGCGCCAACCCGAAAGTGATTGCCGAGACCGTGGCGACGCCGCTGGAGGAAGCGATCAACGGCGTTGAAAACATGATGTACATGAAATCGGTCGCCGGCTCCGACGGCGTGCTGGTCACCACCGTCACCTTCCGCCCGGGTACCGACCCGGATCAGGCGCAGGTTCAGGTGCAGAACCGCGTCGCGCAGGCCGAAGCGCGTCTGCCGGAGGATGTACGCCGTCTGGGGATCACCACCCAGAAG…
537__oqxB__NG_050453.1__27	0	MULTIDRUG	oqxB		efflux	ATGGACTTTTCCCGCTTTTTTATCGACAGGCCGATTTTCGCCGCGGTGCTGTCGATTTTAATTTTTATCACCGGGTTAATCGCTATCCCGCTGCTGCCGGTGAGCGAATATCCGGACGTCGTCCCGCCGAGCGTCCAGGTGCGCGCGGAGTATCCCGGCGCCAACCCGAAAGTGATTGCCGAGACCGTGGCGACGCCGCTGGAGGAAGCGATCAACGGCGTTGAAAACATGATGTACATGAAATCGGTCGCCGGCTCCGACGGCGTGCTGGTCACCACCGTCACCTTCCGCCCGGGTACCGACCCGGATCAGGCGCAGGTTCAGGTGCAGAACCGCGTCGCGCAGGCCGAAGCGCGTCTGCCGGAGGATGTACGCCGTCTGGGGATCACCACCCAGAAG…
537__oqxB__NG_050454.1__28	0	MULTIDRUG	oqxB		efflux	ATGGACTTTTCCCGCTTTTTTATCGACAGGCCGATTTTCGCCGCGGTGCTGTCGATTTTAATTTTTATCACCGGGTTAATCGCTATCCCGCTGCTGCCGGTGAGCGAATATCCGGATGTCGTCCCGCCGAGCGTCCAGGTGCGCGCGGAGTATCCCGGCGCCAACCCGAAAGTGATTGCCGAGACCGTGGCGACGCCGCTGGAGGAAGCGATCAACGGCGTTGAAAACATGATGTACATGAAATCGGTCGCCGGCTCCGACGGCGTGCTGGTCACCACCGTCACCTTCCGCCCAGGTACCGACCCGGATCAGGCGCAGGTTCAGGTGCAGAACCGGGTCGCGCAGGCCGAAGCGCGTCTGCCGGAGGATGTACGCCGTCTGGGCATCACCACCCAGAAA…
537__oqxB__NG_050455.1__29	0	MULTIDRUG	oqxB		efflux	ATGGACTTTTCCCGCTTTTTTATCGACAGGCCGATTTTCGCAGCGGTGCTGTCGATTTTAATTTTTATCACCGGGTTAATCGCTATCCCACTGCTGCCGGTGAGCGAATATCCGGATGTCGTCCCGCCGAGCGTCCAGGTGCGCGCGGAGTATCCCGGCGCCAACCCGAAAGTGATTGCCGAGACCGTGGCGACGCCGCTGGAGGAAGCGATCAACGGCGTTGAAAACATGATGTACATGAAATCGGTCGCCGGCTCCGACGGCGTGCTGGTCACCACCGTCACCTTCCGCCCGGGTACCGACCCGGATCAGGCGCAGGTTCAGGTGCAGAACCGCGTCGCGCAGGCCGAAGCGCGCCTGCCGGAGGATGTACGCCGTCTGGGGATCACCACCCAGAAG…
537__oqxB__NG_050456.1__30	0	MULTIDRUG	oqxB		efflux	ATGGACTTTTCCCGCTTTTTTATCGACAGGCCGATTTTCGCCGCGGTGCTGTCGATTTTAATTTTTATCACCGGGTTAATCGCTATCCCGCTGCTGCCGGTGAGCGAATATCCGGACGTCGTCCCGCCGAGCGTCCAGGTGCGCGCGGAGTATCCCGGCGCCAACCCGAAAGTGATTGCCGAGACCGTGGCGACGCCGCTGGAGGAAGCGATCAACGGTGTTGAAAACATGATGTACATGAAATCGGTCGCTGGCTCCGACGGCGTGCTGGTCACCACCGTCACCTTCCGCCCGGGTACCGACCCGGATCAGGCGCAGGTTCAGGTGCAGAACCGGGTCGCGCAGGCGGAAGCGCGTCTGCCGGAGGATGTACGCCGTCTGGGCATCACCACCCAGAAA…
537__oqxB__NG_050457.1__31	0	MULTIDRUG	oqxB		efflux	ATGGACTTTTCCCGCTTTTTTATCGACAGGCCAATTTTCGCCGCGGTGCTGTCGATTTTAATTTTTATCACCGGGTTAATCGCTATCCCGCTGCTGCCGGTGAGCGAATATCCGGACGTCGTCCCGCCGAGCGTCCAGGTGCGCGCGGAGTATCCCGGCGCCAACCCGAAAGTGATTGCCGAGACCGTGGCGACGCCGCTGGAGGAAGCGATCAACGGCGTTGAAAACATGATGTACATGAAATCGGTCGCCGGCTCCGACGGCGTGCTGGTCACCACCGTCACCTTCCGCCCGGGTACCGACCCGGATCAGGCGCAGGTTCAGGTGCAGAACCGGGTCGCGCAGGCGGAAGCGCGTCTGCCGGAGGATGTACGCCGTCTGGGCATCACCACCCAGAAA…
537__oqxB__NG_050458.1__32	0	MULTIDRUG	oqxB		efflux	ATGGACTTTTCCCGCTTTTTTATCGACAGGCCGATTTTCGCCGCGGTGCTGTCGATTTTAATTTTTATCACCGGGTTAATCGCTATCCCGCTGCTGCCGGTGAGCGAATATCCGGACGTCGTCCCGCCGAGCGTCCAGGTGCGCGCGGAGTATCCCGGCGCCAACCCGAAAGTGATTGCCGAGACCGTGGCGACGCCGCTGGAGGAAGCGATCAACGGCGTTGAAAACATGATGTACATGAAATCGGTCGCCGGCTCCGACGGCGTGCTGGTCACCACCGTCACCTTCCGCCCGGGTACCGACCCGGATCAGGCGCAGGTTCAGGTGCAGAACCGGGTCGCGCAGGCGGAAGCGCGTCTGCCGGAGGATGTACGCCGTCTGGGCATCACCACCCAGAAA…
132__mupA__NG_048008.1__1	1	MUPIROCIN	mupA		insensitivity	CTTTCTATGGAGACATGAAAGGAAATGAATTTCATGAAAATTCACCAAGACTAATAGTAAAAATAACGAAATAAGTGATACTCTAGGAGGCTGAAAAGTTTTGACAAAGAAATATTTAAACACCCAGAATGAAATATCAGCATTTTGGAATACTCAAAAGATATTTAAAAAATCAATTGACAATAGAAAAGGACAGGAAAGTTTTGTTTTTTATGACGGCCCCCCAACTGCAAATGGCCTTCCTCATGCTGGCCATGTTCTTGGAAGAGTAATCAAGGATTTAGTTGCAAGATTAAAAACTATGCAAGGTTTTTATGTAGAAAGAAAAGCAGGATGGGATACCCATGGCTTACCAGTTGAATTAGAGGTTGAAAAAAAAATTGGAATTAAAGGAAAACA…
262__mupB__NG_048009.1__1	2	MUPIROCIN	mupB		insensitivity	ATATATTGAGGACACCTTTGAAAAAATACGCAACTTAGAAATTAATATGACTCAAAAATTAATTAATTATCTGGAAAGGAAGATCTGATTTTGGAAAACGAGAATATAATAGAAGAACAAAAAATCTTAAATTTTTGGAAAGAAGAAAACATTTTCAAAAAGAGTATTGATAATAGAAAAAATGATAATCCATTTGTTTTTTACGATGGTCCTCCAACTGCCAATGGCTTACCACATACAGGTCACGTGTTAGGAAGAGTAATAAAAGATTTATTTGCTCGATATAAGACAATGCAAGGATTTTATGTTGAAAGAAAAGCTGGGTGGGATACCCATGGACTACCTGTAGAACTTGGTGTTGAAAAAAAACTTGGAATTAAGGATAAAAATGAAATAGAA…
452__rph__NG_048066.1__1	3	RIFAMYCIN	rph		phosphotransferase	GCCACTGCCTGGGGAAATGAGGGCTCGACGTGCTTGTGGTGTTGTCGGCGTACCAACGGTCCACCCGACCGTGCGGGGCGGCCGTGCCGGAGGTGGCGCGATGAGCGGGCGTCTGGTCGTGGATCTTCAGGACGTCGACGCGGCGGGGCTCGCCGAGGTCGGCGGCAAGGGCGCCCACCTGGGCGAGCTGTCCCGGATCGACGGGGTCCGGGTGCCGTCCGGGTTCTGTGTGACGACGCACGCCTTCCGGCGGATCATGGCGGAGGCACCCGAGAGCGGGGAACTCCTCGACCGGCTGTCCCGCGTGGACGAGGGCGACCAGGAGGCGGTCCGATCCCTCGCCGCCCGTCTACGGCAGGTCGTCGGGGCGACGCCCCTCCCGGACGAGGTGGCGGCGGC…
480__vanT__NG_052046.1__1	4	GLYCOPEPTIDE	vanT		re-structuring_of_the_cell_wall	TACCTGAACAATGTGTATATCAAATATCGGGTAACAATAAGGATGGTTTTATTGTGACATTTTGGAGAAATAGAAAGGACTAAGAAATGGAGGAACAAGAATGATTAGGAATAAATCTTATGCAGGGCTTGATTATTTTAGGATTATAGCTGCATTACTTATAATTGCAATTCATACATCTCCATTATTATCATATAGTAAAATGGCTGACTTTGTGTTAACTAGTATAATTGCTCGTATTGCTGTGCCATTCTTTTTTATGCTATCAGGCTTTTTTCTAATTTCAACATATAATTATAATTGTAATAAACTGAAATCTTTTCTAAAAAATGTATTATTTATTTACGGGATAGCTATTGTAATTTATATTCCCTTAAATATTTACACTGGATATTTTTC…
480__vanT__NG_048455.1__4	5	GLYCOPEPTIDE	vanT		re-structuring_of_the_cell_wall	AAAGACGACAAAACGCTGATAAAAATACCAGAAAATTGTGTTTATCAGATTTCTGGTAATAACATAGACGGTTTTGTTGTGACCATATGGAGGAAAACAGATGACTAAAAACGAAAGCTATTCTGGCATTGATTATTTTAGATTTATTGCAGCCTTATTGATTGTTGCTATTCATACTTCGCCTCTCTTTTCTTTTAGTGAAACAGGCAACTTTATATTTACACGCATTGTAGCCCCTGTAGCCGTTCCGTTCTTTTTTATGACATCTGGATTTTTTCTGATTTCCAGATATACCTGTAATGCCGAAAAGCTGGGAGCTTTTATAAAAAAGACAACCTTAATTTACGGGGTTGCAATACTCTTATACATACCTATCAATGTTTATAACGGTTATTTCAA…
480__vanT__NG_048457.1__6	5	GLYCOPEPTIDE	vanT		re-structuring_of_the_cell_wall	AAAGACGACAAAACGCTGATAAAAATACCAGAAAATTGTGTTTATCAGATTTCTGGTAATAACATAGACGGTTTTGTTGTGACCATATGGAGGAAAACAGATGACTAAAAACGAAAGCTATTCTGGCATTGATTATTTTAGATTTATTGCAGCCTTATTGATTGTTGCTATTCATACTTCGCCTCTCTCTTCTTTTAGTGAAACAGGCAACTTTATATTTACACGCATTGTAGCCCGTGTAGCCGTTCCGTTCTTTTTTATGACATCTGGATTTTTTCTGATTTCCAGATATACCTGTAATGCCGAAAAGCTGGGAGCTTTTATAAAAAAGACAACCTTAATTTACGGGGTTGCAATACTCTTATACATACCTATCAATGTTTATAACGGTTATTTCAA…
164__vanTc__NG_048462.1__1	6	GLYCOPEPTIDE	vanT		re-structuring_of_the_cell_wall	TCCGGTATGTCGGGCTGCCTCATAGTCAAATCATCGCCAGTCAACAGTGGACCTTGGAAGAATACCATCAATACCTTGAACAAACTGCGAGGCAGTTCGCATGAAGAAGAATCAAGGAATCGAGCAATTCCGGGTGATTTTGGCGATGATGGTGGTGGCGATCCACTGTCTGCCTCTTCACCGCTTATGGCCTGACGGTGATATCCTGATCACGTTGACGCTCTTCAGAATTGCCGTCCCCTTCTTTTTTATGATCAGCGGATATTACGTGTTCAGCGACTTAGCCACCCAAAACAGCTATCCTGCCAGACAGCGTGTCTGGCAGTTTATTAAAAAGCAGCTGCAAGTCTACCTCATAGCCACACTGCTCTTTTTGCCGCTTGCTTGGTACAGCGGCAT…
164__vanTc__NG_048463.1__2	6	GLYCOPEPTIDE	vanT		re-structuring_of_the_cell_wall	TTCGTTATGTCGGTCTGCCCCATAGTCAAATCATCGCCAGCCAACAGTGGACCTTGGAAGAATACCATCAATACCTTGAACAAACGGCGAGGCAGTTCGCATGAAGAAGAATCAAGGAATCGAGCAATTTCGGGTGATTTTGGCGATGATGGTGGTGGCGATCCACTGTCTGCCTCTTCATCACTTATGGCCTGACGGTGATACCCTGATCACGTTGACGCTCTTCAGAATTGCCGTTCCCTTCTTTTTTATGATCAGCGGATATTACGTGTTCAGCGACTTAGCCACCCAAAACAGCTATCCTGCCAGACATCGTGTCTGGCAGTTTATTAAAAAGCAGCTGCAAGTCTACCTCATAGCCACACTGCTCTTTTTGCCGCTTGCTTGGTACAGCGGCAT…
480__vanT__NG_048459.1__2	6	GLYCOPEPTIDE	vanT		re-structuring_of_the_cell_wall	TTCGTTATGTCGGTTTGCCTCATAGTCAAATCATGGCCAATCAACAGTGGACCTTGGAAGAATACCATCAGTATCTTGAACAGACCACGAGGCAGTTCGCATGAAGAAGAATCAGGGAATCGATCAGTTTCGGGTGATTCTAGCGATGATGGTGGTGGCGATCCACTGTCTGCCCCTTCATCGATTGTGGCCCGATGGTGATATCCTGATCACATTGACGCTTTTCAGAATCGCCGTCCCCTTCTTTTTTATGATCAGCGGATATTACGTGTTCAGCGACTTGGCCACCCAAAACAGCTATCCTGCCAGACAGCGTGTCTGGCATTTTATTAAAAAGCAGCTACAAGTCTATCTCATAGCCACACTGCTCTTTTTGCCGCTTGCTTGGTACAGCGGCAT…
480__vanT__NG_048460.1__3	6	GLYCOPEPTIDE	vanT		re-structuring_of_the_cell_wall	TTCGTTATGTCGGTCTGCCTCATAGTCAAATCATCGCCAGTCAACAGTGGACATTGGAAGAATACTATCAATACCTTGAACAAACCGCGAGGCAGTTCGCATGAAGAAGAATCAAGGAATTGAGCAGTTTCGGGTGATTTTAGCGATGATGGTGGTGGCGATCCACTGTCTGCCCCTTCATCGATTGTGGCCCAATGGTGATATCCTGATCACATTGACTCTTTTCAGAATCGCCGTCCCCTTCTTTTTTATGATCAGCGGGTATTATGTGTTCAGTGATTTAGCCACCCAAAACAGCTATCCTGCCAGACAACGTATCTGGTTATTTATCAAAAAACAGCTGCAAGTCTATCTCATTGCCACACTGCTCTTTTTGCCGCTTGCTTGGTACAGCGGCAT…
480__vanT__NG_048456.1__5	7	GLYCOPEPTIDE	vanT		re-structuring_of_the_cell_wall	TTCAGGTATGTAGGGACACCCCATAGTTCGATTATGGTACAGCAAAACTGGGTATTAGAAGAATACATTGAATTCATTGAGTCAATAAGAGGAACTGCTTATGAAGCATAGAGCTAACGGCATTGATCTATTTCGAATATTCGCTGCTACTATGGTTGTTGCTATCCATACATTCCCTTTTCAATCAATAGCACCTTTTTTAGACGAAGTCATAACGTTAACTGTGTTTCGGGTAGCTGTCCCTTTTTTCTTTATGATTACAGGATATTTTTTGTTAGGAAGATTGTCATTAAATTTTTCGTATAATAATAATCAGAGAGTGAAAAAATATCTATACAAAATTGGAATGATTTATTTATATTCTATTTTATTGTATTTCCCATTATCTTTACTAAATGG…
480__vanT__NG_048461.1__7	8	GLYCOPEPTIDE	vanT		re-structuring_of_the_cell_wall	TTCGCTATGTAGGTACCCCTCATAGTCAAATCATCATGGACCACGGATGGACCTTAGAAGAGTATATTGAATTTTTAAAACATCAAATTGAGGCGGTCTCATGAAAAACGTAAATACCGGGATCAATCAATTTCGATTGATCGCTGCTTTCATGGTCGTTGCGATTCACTGTTTTCCTTTTCAGTCGTTTAGTAAAACTCTTGATATATTGATTACTTTGACACTCTTTCGAACTGCCGTACCTTTTTTCTTAATGGTCACAGGTTTTTATTTAATTGGACCGATTGCCACTAAGAGAGGCTATCCAGCCTATTTAAAGATAAAAAAATTTTTAAAAAAGCAAGTGAAGCTATATGTGCTTGCTACGCTCATTTATCTTCCACTAGCTTTTTATAGTGG…
480__vanT__NG_048454.1__8	9	GLYCOPEPTIDE	vanT		re-structuring_of_the_cell_wall	TTCGTTATGTCGGGCTTCCCCATAGCCAAGTCATCACTGCCCAAAAATGGACTCTGGAAGAATACCATGATTACTTGGCTCAGACAGTGAGGCAGTTCGCATGAAAAATAAAGGAATCGATCAATTTCGTGTGATTGCAGCCATGATGGTGGTTGCGATCCATTGTCTTCCCCTTCACTATTTATGGCCAGAAGGCGATATCCTAATCACATTGACGATTTTTCGAGTAGCTGTTCCTTTCTTTTTTATGATCAGTGGTTACTATGTGTTTGCAGAACTTGCTGTGGCCAATAGTTATCCTTCGCGACAACGAGTATTCAACTTTATCAAAAAACAGCTAAAAGTCTATCTATTAGCCACACTAATGTTTTTACCATTAGCACTCTATAGTCAAACGAT…
480__vanT__NG_048458.1__9	9	GLYCOPEPTIDE	vanT		re-structuring_of_the_cell_wall	TTCGTTATGTCGGGCTTCCCCATAGCCAAGTCATCACTGCCCAAAAATGGACTCTGGAAGAATACCATGATTACTTGGCTCAGACAGTGAGGCAGTTCGCATGAAAAATAAAGGAATCGATCAATTTCGTGTGATTGCAGCCATGATGGTGGTTGCGATCCATTGTCTTCCCCTTCACTATTTATGGCCAGAAGGCGATATCCTAATCACATTGACGATTTTTCGAGTAGCTGTTCCTTTCTTTTTTATGATCAGTGGTTACTATGTGTTTGCAGAACTTGCTGTGGCCAATAGTTATCCTTCGCGACAACGAGTATTCAACTTTATCAAAAAACAGCTAAAAGTCTATCTATTAGCCACACTAATGTTTTTACCATTAGCACTCTACAGTCAAACGAT…
217__mecB__NG_047953.1__1	10	BETA-LACTAM	mecB		insensitivity	ACAATTATAAAGTTCATTAGACACCTCCAATATAATTATAACATATTTTGACTGATGATTACATTTGTGATATATTACAAATGTAATCAAGGAGGTTGTTATGAAAAATAAAGCTTTAGCAATTTTAATTATATGTATTTGCCTTTTAATAGCATATAATTTTGTGAAAAAAGATGAAGTTGATAAAATATTTGATGCTATTGAATTAAGGGATTCGGAATATCTGAATGAACATGCGACATTCTTATCTAAAAGTCTTTACGACAAAGATCAGAGATATAAAAGAATGGATAAGATTGATGCTTCTCTTGGTATTAAAGAAGTGAAAGTTAGTAATGTACGACTCGTGCAAAAGAAAAAAAATAAACGTCAATATAGTGCAAATTTAAATTTTAGAAC…
217__mecB__NG_047954.1__2	10	BETA-LACTAM	mecB		insensitivity	ACAATTATAAAGTTCATTAGACACCTCCAATATAATTATAACATATTTTGACTGGTGATTACATTTGTGATATATTACAAATGTAATCAAGGAGGTTGTTATGAAAAATAAAGCTTTAGCAATTTTAATTATATGTATTTGCCTTTTAATAGCATATAATTTTGTGAAAAAAGATGAAGTTGATAAAATATTTGATGCTATTGAATTAAGGGATTCGGAATATCTGAATGAACATGCGACATTCTTATCTAAAAGTCTTTACGACAAAGATCAGAGATATAAAAGGATGGATAAGATTGATGCTTCTCTTGGTATTAAAGAAGTGAAAGTTAGTAATGTACGACTCGTGCAAAAGAAAAAAAATAAACGTCAATATAGTGCAAATTTAAATTTTAGAAC…
528__mecA__NG_047937.1__1	11	BETA-LACTAM	mecA		insensitivity	CCTTCTACACCTCCATATCACAAAAATTATAACATTATTTTGACATAAATACTACATTTGTAATATACTACAAATGTAGTCTTATATAAGGAGGATATTGATGAAAAAGATAAAAATTGTTCCACTTATTTTAATAGTTGTAGTTGTCGGGTTTGGTATATATTTTTATGCTTCAAAAGATAAAGAAATTAATAATACTATTGATGCAATTGAAGATAAAAATTTCAAACAAGTTTATAAAGATAGCAGTTATATTTCTAAAAGCGATAATGGTGAAGTAGAAATGACTGAACGTCCGATAAAAATATATAATAGTTTAGGCGTTAAAGATATAAACATTCAGGATCGTAAAATAAAAAAAGTATCTAAAAATAAAAAACGAGTAGATGCTCAATATAA…
528__mecA__NG_047939.1__2	11	BETA-LACTAM	mecA		insensitivity	CCTTCTACACCTCCATATCACAAAAATTATAACATTATTTTGACATAAATACTACATTTGTAATATATTACAAATGTAGTCTTATATAAGGAGGATATTGATGAAAAAGATAAAAATTGTTCCACTTATTTTAATAGTTGTAGTTGTCGGGTTTGGTATATATTTTTATGCTTCAAAAGATAAAGAAATTAATAATACTATTGATGCAATTGAAGATAAAAATTTCAAACAAGTTTATAAAGATAGCAGTTATATTTCTAAAAGCGATAATGGTGAAGTAGAAATGACTGAACGTCCGATAAAAATATATAATAGTTTAGGCGTTAAAGATATAAACATTCAGGATCGTAAAATAAAAAAAGTATCTAAAAATAAAAAACGAGTAGATGCTCAATATAA…
528__mecA__NG_047943.1__4	11	BETA-LACTAM	mecA		insensitivity	ACACCTTCTACACCTCCATATCACAAAAATTATAACATTATTTTGACATAAATATTACATTTGTAATATACTACAAATGTAGTCTTATATAAGGAGGATATTGATGAAAAAGATAAAAATTGTTCCACTTATTTTAATAGTTGTAGTTGTCGGGTTTGGTATATATTTTTATGCTTCAAAAGATAAAGAAATTAATAATACTATTGATGCAATTGAAGATAAAAATTTCAAACAAGTTTATAAAGATAGCAGTTATATTTCTAAAAGCGATAATGGTGAAGTAGAAATGACTGAACGTCCGATAAAAATATATAATAGTTTAGGCGTTAAAGATATAAACATTCAGGATCGTAAAATAAAAAAAGTATCTAAAAATAAAAAACGAGTAGATGCTCAATA…
528__mecA__NG_047944.1__5	11	BETA-LACTAM	mecA		insensitivity	ACACCTTCTACACCTCCATATCACAAAAATTATAACATTATTTTGACATAAATACTACATTTGTAATATACTACAAATGTAGTCTTATATAAGGAGGATATTGATGAAAAAGATAAAAATTGTTCCACTTATTTTAATAGTTGTAGTTGTCGGGTTTGGTATATATTTTTATGCTTCAAAAGATAAAGAAATTAATAATACTATTGATGCAATTGAAGATAAAAATTTCAAACAAGTTTATAAAGATAGCAGTTATATTTCTAAAAGCGATAATGGTGAAGTAGAAATGACTGAACGTCCGATAAAAATATATAATAGTTTAGGCGTTAAAGATATAAACATTCAGGATCGTAAAATAAAAAAAGTATCTAAAAATAAAAAACGAGTAGATGCTCAATA…
528__mecA__NG_047945.1__6	11	BETA-LACTAM	mecA		insensitivity	ATGAAAAAGATAAAAATTGTTCCACTTATTTTAATAGTTGTAGTTGTCGGGTTTGGTATATATTTTTATGCTTCAAAAGATAAAGAAATTAATAATACTATTGATGCAATTGAAGATAAAAATTTCAAACAAGTTTATAAAGATAGCAGTTATATTTCTAAAAGCGATAATGGTGAAGTAGAAATGACTGAACGTCCGATAAAAATATATAATAGTTTAGGCGTTAAAGATATAAACATTCAGGATCGTAAAATAAAAAAAGTATCTAAAAATAAAAAACGAGTAGATGCTCAATATAAAATTAAAACAAACTACGGTAACATTGATCGCAACGTTCAATTTAATTTTGTTAAAGAAGATGGTATGTGGAAGTTAGATTGGGATCATAGCGTCATTATT…
528__mecA__NG_047946.1__7	11	BETA-LACTAM	mecA		insensitivity	ATGAAAAAGATAAAAATTGTTCCACTTATTTTAATAGTTGTAGTTGTCGGGTTTGGTATATATTTTTATGCTTCCAAAGATAAAGAAATTAATAATACTATTGATGCAATTGAAGATAAAAATTTCAAACAAGTTTATAAAGATAGCAGTTATATTTCTAAAAGCGATAATGGTGAAGTAGAAATGACTGAACGTCCGATAAAAATATATAATAGTTTAGGCGTTAAAGATATAAACATTCAGGATCGTAAAATAAAAAAAGTATCTAAAAATAAAAAACGAGTAGATGCTCAATATAAAATTAAAACAAACTACGGTAACATTGATCGCAACGTTCAATTTAATTTTGTTAAAGAAGATGGTATGTGGAAGTTAGATTGGGATCATAGCGTCATTATT…
528__mecA__NG_047947.1__8	11	BETA-LACTAM	mecA		insensitivity	ATGAAAAAGATAAAAATTGTTCCACTTATTTTAATAGTTGTAGTTGTCGGGTTTGGTATATATTTTTATGCTTCCAAAGATAAAGAAATTAATAATACTATTGATGCAATTGAAGATAAAAATTTCAAACAAGTTTATAAAGATAGCAGTTATATTTCTAAAAGCGATAATGGTGAAGTAGAAATGACTGAACGTCCGATAAAAATATATAATAGTTTAGGCGTTAAAGATATAAACATTCAGGATCGTAAAATAAAAAAAGTATCTAAAAATAAAAAACGAGTAGATGCTCAATATAAAATTAAAACAAACTACGGTAACATTGATCGCAACGTTCAATTTAATTTTGTTAAAGAAGATGGTATGTGGAAGTTAGATTGGGATCATAGCGTCATTATT…
528__mecA__NG_047948.1__9	11	BETA-LACTAM	mecA		insensitivity	ATGAAAAAGATAAAAATTGTTCCACTTATTTTAATAGTTGTAGTTGTCGGGTTTGGTATATATTTTTATGCTTCCAAAGATAAAGAAATTAATAATACTATTGATGCAATTGAAGATAAAAATTTCAAACAAGTTTATAAAGATAGCAGTTATATTTCTAAAAGCGATAATGGTGAAGTAGAAATGACTGAACGTCCGATAAAAATATATAATAGTTTAGGCGTTAAAGATATAAACATTCAGGATCGTAAAATAAAAAAAGTATCTAAAAATAAAAAACGAGTAGATGCTCAATATAAAATTAAAACAAACTACGGTAACATTGATCGCAACGTTCAATTTAATTTTGTTAAAGAAGATGGTATGTGGAAGTTAGATTGGGATCATAGCGTCATTATT…
528__mecA__NG_047942.1__10	11	BETA-LACTAM	mecA		insensitivity	ACACCTTCTACACCTCCATATCACAAAAATTATAACATTATTTTGACATAAATACTACATTTGTAGTATATTACAAATGTAGTCTTATATAAGGAGGATATTGATGAAAAAGATAAAAATTGTTCCACTTATTTTAATAGTTGTAGTTGTCGGGTTTGGTATATATTTTTATGCTTCAAAAGATAAAGAAATTAATAATACTATTGATGCAATTGAAGATAAAAATTTCAAACAAGTTTATAAAGATAGCAGTTATATTTCTAAAAGCGATAATGGTGAAGTAGAAATGACTGAACGTCCGATAAAAATATATAATAGTTTAGGCGTTAAAGATATAAACATTCAGGATCGTAAAATAAAAAAAGTATCTAAAAATAAAAAACGAGTAGATGCTCAATA…
528__mecA__NG_047938.1__11	11	BETA-LACTAM	mecA		insensitivity	CCTTCTACACCTCCATATCACAAAAATTATAACATTATTTTGACATAAATACTACATTTGTAATATACTACAAATGTAGTCTTATATAAGGAGGATATTGATGAAAAAGATAAAAATTGTTCCACTTATTTTAATAGTTGTAGTTGTCGGGTTTGGTATATATTTTTATGCTTCCAAAGATAAAGAAATTAATAATACTATTGATGCAATTGAAGATAAAAATTTCAAACAAGTTTATAAAGATAGCAGTTATATTTCTAAAAGCGATAATGGTGAAGTAGAAATGACTGAACGTCCGATAAAAATATATAATAGTTTAGGCGTTAAAGATATAAACATTCAGGATCGTAAAATAAAAAAAGTATCTAAAAATAAAAAACGAGTAGATGCTCAATATAA…
528__mecA__NG_047936.1__12	11	BETA-LACTAM	mecA		insensitivity	CTTCTACACCTCCATATCACAAAAAATTATAACATTATTTTGACATAAATACTACATTTGTAATATACTACAAATGTAGTCTTATATAAGGAGGATATTGATGAAAAAGATAAAAATTGTTCCACTTATTTTAATAGTTGTAGTTGTCGGGTTTGGTATATATTTTTATGCTTCAAAAGATAAAGAAATTAATAATACTATTGATGCAATTGAAGATAAAAATTTCAAACAAGTTTATAAAGATAGCAGTTATATTTCTAAAAGCGATAATGGTGAAGTAGAAATGACTGAACGTCCGATAAAAATATATAATAGTTTAGGCGTTAAAGATATAAACATTCAGGATCGTAAAATAAAAAAAGTATCTAAAAATAAAAAACGAGTAGATGCTCAATATAA…
528__mecA__NG_047941.1__13	11	BETA-LACTAM	mecA		insensitivity	ATGAAAAAGATAAAAATTGTTCCACTTATTTTAATAGTTGTAGTTGTCGGGTTTGGTATATATTTTTATGCTTCAAAAGATAAAGAAATTAATAATACTATTGATGCAATTGAAGATAAAAATTTCAAACAAGTTTATAAAGATAGCAGTTATATTTCTAAAAGCGATAATGGTGAAGTAGAAATGACTGAACGTCCGATAAAAATATATAAAAGTTTAGGCGTTAAAGATATAAACATTCAGGATCGTAAAATAAAAAAAGTATCTAAAAATAAAAAACGAGTAGATGCTCAATATAAAATTAAAACAAACTACGGTAACATTGATCGCAACGTTCAATTTAATTTTGTTAAAGAAGATGGTATGTGGAAGTTAGATTGGAATCATAGCGTCATTATT…
19__mecA2__NG_047951.1__1	12	BETA-LACTAM	mecA		insensitivity	ATGAAAAAGATAAAAATTGTTCCACTCATTTTAATAGTTGCAGCTGCCGGCGTTGGTACATATTTTTATGCTTCAAAAGATAAAAAAATTAATGAAACTGTTGATGCAATTGAAGATAAAAATTTCAAACAAGTTTATAAAGATAGCACTTATCGTTCTAAAAATGATAACGGCGAAGTAGAAATGACTGACCGCCCGATAAAAATTTATGAAAGTTTAGGCGTTAAAGATATAAATATTCAGGATCGTAAAATAAAGAAAGTATCTAAAAATAAAAAGCAAGTTGATGCTCAATATAAACTCAAAACAAACTACGGTACCATCGACCGCAATGTTCGATTTAATTTCGTTAAAGAAGATGGTAAATGGAAATTAGATTGGAATCAAAGCGTCATTATT…
19__mecA2__NG_047952.1__2	12	BETA-LACTAM	mecA		insensitivity	TATTTGAAGTCACAAACGAATAAACTTTGATTGCTATGTCTTTCGTAATAGATGACGCGCTCGACACACATACTACACTCGTAATACAGGGAGGATTCTGATGAAAAAAATAATAATTGCTCTACTCATTTTGATAGTTGCAGCTGCCGGCGTTGGTACATATTTTTATGCTTCAAAAGATAAAAAAATTAATGAAACTGTTGATGCAATTGAAGATAAAAATTTCAAACAAGTTTATAAAGATAGCACTTATCGTTCTAAAAATGATAACGGCGAAGTAGAAATGACTGACCGCCCGATAAAAATTTATGAAAGTTTAGGCGTTAAAGATATAAATATTCAGGATCGTAAAATAAAGAAAGTATCTAAAAATAAAAAGCAAGTTGATGCTCAATATAA…
528__mecA__NG_047940.1__3	12	BETA-LACTAM	mecA		insensitivity	ATGAAAAAGATAAAAATTGTTCCACTTATTTTAATAGTTGTAGTTGTCGGGTTTGGTATATATTTTTATGCTTCAAAAGATAAAGAAATTAATAATACTATTGATGCAATTGAAGATAAAAATTTCAAACAAGTTTATAAAGATAGCAGTTATATTTCTAAAAGCGATAATGGTGAAGTAGAAATGACTGAACGTCCGATAAAAATATATAATAGTTTAGGCGTTAAAGATATAAACATTCAGGATCGTAAAATAAAAAAAGTATCTAAAAATAAAAAACGAGTAGATGCTCAATATAAAATTAAAACAAACTACGGTAACATTGATCGCAACGTTCAATTTAATTTTGTTAAAGAAGATGGTATGTGGAAGTTAGATTGGGATCATAGCGTCATTATT…
75__mecA1__NG_047950.1__1	13	BETA-LACTAM	mecA1		insensitivity	TAATTCTGGGAGGATTCTTATGAAAAAATTAATCATAGCCATCGTGGTTGTAATCATTGTTGTAGCTTCAAGCATATTTTTTTATGCATCAAAAAACAGCCAAATAAACGATACACTAGATGCCATTGAAGACAAAAATGTTAAGCAAGTGTTCAAAGATAGTACTTACCAATCTAAAAATGATAATGGCGAAGTGGAAATGACAGACCGCCCTATTAAGATTTATGACAGTCTAGGTGTCAAAGCTATCAACATTAAAGATCGTGATATCAAAAAGGTTTCAAAAAACAAAAAACAAGTCACTGCAAAATATGAACTGCAAACAAATTACGGCAAAATTAATCGTGACGTTAAATTAAACTTTATTAAAGAAGATAAAGATTGGAAATTAGATTGGAA…
75__mecA1__NG_047949.1__2	13	BETA-LACTAM	mecA1		insensitivity	CTTTCATAATAAGGGTAAATTGATTATTTATGTTATATTTGTATTCACAACTTGAATAACTAAAACACTCATTCTTAGTCCTAATTCTGGGAGGATTCTTATGAAAAAATTAATCATCGCCATCGTGATTGTAATCATCGCTGTTGGTTCAGGCGTATTCTTTTATGCATCTAAAGATAAGAAAATAAACGAAACAATTGATGCCATTGAAGATAAAAACGTTAAGCAAGTCTTTAAAAATAGTACTTACCAATCTAAAAACGATAATGGTGAAGTAGAAATGACAGACCGCCCTATTAAGATTTATGACAGTCTCGGCGTCAAAGATATCAACATTAAAGATCGTGATATCAAAAAGGTTTCGAAAAACAAAAAACAAGTCACAGCAAAGTATGAACT…
276__mecC__NG_047955.1__1	14	BETA-LACTAM	mecC		insensitivity	TGTTCACACCTCACTTCTTAACTATTATATCATTATTTTGACAAACAGACTACAAATGTAATATTATTGGATTACATTTGTAGTACAAAAGGAGGAAGAGATGAAAAAAATTTATATTAGTGTGCTAGTTCTTTTACTAATTATGATTATAATAACTTGGTTATTCAAAGATGACGATATTGAGAAAACAATTAGTTCTATTGAAAAAGGAAACTATAACGAAGTATATAAAAATAGTTCAGAAAAATCTAAACTGGCATATGGAGAAGAAGAAATTGTAGATAGGAATAAAAAAATTTACAAAGATTTAAGTGTCAATAACTTAAAAATTACTAATCATGAAATTAAAAAAACTGGAAAAGATAAAAAGCAAGTTGATGTTAAATATAACATATATAC…
191__otrA__NG_048026.1__2	15	TETRACYCLINE	otrA		target_protection	GATCACAGCGACGTCAGAGAGGGCGGAACGATGCGGCAGGCGACCACGAATCCGGCAGGAAAGGTCCGCATCACGACGCTAAGGAATCCGAACCCCCTCCATGAACAAGCTGAATCTGGGCATCCTGGCCCACGTTGACGCCGGCAAGACCAGCCTCACCGAGCGCCTGCTGCACCGCACCGGTGTGATCGACGAGGTCGGCAGCGTGGACGCCGGCACCACGACGACCGACTCGATGGAGCTGGAGCGGCAGCGCGGCATCACCATCCGGTCCGCCGTGGCCACGTTCGTCCTGGACGATCTCAAGGTCAACCTCATCGACACCCCGGGCCACTCCGACTTCATCTCCGAGGTCGAGCGGGCGCTCGGGGTGCTCGACGGCGCGGTCCTGGTGGTCTC…
235__optrA__NG_048023.1__1	16	PHENICOL/OXAZOLIDINONE	optrA		target_protection	GATAGGAGGTAGAAGCAAATGAAATCTACAACTATAGTAACATTTAAAGAACTCCATGTATAGGTGGCTGTGACAAGCTTTACATGGAGTAGAATAATTATTGTCCAAAGCCACCTTTGCAATTGCTAGTACTAACGCAAAGGAGGATATGAAAATGCAATACAAAATAATTAATGGTGCCGTTTACTATGATGGTAATATGGTGTTGGAAAACATCGGTATTGAAATCAATGATAATGAAAAGATTGCTATTGTTGGTAGAAATGGATGTGGAAAAACAACCTTGCTAAAAGCTATTATAGGCGAAATTGAATTAGAAGAAGGAACTGGTGAAAGTGAGTTTCAAGTAATAAAGACCGGTAACCCTTATATTAGCTATTTAAGACAGATGCCTTTTGA…
82__tetBP__NG_048319.1__1	17	TETRACYCLINE	tetBP		target_protection	ATAGTATGTACTTCGTTATTAGTAACACCGGTATTAGTGTTATATATTGTTGCTATGATAATTGATAAAAAGGTGGATGATAGAGTTGGAGGTATTGATTATGAAGAAAATAATTAATATAGGAATCGTAGCACACGTGGATGCAGGAAAAACAACTATAACAGAAAACTTATTATATTATAGTGGAGCTATAAAATCAGTTGGAAGAGTTGATTTAGGCAATACACAGACGGATTCTATGGAGCTTGAGCGTAAGAGAGGAATTACCATTAAATCGTCAACCATATCTTTTAATTGGAATAATGTTAAGGTGAATATTATTGATACTCCAGGACATGTGGATTTTATTTCGGAAGTTGAACGTTCATTAAATAGCTTAGATGGAGCAATACTAGTTAT…
224__tetT__NG_048279.1__1	18	TETRACYCLINE	tetT		target_protection	GAGTATTTTATCACAGGGGATTTTTTATATAATTATGGAGGTATAAAATGAAAATTATTAATATAGGAATATTAGCACATGTTGATGCAGGTAAAACAACTGTTACAGAAGGTTTATTATATAAAAGTGGGGCGATTAATAAAATTGGAAGAGTTGATAATGCTACAACGACAACGGATTCGATGGAACTTGAAAGAGATAGGGGAATAACTATACGGGCGTCTACAGTTTCATTTAATTACAATGATACAAAGGTAAATATCATAGATACACCTGGGCACATGGATTTCATAGCCGAAGTTGAGCGAACTCTGAAAGTGTTAGATGGAGCTATTTTAGTAATTTCAGCAAAAGAAGGAATTCAAGTCCAAACTAAAGTGATTTTTAATACTTTAGTGA…
224__tetT__NG_048278.1__2	18	TETRACYCLINE	tetT		target_protection	TATGTCATATTTACTTTAAGCAGTTATATAAAAAATAAGTTCCCCTGTGAAGAGAGTATTTTATCACAGGGGATTTTTTATATAATTATGGAGGTATAAAATGAAAATTATTAATATAGGAATATTAGCACATGTTGATGCAGGTAAAACAACTGTTACAGAAGGTTTATTATATAAAAGTGGGGCGATTAATAAAATTGGAAGAGTTGATAATGCTACAACGACAACGGATTCGATGGAACTTGAAAGAGATAGGGGAATAACTATACGGGCGTCTACAGTTTCATTTAATTACAATGATACAAAGGTAAATATCATAGATACACCTGGGCACATGGATTTCATAGCCGAAGTTGAGCGAACTCTGAAAGTGTTAGATGGAGCTATTTTAGTAATTTC…
127__tetQ__NG_048269.1__1	19	TETRACYCLINE	tetQ		target_protection	ATACGAGTTAGTAATCCTGTAGTTCTCACATGCTACGAGGAGGTATTAAAAGGTGCGTTTCGACAATGCATCTATTGTAGTATATTATTGCTTAATCCAAATGAATATTATAAATTTAGGAATTCTTGCTCACATTGATGCAGGAAAAACTTCCGTAACCGAGAATCTGCTGTTTGCCAGTGGAGCAACGGAAAAGTGCGGCCGTGTGGATAATGGTGACACCATAACAGACTCTATGGATATAGAGAAACGTAGAGGAATTACTGTTCGGGCTTCTACGACATCTATTATCTGGAATGGAGTGAAATGCAATATCATTGACACTCCGGGACACATGGATTTTATTGCGGAAGTGGAGCGGACATTCAAAATGCTTGATGGAGCAGTCCTCATCTTATC…
127__tetQ__NG_048268.1__2	19	TETRACYCLINE	tetQ		target_protection	ATACGAGTTAGGAATCCTGTAGTTCTCATATGCTACGAGGAGGTATTAAAAGGTGCGTTTCGACAATGCATCTATTGTAGTATATTATTGCTTAATCCAAATGAATATTATAAATTTAGGAATTCTTGCTCACATTGATGCAGGAAAAACTTCCGTAACCGAGAATCTGCTGTTTGCCAGTGGAGCAACGGAAAAGTGCGGCTGTGTGGATAATGGTGACACCATAACGGACTCTATGGATATAGAGAAACGTAGAGGAATTACTGTTCGGGCTTCTACGACATCTATTATCTGGAATGGTGTGAAATGCAATATCATTGACACTCCGGGACACATGGATTTTATTGCGGAAGTGGAGCGGACATTCAAAATGCTTGATGGAGCAGTCCTCATCTTATC…
127__tetQ__NG_048272.1__3	19	TETRACYCLINE	tetQ		target_protection	ATACGAGTTAGTAATCCTGTAGTTCTCACATGCTACGAGGAGGTATTAAAAGGTGCGTTTCGACAACGCATCTAATGTAGTATATTATTGCTTAATCCAAATGAATATTATAAATTTAGGAATTCTTGCTCACATTGATGCAGGAAAAACTTCCGTAACCGAGAATCTGCTGTTTGCCAGTGGAGCAACGGAAAAGTGCGGCCGTGTGGATAATGGTGACACCATAACAGACTCTATGGATATAGAGAAACGTAGAGGAATTACTGTCCGGGCTTCTACGACATCTATTATCTGGAACGGGGTGAAATGCAATATCATTGACACTCCGGGACACATGGATTTTATTGCGGAAGTGGAGCGGACATTCAAAATGCTTGATGGAGCAGTCCTCATCTTATC…
127__tetQ__NG_048271.1__4	19	TETRACYCLINE	tetQ		target_protection	ATACGAGTTAGTAATCCTGTAGTTCTCACATGCTACGAGGAGGTATTAAAAGGTGCGTTTCGACAATGCATCTATTGTAGTATATTATTGCTTAATCCAAATGAATATTATAAATTTAGGAATTCTTGCTCACATTGATGCAGGAAAAACTTCCGTAACCGAGAATCTGCTGTTTGCCAGTGGAGCAACGGAAAAGTGCGGCCGTGTGGATAATGGTGACACCATAACAGACTCTATGGATATAGAGAAACGTAGAGGAATTACTGTTCGGGCTTCTACGACATCTATTATCTGGAATGGAGTGAAATGCAATATCATTGACACTCCGGGACACATGGATTTTATTGCGGAAGTGGAGCGGACATTCAAAATGCTTGATGGAGCAGTCCTCATCTTATC…
127__tetQ__NG_048270.1__5	19	TETRACYCLINE	tetQ		target_protection	ATACGAGTTAGTAATCCTGTAGTTCTCATATGCTACGAGGAGGTATTAAAAGGTGCGTTTCGACAATGCATCTACTGTAGTATATTATTGCTTAATCCAAATGAATATTATAAATTTAGGAATTCTTGCTCACATTGATGCAGGAAAAACTTCCGTAACCGAGAATCTGCTGTTTGCCAGTGGAGCAACGGAAAAGTGCGGCCGTGTGGATAATGGTGACACCATAACGGACTCTATGGATATAGAGAAACGTAGAGGAATTACTGTCCGGGCTTCTACGACATCTATTATCTGGAATGGAGTGAAATGCAATATCATTGACACTCCGGGACACATGGATTTTATTGCGGAAGTGGAGCGGACATTCAAAATGCTTGATGGAGCAGTCCTCATCTTATC…
450__tetS__NG_048277.1__1	20	TETRACYCLINE	tetS		target_protection	TCTGTGGCTATCAGTGTGTAGTATACAGCTATTTTTGTATTAAAATCCCAGTGATAAGAGTATTTATCACTGGGATTTTTTCTGCTTTTTGAGCTTTTGAATGGAGGAAATAAAATTGAAAATTATTAATATCGGTATCTTAGCACATGTTGATGCAGGAAAAACTACTTTGACAGAAAGCTTACTATACAGTAGCGGAGCAATTAAAGAGTTAGGAAGTGTAGATAGCGGTACAACGAAAACGGATACTATGTTTTTGGAACGCCAGAGAGGTATTACTATTCAGACCGCAATAACATCTTTTCAACGGGAAAATGTTAAAGTAAATATTGTAGATACTCCTGGACACATGGATTTTTTGGCAGATGTATACCGTTCATTATCTGTTTTGGATGGAGC…
450__tetS__NG_048274.1__2	20	TETRACYCLINE	tetS		target_protection	TCTGTGGCTATCAGTGTGTAGTATACAGCTATTTTTGTATTAAAATCCCAGTGATAAGAGTATTTATCACTGGGATTTTTTCTGCTTTTTGAGCTTTTGAATGGAGGAAATAAAATTGAAAATTATTAATATCGGTATCTTAGCACATGTTGATGCAGGAAAAACTACTTTGACAGAAAGCTTACTATACAGTAGCGGACGAATTAAAGAGTTAGGAAGTGTAGATAGCGGTACAACGAAAACGGATACTATGTTTTTGGAACGCCAGAGAGGTATTACTATTCAGACCGCAATAACATCTTTTCAACGGGAAAATGTTAAAGTAAATATTGTAGATACTCCTGGACACATGGATTTTTTGGCAGATGTATACCGTTCATTATCTGTTTTGGATGGAGC…
450__tetS__NG_048273.1__3	20	TETRACYCLINE	tetS		target_protection	GTGTAGTATACAGCTATTTTTGTATTAAAATCCCAGTGATAAGAGTATTTATCACTGGGATTTTTTCTGCTTTTTGAGCTTTTGAATGGAGGAAATAAAATTGAAAATTATTAATATCGGTATCTTAGCACATGTTGATGCAGGAAAAACTACTTTGACAGAAAGCTTACTATACAGTAGCGGAGCAATTAAAGAGTTAGGAAGTGTAGATAGCGGTACAACGAAAACGGATACTATGTTTTTGGAACGCCAGAGAGGTATTACTATTCAGACCGCAATAACATCTTTTCAACGGGAAAATGTTAAAGTAAATATTGTAGATACTCCTGGACACATGGATTTTTTGGCAGATGTATACCGTTCATTATCTGTTTTGGATGGAGCTATTTTGCTAATCTC…
450__tetS__NG_048275.1__4	20	TETRACYCLINE	tetS		target_protection	TCTGTGGCTATCAGTGTGTAGTATACAGCTATTTTTGTATTAAAATCCCAGTGATAAGAGTATTTATCACTGGGATTTTTTCTGCTTTTTGAGCTTTTGAATGGAGGAAATAAAATTGAAAATTATTAATATCGGTATCTTAGCACATGTTGATGCAGGAAAAACTACTTTGACAGAAAGCTTACTATACAGTAGCGGAGCAATTAAAGAGTTAGGAAGTGTAGATAGCGGTACAACGAAAACGGATACTATGTTTTTGGAACGCCAGAGAGGTATTACTATTCAGACCGCAATAACATCTTTTCAACGGGAAAATGTTAAAGTAAATATTGTAGATACTCCTGGACACATGGATTTTTTGGCAGATGTATACCGTTCATTATCTGTTTTGGATGGAGC…
450__tetS__NG_048276.1__5	20	TETRACYCLINE	tetS		target_protection	GTGTAGTATACAGCTATTTTTGTATTAAAATCCCAGTGATAAGAGTATTTATCACTGGGATTTTTTCTGCTTTTTGAGCTTTTGAATGGAGGAAATAAAATTGAAAATTATTAATATCGGTATCTTAGCACATGTTGATGCAGGAAAAACTACTTTGACAGAAAGCTTACTATACAGTAGCGGACGAATTAAAGAGTTAGGAAGTGTAGATAGCGGTACAACGAAAACGGATACTATGTTTTTGGAACGCCAGAGAGGTATTACTATTCAGACCGCAATAACATCTTTTCAACGGGAAAATGTTAAAGTAAATATTGTAGATACTCCTGGACACATGGATTTTTTGGCAGATGTATACCGTTCATTATCTGTTTTGGATGGAGCTATTTTGCTAATCTC…
322__tet44__NG_048146.1__1	21	TETRACYCLINE	tet44		target_protection	TTAGAAAAGTGGATAATTGATTTTGAGAATAGTTTAAAAGAACAAAATTAGCAAATATTGATTTTAAGTTAAAAGATAAATTTGTAGGGAGGGAAATTCCATGAAAATAATCAACATTGGTATTCTTGCTCATGTAGATGCAGGAAAGACGACCTTAACGGAAAGTCTGCTTTATACAAGTGGAGCAATTTTAGAATTAGGCAGTGTAGATAAGGGAACAACAAGGACAGATACTATGTTTTTAGAACGTCAGCGTGGAATCACAATTCAGGCAGCAGTTACTTCTTTTAATTGGAATGACTACAAAATCAATATTGTAGATACTCCTGGACATACAGATTTTATAACAGAAGTGTATCGTTCCTTATCTGTTCTTGATGGAGCAATTTTAGTAATTTC…
322__tet44__NG_048145.1__2	21	TETRACYCLINE	tet44		target_protection	TTAGAAAAGTGGATAATTGATTTTGAGAATAGTTTAAAAGAAAAAAATTAGCAAATATTGATTTTAAGTTAAAAGATAAATTTGTAGGGAGGGAAGTTCCATGAAAATAATCAACATTGGTATTCTTGCTCATGTAGATGCAGGAAAGACGACCTTAACGGAAAGTCTACTTTATACAAGTGGAGCGATTTTAGAATTAGGCAGTGTAGATAAGGGAACAACAAGGACAGATACTATGTTTTTAGAACGTCAGCGTGGAATCACAATTCAGGCAGCAGTTACTTCTTTTAATTGGAATGACTACAAAATCAATATTGTAGATACTCCTGGACATACAGATTTTATAACAGAAGTGTATCGTTCCTTATCTGTTCTTGATGGAGCTATTTTAGTAATTTC…
325__tet36__NG_048131.1__1	22	TETRACYCLINE	tet36		target_protection	AAATACAAATTCGGGTTCTTGTGGTCATTTTACCATCAAGGATGTATTTTTTATGCGATGCATTTCTACAAAGCATCCATTATATTATTTACAAAATCAAATGAGAACTATAAATATAGGTATTCTTGCACATATTGATGCAGGAAAGACCTCCATTACAGAGAACTTGCTATTTGCGAGTGGAGCAACCATAGTACGTGGAAGTGTGGACAAAGGAAACACTACAACCGATTCGATGGATATCGAAAAACGAAGAGGTATCACAGTTAGAGCGTCTACAACATCTATTCAATGGAATGATACAAAGATTAATATCATCGACACTCCTGGACACATGGACTTTCTGGCAGAGGTAGAACGCACTTTTAGGATGCTAGATGGTGCTATACTTGTGGTGTC…
347__tetW__NG_048300.1__1	23	TETRACYCLINE	tetW		target_protection	TGTATATGTGTATGTCCGCAAATTATCATCCCCAGTGGTAAAAGTATTTTACTGCTGGGGATTTTTATGCCCTTCGGGGCAGTAAAGGGAGGACAATCACATGAAAATAATCAATATTGGAATTCTTGCCCATGTAGACGCTGGAAAGACGACCTTGACGGAGAGCCTGCTATATGCCAGCGGAGCCATTTCAGAACCGGGGAGCGTCGAAAAAGGGACAACGAGGACGGACACCATGCTTTTGGAGCGGCAGCGTGGGATTACCATTCAAGCGGCAGTCACTTCCTTCCAGTGGCACAGATGTAAAGTCAACATTGTGGATACGCCCGGCCACATGGATTTTTTGGCGGAGGTGTACCGCTCTTTGGCTGTTTTAGATGGGGCCATCTTGGTGATCTC…
347__tetW__NG_048301.1__2	23	TETRACYCLINE	tetW		target_protection	TGTATATGTGTATGTCCGCAACTTATAATCCCCAGTGGTAAAAGTATTTTACTGCTGGGGATTTTTATGCCCTTTGGGGCTGTAAAGGGAGGACAATCACATGAAAATAATCAATATTGGAATTCTTGCCCATGTAGACGCTGGAAAGACGACCTTGACGGAGAGCCTGCTATATGCCAGCGGAGCCATTTCAGAACCGGGGAGCGTCGAAAAAGGGACAACGAGGACGGACACCATGTTTTTGGAGCGGCAGCGTGGGATTACCATTCAAGCGGCAGTCACTTCCTTCCAGTGGCACAGATGTAAAGTTAACATTGTGGATACGCCCGGCCACATGGATTTTTTGGCGGAGGTGTACCGCTCTTTGGCTGTTTTAGATGGGGCCATCTTGGTGATCTC…
347__tetW__NG_048288.1__3	23	TETRACYCLINE	tetW		target_protection	TGTATATGTGTATGTCCGCAACTTATAATCCCCAGTGGTAAAAGTATTTTACTGCTGGGGATTTTTATGCCCTTTGGGGCTGTAAAGGGAGGACAATCACATGAAAATAATCAATATTGGAATTCTTGCCCATGTAGACGCTGGAAAGACGACCTTGACGGAGAGCCTGCTATATGCCAGCGGAGCCATTTCAGAACCGGGGAGCGTCGAAAAAGGGACAACGAGGACGGACACCATGTTTTTGGAGCGGCAGCGTGGGATTACCATTCAAGCGGCAGTCACTTCCTTCCAGTGGCACAGATGTAAAGTTAACATTGTGGATACGCCCGGCCACATGGATTTTTTGGCGGAGGTGTACCGCTCTTTGGCTGTTTTAGATGGGGCCATCTTGGTGATCTC…
347__tetW__NG_048298.1__4	23	TETRACYCLINE	tetW		target_protection	TGTATATGTGTATGTCCGCAACTTATAATCCCCAGTGGTAAAAGTATTTTACTGCTGGGGATTTTTATGCCCTTTGGGGCTGTAAAGGGAGGACAATCACATGAAAATAATCAATATTGGAATTCTTGCCCATGTAGACGCTGGAAAGACGACCTTGACGGAGAGCCTGCTATATGCCAGCGGAGCCATTTCAGAACCGGGGAGCGTCGAAAAAGGGACAACGAGGACGGACACCATGTTTTTGGAGCGGCAGCGTGGGATTACCATTCAAGCGGCAGTCACTTCCTTCCAGTGGCACAGATGTAAAGTTAACATTGTGGATACGCCCGGCCACATGGATTTTTTGGCGGAGGTGTACCGCTCTTTGGCTGTTTTAGATGGGGCCATCTTGGTGATCTC…
347__tetW__NG_048299.1__5	23	TETRACYCLINE	tetW		target_protection	TGTATATGTGTATGTCAGCAACTTATAATCCCCAGTGGTAAAAGTATTTTACTGCTGGGGATTTTTATGCCCTTTGGGGCTGTAAAGGGAGGACAATCACATGAAAATAATCAATATTGGAATTCTTGCCCATGTAGACGCTGGAAAGACGACCTTGACGGAGAGCCTGCTATATGCCAGCGGAGCCATTTCAGAACCGGGGAGCGTCGAAAAAGGGACAACGAGGACGGACACCATGTTTTTGGAGCGGCAGCGTGGGATTACCATTCAAGCGGCAGTCACTTCCTTCCAGTGGCACAGATGTAAAGTTAACATTGTGGATACGCCCGGCCACATGGATTTTTTGGCGGAGGTGTACCGCTCTTTGGCTGTTTTAGATGGGGCCATCTTGGTGATCTC…
347__tetW__NG_048290.1__6	23	TETRACYCLINE	tetW		target_protection	TGTATATGTGTATGTCCGCAACTTATAATCCCCAGTGGTAAAAGTATTTTACTGCTGGGGATTTTTATGCCCTTCGGGGCAGTAAAGGGAGGACAATCACATGAAAATAATCAATATTGGAATTCTTGCCCATGTAGACGCTGGAAAGACGACCTTGACGGAGAGCCTGCTATATGCCAGCGGAGCCATTTCAGAACCGGGGAGCGTCGAAAAAGGGACAACGAGGACGGACACCATGTTTTTGGAGCGGCAGCGTGGGATTACCATTCAAGCGGCAGTCACTTCCTTCCAGTGGCACAGATGTAAAGTCAACATTGTGGATACGCCCGGCCACATGGATTTTTTGGCGGAGGTGTACCGCTCTTTGGCTGTTTTAGATGGGGCCATCTTGGTGATCTC…
347__tetW__NG_048282.1__7	23	TETRACYCLINE	tetW		target_protection	TCCCCAGTGGTAAAAGTATTTTACTGCTGGGGATTTTTATGCCCTTCGGGGCAGTAAAGGGAGGACAATCACATGAAAATAATCAATATTGGAATTCTTGCCCATGTAGACGCTGGAAAGACGACCTTGACGGAGAGCCTGCTATATGCCAGCGGAGCCATTTCAGAACCGGGGAGCGTCGAAAAAGGGACAACGAGGACGGACACCATGTTTTTGGAGCGGCAGCGTGGGATTACCATTCAAGCGGCAGTCACTTCCTTCCAGTGGCACAGATGTAAAGTCAACATTGTGGATACGCCCGGCCACATGGATTTTTTGGCGGAGGTGTACCGCTCTTTGGCTGTTTTAGATGGGGCCATCTTGGTGATCTCCGCTAAAGATGGCGTGCAGGCCCAGACC…
347__tetW__NG_048281.1__8	23	TETRACYCLINE	tetW		target_protection	TGTATATGTGTATGTCCGCAACTTATAATCCCCAGTGGTAAAAGTATTTTACTGCTGGGGATTTTTATGCCCTTTGGGGCTGTAAAGGGAGGACAATCACATGAAAATAATCAATATTGGAATTCTTGCCCATGTAGACGCTGGAAAGACGACCTTGACGGAGAGCCTGCTATATGCCAGCGGAGCCATTTCAGAACCGGGGAGCGTCGAAAAAGGGACAACGAGGACGGACACCATGTTTTTGGAGCGGCAGCGTGGGATTACCATTCAAGCGGCAGTCACTTCCTTCCAGTGGCACAGATGTAAAGTTAACATTGTGGATACGCCCGGCCACATGGATTTTTTGGCGGAGGTGTACCGCTCTTTGGCTGTTTTAGATGGGGCCATCTTGGTGATCTC…
347__tetW__NG_048297.1__9	23	TETRACYCLINE	tetW		target_protection	TGTATATGTGTATGTCCGCAAATTATCATCCCCAGTGGTAAAAGTATTTTACTGCTGGGGATTTTTATGCCCTTCGGGGCAGTAAAGGGAGGACAATCACATGAAAATAATCAATATTGGAATTCTTGCCCATGTAGACGCTGGAAAGACGACCTTGACGGAGAGCCTGCTATATGCCAGCGGAGCCATTTCAGAACCGGGGAGCGTCGAAAAAGGGACAACGAGGACGGACACCATGTTTTTGGAGCGGCAGCGTGGGATTACCATTCAAGCGGCAGTCACTTCCTTCCAGTGGCACAGATGTAAAGTCAACATTGTGGATACGCCCGGCCACATGGATTTTTTGGCGGAGGTGTACCGCTCTTTGGCTGTTTTAGATGGGGCCATCTTGGTGATCTC…
347__tetW__NG_048296.1__11	23	TETRACYCLINE	tetW		target_protection	ATGAAAATAATCAATATTGGAATTCTTGCCCATGTAGACGCTGGAAAGACGACCTTGACGGAGAGCCTGCTATATGCCAGCGGAGCCATTTCAGAACCGGGGAGCGTCAAAAAAGGGACAACGAGGACGGACACCATGTTTTTGGAGCGGCAGCGTGGGATTACCATTCAAGCGGCAGTCACTTCCTTCCAGTGGCACAGATGTAAAGTCAACATTGTGGATACGCCCGGCCACATGGATTTTTTGGCGGAGGTGTACCGCTCTTTGGCTGTTTTAGATGGGGCCATCTTGGTGATCTCCGCTAAAGATGGCGTGCAGGCCCAGACCCGTATTCTGTTCCATGCCCTGCGGAAAATGAACATTCCCACCGTTATCTTTATCAACAAGATCGACCAGGCT…
347__tetW__NG_048286.1__13	23	TETRACYCLINE	tetW		target_protection	ATGAAAATAATCAATATTGGAATTCTTGCCCATGTAGACGCTGGAAAGACGACCTTGACGGAGAGCCTGCTATATGCCAGCGGAGCCATTTCAGAACCGGGGAGCGTCGAAAAAGGGACAACGAGGACGGACACCATGTTTTTGGAGCGGCAGCGTGGGATTACCATTCAAGCGGCAGTCACTTCCTTCCAGTGGCACAGATGTAAAGTCAACATTGTGGATACGCCCGGCCACATGGATTTTTTGGCGGAGGTGTACCGCTCTTTGGCTGTTTTAGATGGGGCCATCTTGGTGATCTCCGCTAAAGATGGCGTGCAGGCCCAGACCCGTATTCTGTTCCATGCCCTGCGGAAAATGAACATTCCCACCGTTATCTTTATCAACAAGATCGACCAGGCT…
347__tetW__NG_048287.1__14	23	TETRACYCLINE	tetW		target_protection	ATGAAAATAATCAATATTGGAATTCTTGCCCATGTAGACGCTGGAAAGACGACCTTGACGGAGAGCCTGCTATATGCCAGCGGAGCCATTTCAGAACCGGGGAGCGTCGAAAAAGGGACAACGAGGACGGACACCATGTTTTTGGAGCGGCAGCGTGGGATTACCATTCAAGCGGCAGTCACTTCCTTCCAGTGGCACAGATGTAAAGTTAACATTGTGGATACGCCCGGCCACATGGATTTTTTGGCGGAGGTGTACCGCTCTTTGGCTGTTTTAGATGGGGCCATCTTGGTGATCTCCGCTAAAGATGGCGTGCAGGCCCAGACCCGTATTCTGTTCCATGCCCTGCGGAAAATGAACATTCCCACCGTTATCTTTATCAACAAGATCGACCAGGCT…
347__tetW__NG_048283.1__15	23	TETRACYCLINE	tetW		target_protection	TGTATATGTGTATGTCCGCAACTTATAATCCCCAGTGGTAAAAGTATTTTACTGCTGGGGATTTTTATGCCCTTCGGGGCAGTAAAGGGAGGACAATCACATGAAAATAATCAATATTGGAATTCTTGCCCATGTAGACGCTGGAAAGACGACCTTGACGGAGAGCCTGCTATATGCCAGCGGAGCCATTTCAGAACCGGGGAGCGTCGAAAAAGGGACAACGAGGACGGACACCATGTTTTTGGAGCGGCAGCGTGGGATTACCATTCAAGCGGCAGTCACTTCCTTCCAGTGGCACAGATGTAAAGTTAACATTGTGGATACGCCCGGCCACATGGATTTTTTGGCGGAGGTGTACCGCTCTTTGGCTGTTTTAGATGGGGCCATCTTGGTGATCTC…
347__tetW__NG_048295.1__16	23	TETRACYCLINE	tetW		target_protection	CCGTCATACTTCTGTTTGTCCGAAGTCATGATCCCCAGCGGTAAAAGTATTAGCCGCTGGGGATTTTTGCGCCCATTTGGGCCTTGTATGGAGGATAGACATGAACATTATCAATATCGGGATTCTTGCCCATGTAGACGCTGGAAAGACAACCTTGACGGAGAGCCTGCTATATGCCAGCGGAGCCATTTCAGAACCGGGGAGCGTCGAAAAAGGGACAACGAGGACGGACACCATGCTTTTGGAGCGGCAGCGTGGGATTACCATTCAAGCGGCAGTCACTTCCTTCCAGTGGCACAGATGTAAAGTCAACATTGTGGATACGCCCGGCCACATGGATTTTTTGGCGGAGGTGTACCGCTCTTTGGCTGTTTTAGATGGGGCCATCTTGGTGATCTC…
347__tetW__NG_048289.1__17	23	TETRACYCLINE	tetW		target_protection	TGTATATGTGTATGTCCGCAACTTATAATCCCCAGTGGTAAAAGTATTTTACTGCTGGGGATTTTTATGCCCTTCGGGGCAGTAAAGGGAGGACAATCACATGAAAATAATCAATATTGGAATTCTTGCCCATGTAGACGCTGGAAAGACGACCTTGACGGAGAGCCTGCTATATGCCAGCGGAGCCATTTCAGAACCGGGGAGCGTCGAAAAAGGGACAACGAGGACGGACACCATGTTTTTGGAGCGGCAGCGTGGGATTACCATTCAAGCGGCAGTCACTTCCTTCCAGTGGCACAGATGTAAAGTCAACATTGTGGATACGCCCGGCCACATGGATTTTTTGGCGGAGGTGTACCGCTCTTTGGCTGTTTTAGATGGGGCCATCTTGGTGATCTC…
347__tetW__NG_048303.1__18	23	TETRACYCLINE	tetW		target_protection	ATGAAAATAATCAATATTGGAATTCTTGCCCATGTAGACGCTGGAAAGACGACCTTGACGGAGAGCCTGCTATATGCCAGCGGAGCCATTTCAGAACCGGGGAGCGTCGAAAAAGGGACAACGAGGACGGACACCATGTTTTTGGAGCGGCAGCGTGGGATTACCATTCAAGCGGCAGTCACTTCCTTCCAGTGGCACAGATGTAAAGTTAACATTGTGGATACGCCCGGCCACATGGATTTTTTGGCGGAGGTGTACCGCTCTTTGGCTGTTTTAGATGGGGCCATCTTGGTGATCTCCGCTAAAGATGGCGTGCAGGCCCAGACCCGTATTCTGTTCCATGCCCTGCGGAAAATGAACATTCCCACCGTTATCTTTATCAACAAGATCGACCAGGCT…
347__tetW__NG_048291.1__20	23	TETRACYCLINE	tetW		target_protection	GCTGTATATGTGTGTCCGCAAATTATCATCCCCAGTGGTAAAAGTATTTTACTGCTGGGGATTTTTATGCCCTTCGGGGCAGTAAAGGGAGGACAATCACATGAAAATAATCAATATTGGAATTCTTGCCCATGTAGACGCTGGAAAGACGACCTTGACGGAGAGCCTGCTATATGCCAGCGGAGCCATTTCAGAACCGGGGAGCGTCGAAAAAGGGACAACGAGGACGGACACCATGTTTTTGGAGCGGCAGCGTGGGATTACCATTCAAGCGGCAGTCACTTCCTTCCAGTGGCACAGATGTAAAGTCAACATTGTGGATACGCCCGGCCACATGGATTTTTTGGCGGAGGTGTACCGCTCTTTGGCTGTTTTAGATGGGGCCATCTTGGTGATCTC…
347__tetW__NG_048302.1__23	23	TETRACYCLINE	tetW		target_protection	TGTATATGTGTATGTCCGCAAATTATCATCCCCAGTGGTAAAAGTATTTTACTGCTGGGGATTTTTATGCCCTTCGGGGCAGTAAAGGGAGGAAAATCACATGAAAATAATCAATATTGGAATTCTTGCCCATGTAGACGCTGGAAAGACGACCTTGACGGAGAGCCTGCTATATGCCAGCGGAGCCACTTCAGAACCGGGGAGCGTCGAAAAAGGGACAACGAGGACGGACACCATGTTTTTGGAGCGGCAGCGTGGGATTACCATTCAAGCGGCAGTCACTTCCTTCCAGTGGCACAGATGTAAAGTCAACATTGTGGATACGCCCGGCCACATGGATTTTTTGGCGGAGGTGTACCGCTCTTTGGCTGTTTTAGATGGGGCCATCTTGGTGATCTC…
201__tetM__NG_048237.1__1	24	TETRACYCLINE	tetM		target_protection	GCTTTGTATACCTATGGTTATGCATAAAAATCCCAGTGATAAAAGTATTTATCACTGGGATTTTTATGCCCTTTTGGGTTTTTGAATGGAGGAAAATCACATGAAAATTATTAATATTGGAGTTTTAGCTCATGTTGATGCAGGAAAAACTACCTTAACAGAAAGCTTATTATATAACAGTGGAGCGATTACAGAATTAGGAAGCGTGGACAAAGGTACAACGAGGACGGATAATACGCTTTTAGAACGTCAGAGAGGAATTACAATTCAGACAGGAATAACCTCTTTTCAGTGGGAAAATACGAAGGTGAACATCATAGACACGCCAGGACATATGGATTTCTTAGCAGAAGTATATCGTTCATTATCAGTTTTAGATGGGGCAATTCTACTGATTTC…
201__tetM__NG_048223.1__2	24	TETRACYCLINE	tetM		target_protection	GAGGAAAATCACATGAAAATTATTAATATTGGAGTTTTAGCTCATGTTGATGCAGGAAAAACTACCTTAACAGAAAGCTTATTATATAACAGTGGAGCGATTACAGAATTAGGAAGCGTGGACAAAGGTACAACGAGGACGGATAATACGCTTTTAGAACGTCAGAGAGGAATTACAATTCAGACAGGAATAACCTCTTTTCAGTGGGAAAATACGAAGGTGAACATCATAGACACGCCAGGACATATGGATTTCTTAGCAGAAGTATATCGTTCATTATCAGTTTTAGATGGGGCAATTCTACTGATTTCTGCAAAAGATGGCGTACAAGCACAAACTCGTATATTATTTCATGCACTTAGGAAAATGGGGATTCCCACAATCTTTTTTATCAATAAG…
201__tetM__NG_048238.1__3	24	TETRACYCLINE	tetM		target_protection	AAACTGTCAATTTGATAGTGGGAACAAATAATTAGATGTCCTTTTTTAGGAGGGCTTAGTTTTTTATGCCCTTTTGGGTTTTTGAATGGAGGAAAATCACATGAAAATTATTAATATTGGAGTTTTAGCTCATGTTGATGCAGGAAAAACTACCTTAACAGAAAGCTTATTATATAACAGTGGAGCGATTACAGAATTAGGAAGCGTGGACAAAGGTACAACGAGGACGGATAATACGCTTTTAGAACGTCAGAGAGGAATTACAATTCAGACAGGAATAACCTCTTTTCAGTGGGAAAATACGAAGGTGAACATCATAGACACGCCAGGACATATGGATTTCTTAGCAGAAGTATATCGTTCATTATCAGTTTTAGATGGGGCAATTCTACTGATTTC…
201__tetM__NG_048239.1__4	24	TETRACYCLINE	tetM		target_protection	GCTTTGTATGCCTATGGTTATGCATAAAAATCCCAGTGATAAGAGTATTTATCACTGGGATTTTTATGCCCTTTTGGGCTTTTGAATGGAGGAAAATCACATGAAAATTATTAATATTGGAGTTTTAGCTCATGTTGATGCAGGAAAAACTACCTTAACAGAAAGCTTATTATATAACAGTGGAGCGATTACAGAATTAGGAAGCGTGGACAAAGGTACAACGAGGACGGATAATACGCTTTTAGAACGTCAGAGAGGAATTACAATTCAGACAGGAATAACCTCTTTTCAGTGGGAAAATACGAAGGTGAACATCATAGACACGCCAGGACATATGGATTTCTTAGCAGAAGTATATCGTTCATTATCAGTTTTAGATGGGGCAATTCTACTGATTTC…
201__tetM__NG_048240.1__5	24	TETRACYCLINE	tetM		target_protection	GCTTTGTATGCCTATGGTTATGCATAAAAATCCCAGTGATAAGAGTATTTATCACTGGGATTTTTATGCCCTTTTGGGCTTTTGAATGGAGGAAAATCACATGAAAATTATTAATATTGGAGTTTTAGCTCATGTTGATGCAGGAAAAACTACCTTAACAGAAAGCTTATTATATAACAGTGGAGCGATTACAGAATTAGGAAGCGTGGACAAAGGTACAACGAGGACGGATAATACGCTTTTAGAACGTCAGAGAGGAATTACAATTCAGACAGGAATAACCTCTTTTCAGTGGGAAAATACGAAGGTGAACATCATAGACACGCCAGGACATATGGATTTCTTAGCAGAAGTATATCGTTCATTATCAGTTTTAGATGGGGCAATTCTACTGATTTC…
201__tetM__NG_048243.1__6	24	TETRACYCLINE	tetM		target_protection	GTCCCTTTTTAGGAGGGGTTAGTTTTTTGTACCCAGTGATAAGAGTATCTGTCACTGGGATTTTTTATGCCTTTTTGGCTTTTGAATGGAGGAAAATCACATGAAAATTATTAATATAGGTGTTTTAGCTCATGTTGACGCAGGAAAAACTACTTTGACAGAAAGCTTACTATATACTAGTGGAGCGATTGCGGAGTCAGGAAGCGTGGATACAGGCACAACAAGAACGGATACTACATTTTTAGAACGTCAGCGAGGAATTACAATTCAGACAGCAGTAACCTCTTTTCAGTGGAAAGATATTAAGGTAAATATCATAGATACTCCAGGACATATGGATTTTTTAGCAGAAGTATATCGCTCGTTATCAGTTTTAGATGGGGCAATCCTACTAATTTC…
201__tetM__NG_048220.1__7	24	TETRACYCLINE	tetM		target_protection	TAATAAATATGCGGCAAGGTATTCTTAAATAAACTGTCAATTTGATAGCGGGAACAAATAATTAGATGTCCTTTTGGGTTTTTGAATGGAGGAAAATCACATGAAAATTATTAATATTGGAATTTTAGCTCATGTTGATGCAGGAAAAACTACCTTAACAGAAAGCTTATTATATAACAGTGGAGCGATTACAGAATTAGGAAGCGTGGACAAAGGTACAACGAGGACGGATAATACGCTTTTAGAACGTCAGAGAGGAATTACAATTCAGACAGGAATAACCTCTTTTCAGTGGGAAAATACGAAGGTGAACATCATAGACACGCCAGGACATATGGATTTCTTAGCAGAAGTATATCGTTCATTATCAGTTTTAGATGGGGCAATTCTACTGATTTC…
201__tetM__NG_048221.1__8	24	TETRACYCLINE	tetM		target_protection	ATGAAAATTATTAATATTGGAGTTTTAGCTCATGTTGATGCGGGAAAAACTACCTTAACAGAAAGCTTATTATATAACAGTGGAGCGATTACAGAATTAGGAAGCGTGGACAGAGGTACAACGAAAACGGATAATACGCTTTTAGAACGTCAGAGAGGAATTACAATTCAGACGGCGATAACCTCTTTTCAGTGGAAAAATACTAAGATAAACATCATAGACACGCCAGGACATATGGATTTTTTAGCAGAAGTATATCGTTCATTATCAGTATTAGATGGGGCAATTCTACTGATTTCTGCAAAAGATGGCGTACAAGCACAAACTCGTATATTGTTTCATGCACTTAGGAAAATAGGTATTCCCACAATCTTTTTTATCAATAAGATTGACCAAAAT…
201__tetM__NG_048211.1__9	24	TETRACYCLINE	tetM		target_protection	GCTTTGTATGCCTATGGTTATGCATAAAAATCCCAGTGATAAGAGTATTTATCACTGGGATTTTTATGCCCTTTTGGGCTTTTGAATGGAGGAAAATCACATGAAAATTATTAATATTGGAGTTTTAGCTCATGTTGATGCAGGAAAAACTACCTTAACAGAAAGCTTATTATATAACAGTGGAGCGATTACAGAATTAGGAAGCGTGGACAAAGGTACAACGAGGACGGATAATACGCTTTTAGAACGTCAGAGAGGAATTACAATTCAGACAGGAATAACCTCTTTTCAGTGGGAAAATACGAAGGTGAACATCATAGACACGCCAGGACATATGGATTTCTTAGCAGAAGTATATCGTTCATTATCAGTTTTAGATGGGGCAATTCTACTGATTTC…
201__tetM__NG_048212.1__10	24	TETRACYCLINE	tetM		target_protection	GCTTTGTATGCCTATGGTTATGCATAAAAATCCCAGTGATAAGAGTATTTATCACTGGGATTTTTATGCCCTTTTGGGCTTTTGAATGGAGGAAAATCACATGAAAATTATTAATATTGGAGTTTTAGCTCATGTTGATGCGGGAAAAACTACCTTAACAGAAAGCTTATTATATAACAGTGGAGCGATTACAGAATTAGGAAGCGTGGACAGAGGTACAACGAAAACGGATAATACGCTTTTAGAACGTCAGAGAGGAATTACAATTCAGACGGCGATAACCTCTTTTCAGTGGAAAAATACTAAGGTGAACATCATAGACACGCCAGGACATATGGATTTTTTAGCAGAAGTATATCGTTCATTATCAGTATTAGATGGGGCAATTCTACTGATTTC…
201__tetM__NG_048213.1__11	24	TETRACYCLINE	tetM		target_protection	GCTTTGTATGCCTATGGTTATGCATAAAAATCCCAGTGATAAGAGTATTTATCACTGGGATTTTTATGCCCTTTTGGGCTTTTGAATGGAGGAAAATCACATGAAAATTATTAATATTGGAGTTTTAGCTCATGTTGATGCAGGAAAAACTACCTTAACAGAAAGCTTATTATATAACAGTGGAGCGATTACAGAATTAGGAAGCGTGGACAAAGGTACAACGAGGACGGATAATACGCTTTTAGAACGTCAGAGAGGAATTACAATTCAGACAGGAATAACCTCTTTTCAGTGGGAAAATACGAAGGTGAACATCATAGACACGCCAGGACATATGGATTTCTTAGCAGAAGTATATCGTTCATTATCAGTTTTAGATGGGGCAATTCTACTGATTTC…
201__tetM__NG_048232.1__12	24	TETRACYCLINE	tetM		target_protection	ATGAAAATTATTAATATTGGAGTTTTAGCTCATGTTGATGCGGGAAAAACTACCTTAACAGAAAGCTTATTATATAACAGTGGAGCGATTACAGAATTAGGAAGCGTGGACAAAGGTACAACGAGGACGGATAATACGCTTTTAGAACGTCAGAGAGGAATTACAATTCAGACAGGAATAACCTCTTTTCAGTGGGAAAATACGAAGGTGAACATCATAGACACGCCAGGACATATGGATTTCTTAGCAGAAGTATATCGTTCATTATCAGTTTTAGATGGGGCAATTCTACTGATTTCTGCAAAAGATGGCGTACAAGCACAAACTCGTATATTATTTCATGCACTTAGGAAAATGGGGATTCCCACAATCTTTTTTATCAATAAGATTGACCAAAAT…
201__tetM__NG_048234.1__13	24	TETRACYCLINE	tetM		target_protection	ATGAAAATTATTAATATTGGAGTTTTAGCTCATGTTGATGCGGGAAAAACTACCTTAACAGAAAGCTTATTATATAACAGTGGAGCGATTACAGAATTAGGAAGCGTGGACAAAGGTACAACGAGGACGGATAATACGCTTTTAGAACGTCAGAGAGGAATTACAATTCAGACAGGAATAACCTCTTTTCAGTGGGAAAATACGAAGGTGAACATCATAGACACGCCAGGACATATGGATTTCTTAGCAGAAGTATATCGTTCATTATCAGTTTTAGATGGGGCAATTCTACTGATTTCTGCAAAAGATGGCGTACAAGCACAAACTCGTATATTATTTCATGCACTTAGGAAAATGGGGATTCCCACAATCTTTTTTATCAATAAGATTGACCAAAAT…
201__tetM__NG_048235.1__14	24	TETRACYCLINE	tetM		target_protection	ATGAAAATTATTAATATTGGAGTTTTAGCTCATGTTGATGCGGGAAAAACTACCTTAACAGAAAGCTTATTATATAACAGTGGAGCGATTACAGAATTAGGAAGCGTGGACAGAGGTACAACGAAAACGGATAATACGCTTTTAGAACGTCAGAGAGGAATTACAATTCAGACGGCGATAACCTCTTTTCAGTGGAAAAATACTAAGATAAACATCATAGACACGCCAGGACATATGGATTTTTTAGCAGAAGTATATCGTTCATTATCAGTATTAGATGGGGCAATTCTACTGATTTCTGCAAAAGATGGCGTACAAGCACAAACTCGTATATTGTTTCATGCACTTAGGAAAATAGGTATTCCCACAATCTTTTTTATCAATAAGATTGACCAAAAT…
201__tetM__NG_048231.1__15	24	TETRACYCLINE	tetM		target_protection	TTTGAATGGAGGAAAATCACATGAAAATTATTAATATTGGAGTTTTAGCTCATGTTGATGCAGGAAAAACTACCTTAACAGAAAGCTTATTATATAACAGTGGAGCGATTACAGAATTAGGAAGCGTGGACAAAGGTACAACGAGGACGGATAATACGCTTTTAGAACGTCAGAGAGGAATTACAATTCAGACAGGAATAACCTCTTTTCAGTGGGAAAATACGAAGGTGAACATCATAGACACGCCAGGACATATGGATTTCTTAGCAGAAGTATATCGTTCATTATCAGTTTTAGATGGGGCAATTCTACTGATTTCTGCAAAAGATGGCGTACAAGCACAAACTCGTATATTATTTCATGCACTTAGGAAAATGGGGATTCCCACAATCTTTTTTA…
201__tetM__NG_048233.1__16	24	TETRACYCLINE	tetM		target_protection	ATGAAAATTATTAATATTGGAGTTTTAGCTCATGTTGATGCAGGAAAAACTACCTTAACAGAAAGCTTATTATATAACAGTGGAGCGATTACAGAATTAGGAAGCGTGGACAAAGGTACAACGAGGACAGATAATACGCTTTTAGAACGTCAGAGAGGAATTACAATTCAGACAGGAATAACCTCTTTTCAGTGGGAAAATACGAAGGTGAACATCATAGACACGCCAGGACATATGGATTTCTTAGCAGAAGTATATCGTTCATTATCAGTTTTAGATGGGGCAATTCTACTGATTTCTGCAAAAGATGGCGTACAAGCACAAACTCGTATATTATTTCATGCACTTAGGAAAATGGGGATTCCCACAATCTTTTTTATCAATAAGATTGACCAAAAT…
201__tetM__NG_048236.1__17	24	TETRACYCLINE	tetM		target_protection	ATGAAAATTATTAATATTGGAGTTTTAGCTCATGTTGATGCAGGAAAAACTACCTTAACAGAAAGCTTATTATATAACAGTGGAGCGATTACAGAATTAGGAAGCGTGGACAAAGGTACAACGAGGACGGATAATACGCTTTTAGAACGTCAGAGAGGAATTACAATTCAGACAGGAATAACCTCTTTTCAGTGGGAAAATACGAAGGTGAACATCATAGACACGCCAGGACATATGGATTTCTTAGCAGAAGTATATCGTTCATTATCAGTTTTAGATGGGGCAATTCTACTGATTTCTGCAAAAGATGGCGTACAAGCACAAACTCGTATATTATTTCATGCACTTAGGAAAATGGGGATTCCCACAATCTTTTTTATCAATAAGATTGACCAAAAT…
201__tetM__NG_048222.1__18	24	TETRACYCLINE	tetM		target_protection	GGGCTTTTGAATGGAGGAAAATCACATGAAAATTATTAATATTGGAGTTTTAGCTCATGTTGATGCGGGAAAAACTACCTTAACAGAAAGCTTATTATATAACAGTGGAGCGATTACAGAATTAGGAAGCGTGGACAAAGGTACAACGAGGACGGATAATACGCTTTTAGAACGTCAGAGAGGAATTACAATTCAGACAGGAATAACCTCTTTTCAGTGGGAAAATACGAAGGTGAACATCATAGACACGCCAGGACATATGGATTTCTTAGCAGAAGTATATCGTTCATTATCAGTTTTAGATGGGGCAATTCTACTGATTTCTGCAAAAGATGGCGTACAAGCACAAACTCGTATATTATTTCATGCACTTAGGAAAATGGGGATTCCCACAATCTT…
201__tetM__NG_048241.1__19	24	TETRACYCLINE	tetM		target_protection	GCTTTGTATACCTATGGTTATGCATAAAAATCCCAGTGATAAAAGTATTTATCACTGGGATTTTTATGCCCTTTTGGGTTTTTGAATGGAGGAAAATCACATGAAAATTATTAATATTGGAGTTTTAGCTCATGTTGATGCAGGAAAAACTACCTTAACAGAAAGCTTATTATATAACAGTGGAGCGATTACAGAATTAGGAAGCGTGGACAAAGGTACAACGAGGACGGATAATACGCTTTTAGAACGTCAGAGAGGAATTACAATTCAGACAGGAATAACCTCTTTTCAGTGGGAAAATACGAAGGTGAACATCATAGACACGCCAGGACATATGGATTTCTTAGCAGAAGTATATCGTTCATTATCAGTTTTAGATGGGGCAATTCTACTGATTTC…
201__tetM__NG_048218.1__20	24	TETRACYCLINE	tetM		target_protection	GCTTTGTATACCTATGGTTATGCATAAAAATCCCAGTGATAAAAGTATTTATCACTGGGATTTTTATGCCCTTTTGGGTTTTTGAATGGAGGAAAATCACATGAAAATTATTAATATTGGAGTTTTAGCTCATGTTGATGCAGGAAAAACTACCTTAACAGAAAGCTTATTATATAACAGTGGAGCGATTACAGAATTAGGAAGCGTGGACAAAGGTACAACGAGGACGGATAATACGCTTTTAGAACGTCAGAGAGGAATTACAATTCAGACAGGAATAACCTCTTTTCAGTGGGAAAATACGAAGGTGAACATCATAGACACGCCAGGACATATGGATTTCTTAGCAGAAGTATATCGTTCATTATCAGTTTTAGATGGGGCAATTCTACTGATTTC…
201__tetM__NG_048219.1__21	24	TETRACYCLINE	tetM		target_protection	GCTTTGTATACCTATGGTTATGCATAAAAATCCCAGTGATAAAAGTATTTATCACTGGGATTTTTATGCCCTTTTGGGTTTTTGAATGGAGGAAAATCACATGAAAATTATTAATATTGGAGTTTTAGCTCATGTTGATGCAGGAAAAACTACCTTAACAGAAAGCTTATTATATAACAGTGGAGCGATTACAGAATTAGGAAGCGTGGACAAAGGTACAACGAGGACGGATAATACGCTTTTAGAACGTCAGAGAGGAATTACAATTCAGACAGGAATAACCTCTTTTCAGTGGGAAAATACGAAGGTGAACATCATAGACACGCCAGGACATATGGATTTCTTAGCAGAAGTATATCGTTCATTATCAGTTTTAGATGGGGCAATTCTACTGATTTC…
201__tetM__NG_048248.1__22	24	TETRACYCLINE	tetM		target_protection	GCTTTGTATGCCTATGGTTATGCATAAAAATCCCAGTGATAAGAGTATTTATCACTGGGATTTTTATGCCCTTTTGGGCTTTTGAATGGAGGAAAATCACATGAAAATTATTAATATTGGAGTTTTAGCTCATGTTGATGCAGGAAAATCTACCTTAACAGAAAGCTTATTATATAACAGTGGAGCGATTACAGAATTAGGAAGCGTGGACAAAGGTACAACGAGGACGGATAATACGCTTTTAGAACGTCAGAGAGGAATTACAATTCAGACAGGAATAACCTCTTTTCAGTGGGAAAATACGAAGGTGAACATCATAGACACGCCAGGACATATGGATTTCTTAGCAGAAGTATATCGTTCATTATCAGATTTAGATGGGGCAATTCTACTGATTTC…
201__tetM__NG_048225.1__23	24	TETRACYCLINE	tetM		target_protection	GCTTTGTATACCTATGGTTATGCATAAAAATCCCAGTGATAAAAGTATTTATCACTGGGATTTTTATGCCCTTTTGGGTTTTTGAATGGAGGAAAATCACATGAAAATTATTAATATTGGAGTTTTAGCTCATGTTGATGCAGGAAAAACTACCTTAACAGAAAGCTTATTATATAACAGTGGAGCGATTACAGAATTAGGAAGCGTGGACAAAGGTACAACGAGGACGGATAATACGCTTTTAGAACGTCAGAGAGGAATTACAATTCAGACAGGAATAACCTCTTTTCAGTGGGAAAATACGAAGGTGAACATCATAGACACGCCAGGACATATGGATTTCTTAGCAGAAGTATATCGTTCATTATCAGTTTTAGATGGGGCAATTCTACTGATTTC…
201__tetM__NG_048215.1__24	24	TETRACYCLINE	tetM		target_protection	GCTTTGTATACCTATGGTTATGCATAAAAATCCCAGTGATAAAAGTATTTATCACTGGGATTTTTATGCCCTTTTGGGTTTTTGAATGGAGGAAAATCACATGAAAATTATTAATATTGGAGTTTTAGCTCATGTTGATGCAGGAAAAACTACCTTAACAGAAAGCTTATTATATAACAGTGGAGCGATTACAGAATTAGGAAGCGTGGACAAAGGTACAACGAGGACGGATAATACGCTTTTAGAACGTCAGAGAGGAATTACAATTCAGACAGGAATAACCTCTTTTCAGTGGGAAAATACGAAGGTGAACATCATAGACACGCCAGGACATATGGATTTCTTAGCAGAAGTATATCGTTCATTATCAGTTTTAGATGGGGCAATTCTACTGATTTC…
201__tetM__NG_048214.1__25	24	TETRACYCLINE	tetM		target_protection	GCTTTGTATACCTATGGTTATGCATAAAAATCCCAGTGATAAAAGTATTTATCACTGGGATTTTTATGCCCTTTTGGGTTTTTGAATGGAGGAAAATCACATGAAAATTATTAATATTGGAGTTTTAGCTCATGTTGATGCAGGAAAAACTACCTTAACAGAAAGCTTATTATATAACAGTGGAGCGATTACAGAATTAGGAAGCGTGGACAAAGGTACAACGAGGACGGATAATACGCTTTTAGAACGTCAGAGAGGAATTACAATTCAGACAGGAATAACCTCTTTTCAGTGGGAAAATACGAAGGTGAACATCATAGACACGCCAGGACATATGGATTTCTTAGCAGAAGTATATCGTTCATTATCAGTTTTAGATGGGGCAATTCTACTGATTTC…
201__tetM__NG_048249.1__26	24	TETRACYCLINE	tetM		target_protection	ATGAAAATTATTAATATTGGAGTTTTAGCTCATGTTGATGCAGGAAAAACTACCTTAACAGAAAGCTTATTATATAACAGTGGAGCGATTACAGAATTAGGAAGCGTGGACAAAGGTACAACGAGGACGGATAATACGCTTTTAGAACGTCAGAGAGGAATTACAATTCAGACAGGAATAACCTCTTTTCAGTGGGAAAATACGAAGGTGAACATCATAGACACGCCAGGACATATGGATTTCTTAGCAGAAGTATATCGTTCATTATCAGTTTTAGATGGGGCAATTCTACTGATTTCTGCAAAAGATGGCGTACAAGCACAAACTCGTATATTATTTCATGCACTTAGGAAAATGGGGATTCCCACAATCTTTTTTATCAATAAGATTGACCAAAAT…
201__tetM__NG_048252.1__27	24	TETRACYCLINE	tetM		target_protection	GCTTTGTATACCTATGGTTATGCATAAAAATCCCAGTGATAAAAGTATTTATCACTGGGATTTTTATGCCCTTTTGGGTTTTTGAATGGAGGAAAATCACATGAAAATTATTAATATTGGAGTTTTAGCTCATGTTGATGCAGGAAAAACTACCTTAACAGAAAGCTTATTATATAACAGTGGAGCGATTACAGAATTAGGAAGCGTGGACAAAGGTACAACGAGGACGGATAATACGCTTTTAGAACGTCAGAGAGGAATTACAATTCAGACAGGAATAACCTCTTTTCAGTGGGAAAATACGAAGGTGAACATCATAGACACGCCAGGACATATGGATTTCTTAGCAGAAGTATATCGTTCATTATCAGTTTTAGATGGGGCAATTCTACTGATTTC…
201__tetM__NG_048230.1__28	24	TETRACYCLINE	tetM		target_protection	GCTTTGTATGCCTATGGTTATGCATAAAAATCCCAGTGATAAAAGTATTTATCACTGGGATTTTTATGCCCTTTTGGGTTTTTGAATGGAGGAAAATCACATGAAAATTATTAATATTGGAGTTTTAGCTCATGTTGATGCAGGAAAAACTACCTTAACAGAAAGCTTATTATATAACAGTGGAGCGATTACAGAATTAGGAAGCGTGGACAAAGGTACAACGAGGACGGATAATACGCTTTTAGAACGTCAGAGAGGAATTACAATTCAGACAGGAATAACCTCTTTTCAGTGGGAAAATACGAAGGTGAACATCATAGACACGCCAGGACATATGGATTTCTTAGCAGAAGTATATCGTTCATTATCAGTTTTAGATGGGGCAATTCTACTGATTTC…
201__tetM__NG_048227.1__29	24	TETRACYCLINE	tetM		target_protection	GCTTTGTATGCCTATGGTTATGCATAAAAATCCCAGTGATAAGAGTATTTATCACTGGGATTTTTATGCCCTTTTGGGCTTTTGAATGGAGGAAAATCACATGAAAATTATTAATATTGGAGTTTTAGCTCATGTTGATGCGGGAAAAACTACCTTAACAGAAAGCTTATTATATAACAGTGGAGCGATTACAGAATTAGGAAGCGTGGACAAAGGTACAACGAGGACGGATAATACGCTTTTAGAACGTCAGAGAGGAATTACAATTCAGACAGGAATAACCTCTTTTCAGTGGGAAAATACGAAGGTGAACATCATAGACACGCCAGGACATATGGATTTCTTAGCAGAAGTATATCGTTCATTATCAGTTTTAGATGGGGCAATTCTACTGATTTC…
201__tetM__NG_048228.1__30	24	TETRACYCLINE	tetM		target_protection	GCTTTGTATGCCTATGGTTATGCATAAAAATCCCAGTGATAAGAGTATTTATCACTGGGATTTTTATGCCCTTTTGGGCTTTTGAATGGAGGAAAATCACATGAAAATTATTAATATTGGAGTTTTAGCTCATGTTGATGCAGGAAAAACTACCTTAACAGAAAGCTTATTATATAACAGTGGAGCGATTACAGAATTAGGAAGCGTGGACAAAGGTACAACGAGGACGGATAATACGCTTTTAGAACGTCAGAGAGGAATTACAATTCAGACAGGAATAACCTCTTTTCAGTGGGAAAATACGAAGGTGAACATCATAGACACGCCAGGACATATGGATTTCTTAGCAGAAGTATATCGTTCATTATCAGTTTTAGATGGGGCAATTCTACTGATTTC…
201__tetM__NG_048226.1__31	24	TETRACYCLINE	tetM		target_protection	GCTTTGTATGCCTATGGTTATGCATAAAAATCCCAGTGATAAAAGTATTTATCACTGGGATTTTTATGCCCTTTTGGGTTTTTGAATGGAGGAAAATCACATGAAAATTATTAATATTGGAGTTTTAGCTCATGTTGATGCAGGAAAAACTACCTTAACAGAAAGCTTATTATATAACAGTGGAGCGATTACAGAATTAGGAAGCGTGGACAAAGGTACAACGAGGACGGATAATACGCTTTTAGAACGTCAGAGAGGAATTACAATTCAGACAGGAATAACCTCTTTTCAGTGGGAAAATACGAAGGTGAACATCATAGACACGCCAGGACATATGGATTTCTTAGCAGAAGTATATCGTTCATTATCAGTTTTAGATGGGGCAATTCTACTGATTTC…
201__tetM__NG_048250.1__32	24	TETRACYCLINE	tetM		target_protection	GCTTTGTATACCTATGGTTATGCATAAAAATCCCAGTGATAAAAGTATTTATCACTGGGATTTTTATGCCCTTTTGGGTTTTTGAATGGAGGAAAATCACATGAAAATTATTAATATTGGAGTTTTAGCTCATGTTGATGCAGGAAAAACTACCTTAACAGAAAGCTTATTATATAACAGTGGAGCGATTACAGAATTAGGAAGCGTGGACAAAGGTACAACGAGGACGGATAATACGCTTTTAGAACGTCAGAGAGGAATTACAATTCAGACAGGAATAACCTCTTTTCAGTGGGAAAATACGAAGGTGAACATCATAGACACGCCAGGACATATGGATTTCTTAGCAGAAGTATATCGTTCATTATCAGTTTTAGATGGGGCAATTCTACTGATTTC…
201__tetM__NG_048217.1__33	24	TETRACYCLINE	tetM		target_protection	GCTTTGTATGCCTATGGTTATGCATAAAAATCCCAGTGATAAGAGTATTTATCACTGGGATTTTTATGCCCTTTTGGGCTTTTGAATGGAGGAAAATCACATGAAAATTATTAATATTGGAGTTTTAGCTCATGTTGATGCGGGAAAAACTACCTTAACAGAAAGCTTATTATATAACAGTGGAGCGATTACAGAATTAGGAAGCGTGGACAAAGGTACAACGAGGACGGATAATACGCTTTTAGAACGTCAGAGAGGAATTACAATTCAGACAGGAATAACCTCTTTTCAGTGGGAAAATACGAAGGTGAACATCATAGACACGCCAGGACATATGGATTTCTTAGCAGAAGTATATCGTTCATTATCAGTTTTAGATGGGGCAATTCTACTGATTTC…
201__tetM__NG_048229.1__34	24	TETRACYCLINE	tetM		target_protection	CACATGAAAATTATTAATATTGGAGTTTTAGCTCATGTTGATGCGGGAAAAACTACCTTAACAGAAAGCTTATTATATAACAGTGGAGCGATTACAGAATTAGGAAGCGTGGACAGAGGTACAACGAAAACGGATAATACGCTTTTAGAACGTCAGAGAGGAATTACAATTCAGACAGGAATAACCTCTTTTCAGTGGGAAAATACGAAGGTGAACATCATAGACACGCCAGGACATATGGATTTCTTAGCAGAAGTATATCGTTCATTATCAGTTTTAGATGGGGCAATTCTACTGATTTCTGCAAAAGATGGCGTACAAGCACAAACTCGTATATTGTTTCATGCACTTAGGAAAATAGGTATTCCCACAATCTTTTTTATCAATAAGATTGACCAA…
201__tetM__NG_048246.1__35	24	TETRACYCLINE	tetM		target_protection	AAGAGCCCAATTTGATAGCGGGAACAAATAATTAGATGTCCTTTTTTAGGAGGGCTTAGTTTTTTATGCCCTTTTGGGTTTTTGAATGGAGGAAAATCACATGAAAATTATTAATATTGGAGTTTTAGCTCATGTTGATGCAGGAAAAACTACCTTAACAGAAAGCTTATTATATAACAGTGGAGCGATTACAGAATTAGGAAGCGTGGACAAAGGTACAACGAGGACGGATAATACGCTTTTAGAACGTCAGAGAGGAATTACAATTCAGACAGGAATAACCTCTTTTCAGTGGGAAAATACGAAGGTGAACATCATAGACACGCCAGGACATATGGATTTCTTAGCAGAAGTATATCGTTCATTATCAGTTTTAGATGGGGCAATTCTACTGATTTC…
201__tetM__NG_048251.1__36	24	TETRACYCLINE	tetM		target_protection	GCTTTGTATACCTATGGTTATGCATAAAAATCCCAGTGATAAAAGTATTTATCACTGGGATTTTTATGCCCTTTTGGGTTTTTGAATGGAGGAAAATCACATGAAAATTATTAATATTGGAGTTTTAGCTCATGTTGATGCAGGAAAAACTACCTTAACAGAAAGCTTATTATATAACAGTGGAGCGATTACAGAATTAGGAAGCGTGGACAAAGGTACAACGAGGACGGATAATACGCTTTTAGAACGTCAGAGAGGAATTACAATTCAGACAGGAATAACCTCTTTTCAGTGGGAAAATACGAAGGTGAACATCATAGACACGCCAGGACATATGGATTTCTTAGCAGAAGTATATCGTTCATTATCAGTTTTAGATGGGGCAATTCTACTGATTTC…
201__tetM__NG_048253.1__37	24	TETRACYCLINE	tetM		target_protection	GCTTTGTATGCCTATGGTTATGCATAAAAATCCCAGTGATAAGAGTATTTATCACTGGGATTTTTATGCCCTTTTGGGTTTTTGAATGGAGGAAAATCACATGAAAATTATTAATATTGGAGTTTTAGCTCATGTTGATGCAGGAAAAACTACCTTAACAGAAAGCTTATTATATAACAGTGGAGCGATTACAGAATTAGGAAGCGTGGACAAAGGTACAACGAGGACGGATAATACGCTTTTAGAACGTCAGAGAGGAATTACAATTCAGACAGGAATAACCTCTTTTCAGTGGGAAAATACGAAGGTGAACATCATAGACACGCCAGGACATATGGATTTCTTAGCAGAAGTATATCGTTCATTATCAGTTTTAGATGGGGCAATTCTACTGATTTC…
201__tetM__NG_048245.1__38	24	TETRACYCLINE	tetM		target_protection	GCTTTGTATACCTATGGTTATGCATAAAAATCCCAGTGATAAAAGTATTTATCACTGGGATTTTTATGCCCTTTTGGGTTTTTGAATGGAGGAAAATCACATGAAAATTATTAATATTGGAGTTTTAGCTCATGTTGACGCAGGAAAAACTACTTTGACAGAAAGCTTACTATATACTAGTGGAGCGATTACAGAATTAGGAAGCGTGGACAAAGGTACAACGAGGACGGATAATACGCTTTTAGAACGTCAGAGAGGAATTACAATTCAGACAGGAATAACCTCTTTTCAGTGGGAAAATACGAAGGTGAACATCATAGACACGCCAGGACATATGGATTTCTTAGCAGAAGTATATCGTTCATTATCAGTTTTAGATGGGGCAATTCTACTGATTTC…
201__tetM__NG_048244.1__39	24	TETRACYCLINE	tetM		target_protection	GCTTTGTATGCCTATGGTTATGCATAAAAATCCCAGTGATAAGAGTATTTATCACTGGGATTTTTATGCCCTTTTGGGTTTTTGAATGGAGGAAAATCACATGAAAATTATTAATATTGGAATTTTAGCTCATGTTGATGCAGGAAAAACTACCTTAACAGAAAGCTTATTATATAACAGTGGAGCGATTACAGAATTAGGAAGCGTGGACAAAGGTACAACGAGGACGGATAATACGCTTTTAGAACGTCAGAGAGGAATTACAATTCAGACAGGAATAACCTCTTTTCAGTGGGAAAATACGAAGGTGAACATCATAGACACGCCAGGACATATGGATTTCTTAGCAGAAGTATATCGTTCATTATCAGTTTTAGATGGGGCAATTCTACTGATTTC…
201__tetM__NG_048247.1__40	24	TETRACYCLINE	tetM		target_protection	ATGAAAATTATTAATATTGGAGTTTTAGCTCATGTTGATGCAGGAAAAACTACCTTAACAGAAAGCTTATTATATAACAGTGGAGCGATTACAGAATTAGGAAGCGTGGACAAAGGTACAACGAGGACGGATAATACGCTTTTAGAACGTCAGAGAGGAATTACAATTCAGACAGGAATAACCTCTTTTCAGTGGGAAAATACGAAGGTGAACATCATAGACACGCCAGGACATATGGATTTCTTAGCAGAAGTATATCGTTCATTATCAGTTTTAGATGGGGCAATTCTACTGATTTCTGCAAAAGATGGCGTACAAGCACAAACTCGTATATTATTTCATGCACTTAGGAAAATGGGGATTCCCACAATCTTTTTTATCAATAAGATTGACCAAAAT…
201__tetM__NG_048216.1__41	24	TETRACYCLINE	tetM		target_protection	GCTTTGTATACCTATGGTTATGCATAAAAATCCCAGTGATAAAAGTATTTATCACTGGGATTTTTATGCCCTTTTGGGTTTTTGAATGGAGGAAAATCACATGAAAATTATTAATATTGGAGTTTTAGCTCATGTTGATGCAGGAAAAACTACCTTAACAGAAAGCTTATTATATAACAGTGGAGCGATTACAGAATTAGGAAGCGTGGACAAAGGTACAACGAGGACGGATAATACGCTTTTAGAACGTCAGAGAGGAATTACAATTCAGACAGGAATAACCTCTTTTCAGTGGGAAAATACGAAGGTGAACATCATAGACACGCCAGGACATATGGATTTCTTAGCAGAAGTATATCGTTCATTATCAGTTTTAGATGGGGCAATTCTACTGATTTC…
201__tetM__NG_048242.1__42	24	TETRACYCLINE	tetM		target_protection	GCTTTGTATGCCTATGGTTATGCATAAAAATCCCAGTGATAAGAGTATTTATCACTGGGATTTTTATGCCCTTTTGGGCTTTTGAATGGAGGAAAATCACATGAAAATTATTAATATTGGAGTTTTAGCTCATGTTGATGCGGGAAAAACTACCTTAACAGAAAGCTTATTATATAACAGTGGAGCGATTACAGAATTAGGAAGCGTGGACAGAGGTACAACGAAAACGGATAATACGCTTTTAGAACGTCAGAGAGGAATTACAATTCAGACGGCGATAACCTCTTTTCAGTGGAAAAATACTAAGATAAACATCATAGACACGCCAGGACATATGGATTTTTTAGCAGAAGTATATCGTTCATTATCAGTATTAGATGGGGCAATTCTACTGATTTC…
347__tetW__NG_048284.1__19	25	TETRACYCLINE	tetW		target_protection	TGAATGCGTTTCCATGTATCCGAAGTCATGATCCCCAGCGGTAAAAGTATTTGCCGCTGGGGATTTTTGCGCCCTTTTGGGCCTTGTATGGAGGATAGACATGAACATTATCAATATCGGGATTCTTGCCCATGTAGATGCGGGCAAGACGACACTGACAGAAAGCCTGCTGTATGCCAGCGGAACCATTTCAGAGCCGGGGAGCGTCGAAAAAGGGACAACGAGAACGGACACTATGTTTTTGGAGCGGCAGCGTGGAATTACCATTCAAACGGCAGTCACTTCTTTCCAGTGGCACAGTTGTAAAGTCAACATTGTGGATACTCCCGGCCACATGGATTTCTTGGCAGAGGTATACCGCTCTCTGGCCGTTTTGGACGGGGCCATCTTGGTGCTCTC…
429__tet32__NG_048124.1__1	26	TETRACYCLINE	tet32		target_protection	AAGTGTTTTGGGGCTATTGGAGTTATTTACCCAGTGATAGGAGTATTTATCACTGGGTATTTTTATGCCCTTTTTTGGGTGTTGATAGGAGGAAAATCACATGAAAATAATTAACTTAGGCATTCTGGCTCACGTTGACGCAGGAAAGACAACATTAACGGAAAGTTTATTGTATACCAGTGGTGCAATTGCAGAACTAGGGAGCGTAGATGAAGGCACAACAAGGACAGATACAATGAATTTGGAGCGTCAAAGGGGAATCACTATCCAGACAGCAGTGACATCTTTTCAGTGGGAGGATGTAAAAGTCAACATTATAGATACGCCAGGCCATATGGATTTTTTAACCGAAGCATACCGCTCTTTATCTGTCCTTGACGGAGCTGTTTTAGTCATTTC…
429__tet32__NG_048126.1__2	27	TETRACYCLINE	tet32		target_protection	TGTATATGTGTATGTCCGCAAATTAGAATCCCCAGTGGTAAAAGTATTTTACTGCTGGGGATTTTTATGCCCTTTGGGGCTGTAAAGGGAGGACAATCACATGAAAATAATCAATATCGGCATTCTGGCCCATGTAGACGCAGGAAAAACTACATTGACAGAAAGTCTGCTATACACCAGTGGAGCGATTGCGGAACAGGGAAACGTGGATAAAGGGACCACAAGAACAGACACTATGATTTTGGAACGGCAACGGGGAATTACCATTCAGACAGCGGTTACTTCTTTTTATTGGAATGATTATAAAATCAATATCGTGGACACTCCCGGTCATATGGATTTTTTAACCGAAGCATACCGCTCTTTATCTGTCCTTGACGGAGCTGTTTTAGTCATTTC…
429__tet32__NG_048125.1__3	27	TETRACYCLINE	tet32		target_protection	GTATATGTGTATGTCCGCAAATTATAATCCCCAGTGGTAAAAGTATTTTACTGCTGGGGATTTTTATGCCCTTTTGGGGCTGTAAAAGGAGGACAATCACATGAAAATAATCAATATTGGAATTCTCGCCCATGTAGACGCAGGAAAAACAACATTGACGGAAAGCCTGCTGTACACCAGTGGAGCGATTGCGGAACAAGGAAACGTGGATAAAGGAACTACAAGAACAGACACTATGATTTTGGAACGGCAGCGCGGAATTACCATTCAGACAGCGGTTACTTCTTTTTGCTGGAATGATTATAAAATCAATATCGTGGACACTCCCGGTCATATGGATTTTTTAACCGAAGCATACCGCTCTTTATCTGTCCTTGACGGAGCTGTTTTAGTCATTTC…
557__tetO__NG_048264.1__1	28	TETRACYCLINE	tetO		target_protection	AAGTGTTTTGGGGCTATTGGAGTTATTTACCCAGTGATAGGAGTATTTATCACTGGGTATTTTTATGCCCTTTTTTGGGTGTTGATAGGAGGAAAATTACATGAAAATAATTAACTTAGGCATTCTGGCTCACGTTGACGCAGGAAAGACAACATTAACGGAAAGTTTATTGTATACCAGTGGTGCAATTGCAGAACTAGGGAGCGTAGATGAAGGCACAACAAGGACAGATACAATGAATTTGGAGCGTCAAAGGGGAATCACTATCCAGACAGCAGTGACATCTTTTCAGTGGGAGGATGTAAAAGTCAACATTATAGATACGCCAGGCCATATGGATTTTTTGGCGGAAGTATACCGTTCTTTATCCGTATTAGACGGAGCAGTATTATTAGTTTC…
557__tetO__NG_048259.1__2	28	TETRACYCLINE	tetO		target_protection	ATGAAAATAATTAACTTAGGCATTCTGGCTCACGTTGACGCAGGAAAGACAACATTAACGGAAAGTTTATTGTATACCAGTGGTGCAATTGCAGAACTAGGGAGCGTAGATGAAGGCACAACAAGGACAGATACAATGAATTTGGAGCGTCAAAGGGGAATCACTATCCAGACAGCAGTGACATCTTTTCAGTGGGAGGATGTAAAAGTCAACATTATAGATACGCCAGGCCATATGGATTTTTTGGCGGAAGTATACCGTTCTTTATCCGTATTAGACGGAGCAGTATTATTAGTTTCTGCAAAGGATGGCATACAGGCACAGACCCGTATACTGTTTCATGCACTACAGATAATGAAGATTCCGACAATTTTTTTCATCAATAAAATTGACCAAGAG…
557__tetO__NG_048256.1__3	28	TETRACYCLINE	tetO		target_protection	ATGAAAATAATTAACTTAGGCATTCTGGCTCACGTTGACGCAGGAAAGACAACATTAACGGAAAGTTTATTGTATACCAGTGGTGCAATTGCAGAACTAGGGAGCGTAGATGAAGGCACAACAAGGACAGATACAATGAATTTGGAGCGTCAAAGGGGAATCACTATCCAGACAGCAGTGACATCTTTTCAGTGGGAGGATGTAAAAGTCAACATTATAGATACGCCAGGCCATATGGATTTTTTGGCGGAAGTATACCGTTCTTTATCCGCATTAGACGGAGCAGTATTATTAGTTTCTGCAAAGGATGGCATACAGGCACAGACCCGTATACTGTTTCATGCACTACAGATAATGAAGATTCCGACAATTTTTTTCATCAATAAAATTGACCAAGAG…
557__tetO__NG_048257.1__4	28	TETRACYCLINE	tetO		target_protection	AGTTGTTTTGGGGCTATTGGAGTTATTTACCCAGTGATAGGAGTATTTATCACTGGGTATTTTTATGCCCTTTTTTGGGTGTTGATAGGAAGAAAATCACATGAAAATAATTAACTTAGGCATTCTGGCTCACGTTGACGCAGGAAAGACAACATTAACGGAAAGTTTATTGTATACCAGTGGTGCAATTGCAGAACTAGGGAGCGTAGATGAAGGCACAACAAGGACAGATACAATGAATTTGGAGCGTCAAAGGGGAATCACTATCCAGACAGCAGTGACATCTTTTCAGTGGGAGGATGTAAAAGTCAACATTATAGATACGCCAGGCCATATGGATTTTTTGGCGGAAGTATACCGTTCTTTATCCGTATTAGACGGAGCAGTATTATTAGTTTC…
557__tetO__NG_048263.1__5	28	TETRACYCLINE	tetO		target_protection	AAGTGTTTTGGGGCTATTGGAGTTATTTACCCAGTGATAGGAGTATTTATCACTGGGTATTTTTATGCCCTTTTTTGGGTGTTGATAGGAGGAAAATCACATGAAAATAATTAACTTAGGCATTCTGGCTCACGTTGACGCAGGAAAGACAACATTAACGGAAAGTTTATTGTATACCAGTGGTGCAATTGCAGAACTAGGGAGCGTAGATGAAGGCACAACAAGGACAGATACAATGAATTTGGAGCGTCAAAGGGGAATCACTATCCAGACAGCAGTGACATCTTTTCAGTGGGAGGATGTAAAAGTCAACATTATAGATACGCCAGGCCATATGGATTTTTTGGCGGAAGTATACCGTTCTTTATCCGCATTAGACGGAGCAGTATTATTAGTTTC…
557__tetO__NG_048260.1__6	28	TETRACYCLINE	tetO		target_protection	ATGAAAATAATTAACTTAGGCATTCTGGCTCACGTTGACGCAGGAAAGACAACATTAACGGAAAGTTTATTGTATACCAGTGGTGCAATTGCAGAACTAGGGAGCGTAGATGAAGGCACAACAAGGACAGATACAATGAATTTGGAGCGTCAAAGGGGAATCACTATCCAGACAGCAGTGACATCTTTTCAGTGGGAGGATGTAAAAGTCAACATTATAGATACGCCAGGCCATATGGATTTTTTGGCGGAAGTATACCGTTCTTTATCCGTATTAGACGGAGCAGTATTATTAGTTTCTGCAAAGGATGGCATACAGGCACAGACCCGTATACTGTTTCATGCACTACAGATAATGAAGATTCCGACAATTTTTTTCATCAATAAAATTGACCAAGAG…
557__tetO__NG_048262.1__7	28	TETRACYCLINE	tetO		target_protection	GGAGGAAAATCACATGAAAATAATTAACTTAGGCATTCTGGCTCACGTTGACGCAGGAAAGACAACATTAACGGAAAGTTTATTGTATACCAGTGGTGCAATTGCAGAACTAGGGAGCGTAGATGAAGGCACAACAAGAACAGATACAATGAATTTGGAGCGTCAAAGGGGAATCACTATCCAGACAGCAGTGACATCTTTTCAGTGGGAGGATGTAAAAGTCAACATTATAGATACGCCAGGTCATATGGATTTTTTGGCGGAAGTATACCGTTCTTTATCCGTTTTAGACGGAGCAGTATTATTAGTTTCTGCAAAGGATGGCATACAGGCACAGACCCGTATACTGTTTCATGCACTACAGACAATGAAGATTCCGACAATCTTTTTTATCAATAA…
557__tetO__NG_048258.1__8	28	TETRACYCLINE	tetO		target_protection	ATGAAAATAATTAACTTAGGCATTCTGGGTCACGTTGACGCAGGAAAGACAACATTAACGGAAAGTTTATTGTATACCAGTGGTGCAATTGCAGAACTAGGGAGCGTAGATGAAGGCACAACAAGGACAGATACAATGAATTTGGAGCGTCAAAGGGGAATCACTATCCAGACAGCAGTGACATCTTTTCAGTGGGAGGATGTAAAAGTCAACATTATAGATACGCCAGGCCATATGGATTTTTTGGCGGAAGTATACCGTTCTTTATCCGTATTAGACGGAGCAGTATTATTAGTTTCTGCAAAGGATGGCATACAGGCACAGACCCGTATACTGTTTCATGCACTACAGATAATGAAGATTCCGACAATTTTTTTCATCAATAAAATTGACCAAGAG…
557__tetO__NG_048254.1__9	28	TETRACYCLINE	tetO		target_protection	AAGTGTTTTGGGGCTATTGGAGTTATTTACCCACTGATAGGAGTATTTATCACTGGGTATTTTTATGCCCTTTTTTGGGTGTTGATAGGAGGAAAATCACATGAAAATAATTAACTTAGGCATTCTGGCTCACGTTGACGCAGGAAAGACAACATTAACGGAGAGTTTATTGTATACCAGTGGTGCAATTGCAGAACCAGGGAGCGTAGATAAAGGCACAACAAGGACAGATACAATGAATTTGGAGCGTCAAAGGGGAATCACTATCCAGACAGCAGTGACATCTTTTCAGTGGGAGGATGTAAAAGTCAACATTATAGATACGCCAGGCCATATGGATTTTTTGGCGGAAGTATACCGTTCTTTATCCGTATTAGACGGAGCAGTATTATTAGTTTC…
557__tetO__NG_048255.1__10	28	TETRACYCLINE	tetO		target_protection	AAGTGTTTTGGGGCTATTGGAGTTATTTACCCAGTGATAGGAGTATTTATCACTGGGTATTTTTATGCCCTTTTTTGGGTGTTGATAGGAGGAAAATCACATGAAAATAATTAACTTAGGCATTCTGGCTCACGTTGACGCAGGAAAGACAACATTAACGGAGAGTTTATTGTATACCAGTGGTGCAATTGCAGAACCAGGGAGCGTAGATAAAGGCACAACAAGGACAGATACAATGAATTTGGAGCGTCAAAGGGGAATCACTATCCAGACAGCAGTGACATCTTTTCAGTGGGAGGATGTAAAAGTCAACATTATAGATACGCCAGGCCATATGGATTTTTTGGCGGAAGTATACCGTTCTTTATCCGTATTAGACGGAGCAGTATTATTAGTTTC…
557__tetO__NG_048265.1__11	28	TETRACYCLINE	tetO		target_protection	AAGTGTTTTGGGGCTATTGGAGTTATTTACCCAGTGATAGGAGTATTTATCACTGGGTATTTTTATGCCCTTTTTTGGGTGTTGATAGGAGGAAAATCACATGAAAATAATTAACTTAGGCATTCTGGCTCACGTTGACGCAGGAAAGACAACATTAACGGAAAGTTTATTGTATACCAGTGGTGCAATTGCAGAACTAGGGAGCGTAGATGAAGGCACAACAAGGACAGATACAATGAATTTGGAGCGTCAAAGGGGAATCACTATCCAGACAGCAGTGACATCTTTTCAGTGGGAGGATGTAAAAGTCAACATTATAGATACGCCAGGCCATATGGATTTTTTGGCGGAAGTATACCGTTCTTTATCCGTATTAGACGGAGCAGTATTATTAGTTTC…
557__tetO__NG_048261.1__12	28	TETRACYCLINE	tetO		target_protection	AAGTGTTTTGGGGCTATTGGAGTTATTTACCCAGTGATAGGAGTATTTATCACTGGGTATTTTTATGCCCTTTTTTGGGTGTTGATAGGAGGAAAATCACATGAAAATAATTAACTTAGGCATTCTGGCTCACGTTGACGCAGGAAAGACAACATTAACGGAGAGTTTATTGTATACCAGTGGTGCAATTGCAGAACCAGGGAGCGTAGATAAAGGCACAACAAGGACAGATACAATGAATTTGGAGCGTCAAAGGGGAATCACTATCCAGACAGCAGTGACATCTTTTCAGTGGGAGGATGTAAAAGTCAACATTATAGATACGCCAGGCCATATGGATTTTTTGGCGGAAGTATACCGTTCTTTATCCGTATTAGACGGAGCAGTATTATTAGTTTC…
557__tetO__NG_048267.1__13	28	TETRACYCLINE	tetO		target_protection	GGAGTATTTATCACTGGGTATTTTTATGCCCTTTTTTGGGTGTTGATAGGAGGAAAATCACATGAAAATAATTAACTTAGGCATTCTGGCTCACGTTGACGCAGGAAAGACAACATTAACGGAGAGTTTATTGTATACCAGTGGTGCAATTGCAGAACCAGGGAGCGTAGATAAAGGCACAACAAGGACAGATACAATGAATTTGGAGCGTCAAAGGGGAATCACTATCCAGACAGCAGTGACATCTTTTCAGTGGGAGGATGTAAAAGTCAACATTATAGATACGCCAGGCCATATGGATTTTTTGGCGGAAGTATACCGTTCTTTATCCGTATTAGACGGAGCAGTATTATTAGTTTCTGCAAAGGATGGCATACAGGCACAGACCCGTATACTGTT…
557__tetO__NG_048266.1__14	28	TETRACYCLINE	tetO		target_protection	AAGTGTTTTGGGGCTATTGGAGTTATTTACCCAGTGATAGGAGTATTTATCACTGGGTATTTTTATGCCCTTTTTTGGGTGTTGATAGGAGGAAAATCACATGAAAATAATTAACTTAGGCATTCTGGCTCACGTTGACGCAGGAAAGACAACATTAACGGAGAGTTTATTGTATACCAGTGGTGCAATTGCAGAACCAGGGAGCGTAGATAAAGGCACAACAAGGACAGATACAATGAATTTGGAGCGTCAAAGGGGAATCACTATCCAGACAGCAGTGACATCTTTTCAGTGGGAGGATGTAAAAGTCAACATTATAGATACGCCAGGCCATATGGATTTTTTGGCGGAAGTATACCGTTCTTTATCCGTATTAGACGGAGCAGTATTATTAGTTTC…
191__otrA__NG_048027.1__1	29	TETRACYCLINE	otrA		target_protection	TCCCACCGCCCTCCTCACGTCAGGATCCCCCGCATGCGCCGACTCCTCGGATTCCCCCAGCGCCCCTTCCGGCCCACGGCTCCGGAGGACTCCTGCACGCATGCGCACCCTGAACATCGGCATTCTGGCCCACGTCGACGCGGGTAAGACCAGCCTGACCGAACGGCTCCTGTTCGACCACGGCGCCGTCGACCGGCTCGGCAGCGTCGACGCCGGCGACACCCGTACGGTCGACGGCGGTATCGAGCGCCGCCGCGGCATCACCATCCGCTCCGCCGTCGCCGCCTTCACCGTCGGCGACACGCGCGTCAACCTGATCGACACCCCGGGACACTCCGACTTCGTCGCGGAGGTCGAGCGGGCCCTGGAAGTGCTCGACGGGGCGGTGCTGCTGCTGTC…
347__tetW__NG_048285.1__12	30	TETRACYCLINE	tetW		target_protection	ATGAAAATAATTAACTTAGGCATTCTGGCTCACGTTGACGCAGGAAAGACAACATTAACGGAAAGTTTATTGTATACCAGTGGTGCAATTGCAGAACTAGGGAGCGTAGATGAAGGCACAACAAGGACAGATACAATGAATTTGGAGCGTCAAAGGGGAATCACTATCCAGACAGCAGTGACATCTTTTCAGTGGGAGGATGTAAAAGTCAACATTATAGATACGCCAGGCCATATGGATTTTTTGGCGGAGGTGTACCGCTCTTTGGCTGTTTTAGATGGGGCCATCTTGGTGATCTCCGCGAAAGATGGCGTGCAGGCCCAGACCCGTATTCTGTTCCATGCCCTGCGGAAAATGAACATTCCCACCGTTATCTTTATCAACAAGATCGACCAGGCT…
347__tetW__NG_048294.1__22	30	TETRACYCLINE	tetW		target_protection	TTTGTTTTGGGGCTATTGGAGTTATTTACCCAGTGATAGGAGTATTTATCACTGGGTATTTTTATGCCCTTTTTTGGGTGTTGATAGGAGGAAAATCACATGAAAATAATTAACTTAGGCATTCTGGCTCACGTTGACGCAGGAAAGACAACATTAACGGAAAGTTTATTGTATACCAGTGGTGCAATTGCAGAACTAGGGAGCGTAGATGAAGGCACAACAAGGACAGATACAATGAATTTGGAGCGTCAAAGGGGAATCACTATCCAGACAGCAGTGACATCTTTTCAGTGGGAGGATGTAAAAGTCAACATTATAGATACGCCAGGCCATATGGATTTTTTGGCGGAGGTGTACCGCTCTTTGGCTGTTTTAGATGGGGCCATCTTGGTGATCTCC…
183__BLR13__NG_047216.1__1	31	BETA-LACTAM	BLR13		hydrolase	AGGACAGACGGCAAGCCGCCGCCGGCATCCGCACCAAGAACGCCTTCCTGCACGATCTGCCGGCGCAACTGGACGCGCTTTAATAATAGGAGACAGAAGTATGAATTTTCGCCACATAGTCATGGCGGCGCTGTGCGGTCTCGCCTGGACGCCAGCCATCCACGCCACCGAAGTGTGTATCGCCATCGCCGAGGCCGGCACCGGCGCTGTGCTGGTCCAGCGCGGCGATTGCCAGCGCCAGGTGACGCCGGCGTCGACCTTCAAGATCGCCATCAGCCTGATGGGCTACGACTCGGGTTTTCTGAAGGACGCGCACGCGCCGAAACTGCCGTTCCGTCCAGGCTATGTCGATTGGCGGCCCAGCTGGCGCGAACCGACGGATCCGGCCAAGTGGATGAG…
236__blaR1__NG_047538.1__2	32	BETA-LACTAM	blaR1		regulation	TAAAGCAATTGCAATTAAAAATATTAACTTTTTCAAAATAAACCCTCCAATATTACAAATGTAACTTTTACGAATATATAATATTACATTTGTAATATTTGTGTCAATTATTTATTATAAATATTTGAAAGAAGGTGTCAAAATGGCTAAATTACTAATAACGAGCGTAGTAAGCTTTTGTTTTATATTTCTATTGTTAGTATTTTTTAAGTACATATTAAAACGCTATTTTAATTATAGTTTAAATTATAAAGTTTGGTATCTAACAGTGCTTGCTGGATTAATACCTTTTATCCCAATTAAATTCTCTTTTATAAAATTTAATAATGTGAATAATCAAGCGCCCACAGTTGAAAGTAAGTCACACGACTTGAACCATAACATAAATACCACCAAACC…
236__blaR1__NG_051774.1__3	32	BETA-LACTAM	blaR1		regulation	CCCTCCAATATTACAAATGTAACTTTTACGAATATATAATATTACATTTGTAATATTTGTGTCAATTATTTATTATAAATATTTGAAAGAAGGTGTCAAAATGGCTAAATTACTAATAACGAGCGTAGTAAGCTTTTGTTTTATATTTCTATTGTTAGTATTTTTTAAGTACATATTAAAACGCTATTTTAATTATAGTTTAAATTATAAAGTTTGGTATCTAACAGTGCTTGCTGGATTAATACCTTTTATCCCAATTAAATTCTCTTTTATAAAATTTAATAATGTGAATAATCAAGCGCCCACAGTTGAAAGTAAGTCACACGACTTGAACCATAACATAAATACCACCAAACCTATTCAAGAGTTCACAACAGATATCCATAAGTTTAATTGGGA…
236__blaR1__NG_047539.1__4	32	BETA-LACTAM	blaR1		regulation	CCCTCCGATATTACAGTTGTAATTTTTATAAATCAATAATATTACAATTGTAATATCGGTGTCAATAGTTTATTATAAATACTTGAAAGAAGGTGTTGAAATGGCTAAGTTATTAATAATGAGCATAGTAAGCTTTTGTTTTATATTTCTATTGTTATTATTTTTTAGGTACATATTAAAACGCTATTTTAATTATATGTTAAATTATAAAGTTTGGTATCTAACTCTTCTTGCAGGATTAATTCCTTTCATTCCTATTAAATTCTCTCTTTTTAAATTTAATAATGTGAATAATCAAGCGCCCACAGTTGAAAGTAAGTCACACGACTTGAACCATAACATAAATACCACCAAACCTATTCAAGAGTTCACAACAGATATCCATAAGTTTAATTGGGA…
236__blaR1__NG_047537.1__5	32	BETA-LACTAM	blaR1		regulation	CCCTCCAATATTACAGTTGTAATTTTTACAAATTAATAATATTACAATTGTAATATTGGTGTCAATTGTTTATTATAAATAATTGAAAGAAGGTGTCAAAATGGCTAAATTACTAATAATGAGCGTAGTAAGCTTTTGTTTTATATTTCTATTGTTAGTATTTTTTAGGTATATATTAAAACGCTATTTTAATTATAGTTTAAATTATAAAGTTTGGTATCTAACTGTGCTTGCTGGATTAATTCCTTTTATCCCAATTAAATTCTCTTTTATAAAATTTAATAATGTGAATAATCAATCGCCCACAGTTGAAAGTAGGTCACACGACTTGAACCATAACATAAATACCACCAAACCTGTTCAAGAGTTCACAACAGATATCCATAAGTTTAATTGGGA…
236__blaR1__NG_047536.1__6	32	BETA-LACTAM	blaR1		regulation	CCCTCCGATATTACAGTTGTAATTTTTATAAATCAATAATATTACAATTGTAATATCGGTGTCAATAGTTTATTATAAATATTTGAAAGAAGGTGTTGAAATGGCTAAGTTATTAATAATGAGCATAGTAAGCTTTTGTTTTATATTTCTATTGGTATTATTTTTTAGGTACATATTAAAACGCTATTTTAATTATATGTTAAATTATAAAGTTTGGTATCTAACTCTTCTTGCAGGATTAATTCCTTTCATTCCTATTAAATTCTCTCTTTTTAAATTTAATAATGTGAATAATCAAGCGCCCACAGTTGAAAGTAAGTCACACGACTTGAACCATAACATAAATACCACCAAACCTATTCAAGAGTTCGCAACAGATATCCATAAGTTTAATTGGGA…
229__mecR1__NG_051163.1__1	33	BETA-LACTAM	mecR1		regulation	TCAATATCCTCCTTATATAAGACTACATTTGTAGTATATTACAAATGTAGTATTTATGTCAAAATAATGTTATAATTTTTGTGATATGGAGGTGTAGAAGGTGTTATCATCTTTTTTAATGTTAAGTATAATCAGTTCATTGCTCACGATATGTGTAATTTTTTTAGTGAGAATGCTCTATATAAAATATACTCAAAATATTATGTCACATAAGATTTGGTTATTAGTGCTCGTCTCCACGTTAATTCCATTAATACCATTTTACAAAATATCGAATTTTACATTTTCAAAAGATATGATGAATCGAAATGTATCTGACACGACTTCTTCGGTTAGTCATATGTTAGATGGTCAACAATCATCTGTTACGAAAGACTTAGCAATTAATGTTAATCAGTT…
347__tetW__NG_048292.1__10	34	TETRACYCLINE	tetW		target_protection	TTTTGGGTGTTGATAGGAGGAAAATCACATGAAAATAATTAACTTAGGCATTCTGGCTCACGTTGACGCAGGAAAGACAACATTAACGGAAAGTTTATTGTATACCAGTGGTGCAATTGCAGAACTAGGGAGCGTAGATGAAGGCACAACAAGGACAGATACAATGAATTTGGAGCGTCAAAGGGGAATCACTATCCAGACAGCAGTGACATCTTTTCAGTGGGAGGATGTAAAAGTCAACATTATAGATACGCCAGGCCATATGGATTTTTTGGCGGAGGTGTACCGCTCTTTGGCTGTTTTAGATGGGGCCATCTTGGTGATCTCCGCTAAAGATGGCGTGCAGGCCCAGACCCGTATTCTGTTCCATGCCCTGCGGAAAATGAACATTCCCACCGT…
347__tetW__NG_048293.1__21	34	TETRACYCLINE	tetW		target_protection	ATGAAAATAATTAACTTAGGCATTCTGGCTCACGTTGACGCAGGAAAGACAACATTAACGGAAAGTTTATTGTATACCAGTGGTGCAATTGCAGAACTAGGGAGCGTAGATGAAGGCACAACAAGGACAGATACAATGAATTTGGAGCGTCAAAGGGGAATCACTATCCAGACAGCAGTGACATCTTTTCAGTGGGAGGATGTAAAAGTCAACATTATAGATACGCCAGGCCATATGGATTTTTTGGCGGAGGTGTACCGCTCTTTGGCTGTTTTAGATGGGGCCATCTTGGTGATCTCCGCTAAAGATGGCGTGCAGGCCCAGACCCGTATTCTGTTCCATGCCCTGCGGAAAATGAACATTCCCACCGTTATCTTTATCAACAAGATCGACCAGGCT…
289__tetB46__NG_048318.1__1	35	TETRACYCLINE	tetB46		efflux	GGACAGATTGTTGAAGAAGGCAGGGCTAGTGATTTATTAGCTCAAGAGGGCTGGTATTATGAACAATACCAACGGCAACAAAAACAGGAAGGAGAATAAGATGAAAGTATTGAAACGATTATTATCTAGGATCACGCTTTATCCAACTGTCTTTCTTGCTGGCTTCATTTGCCTCTTACTAGCCACCATTTTTTCTGAATTGTCTCCCTTTCTTCTCCAAAAGATGATCGATGGGCCTTTGACTGCATTGACCCACGGTGGAGGACAAGGGGACTTGCTTCAGATGGGAGGATTCTATCTCTTGGTCTTGAGCCTGGGGCAGCTGATTAGCTACATGGGCAATCGGATCTTGCTACATGGAAGTAATCAAGTAACCGCTAGTCTGAGAGACCAAGCCTT…
556__tetA46__NG_048312.1__1	36	TETRACYCLINE	tetA46		efflux	AACTGAATTGGTGACAGGCATCAGAAGGCCCAAGTGTGGACTGAGTACGTACTCAGCTCCTTGCTTGGGTTTTTTCTGTGCCATTTTGAAAGGAGAATATATGATCAGAGCTATTTGGGAGTATATCAGGGAGCGCAAGTGGCGATATGTGAAGATCGCTATGGTACTGATTCTTTATGATTACACTTTATTGATCCCGACGCAAGTCATTCAGCGCTTAGTGGATCATTTGAGTCAGCAGACGCTGACGCAATCGAACTTTGTATGGGATATGGTCCTCTTGGTGGGATCAGCCATCCTCAATTACCTGACGGCTTTTTATTGGCAGTTGCGACTCTTTCAGTCGTCAGTCCATTTCAAGGCGACCCTTCAGGGACAAGCTTTTCGTAAGCTAGTAGC…
602__oleB__NG_048020.1__1	37	MACROLIDE	oleB		target_protection	GTGCGCCGCGTTCGCCGAGGCGTTCTCTTCTTCCGCCGTCTGCCGTGGGCCGCTCCCTTTTGGCCACACTGCCTCTTTTTCTCCGAATGGCGGATCACCCATGCAGAACGCACACCGTTCCGATACCGGCGCCGCGGCGCTCACCGGCACGCCGGAAAAGCTCCTTCCCACGCAACCTGAGACCGGTTCCTTCCAGGTCGTCCTCGACGACGTCGTCCGGGCACCCGGCGGACGGCCGCTGTTGGACGGCGTCAACCAGTCGGTGGCACTCGGCGAGCGCGTCGGCATCATCGGTGAGAACGGATCGGGCAAGTCGACCCTGCTCCGCATGCTCGCCGGCGTGGACCGCCCGGACGGTGGCCAGGTCCTCGTCCGGGCTCCCGGCGGCTGCGGCTACCT…
159__carA__NG_047561.1__1	38	MACROLIDE	carA		target_protection	GGGAGGGCCGCAGGACGGACCGGCCCTCCCTTCCGGGCCCGGCCGGACCGGTTGCCGGGGGCGCGGCGACTTCACTCACCCAGATCAGGAGGACTCCTGCGTGTCGACAGCGCAACTAGCTCTGCATGACATCACCAAGCGTTACCAGGACCACGTCGTACTCGACCGGATCGGCTTCACCATCAAGCCGGGCGAGAAGGTCGGTGTCATCGGGGACAACGGATCCGGCAAGTCCACGCTGATCAAGCTCATCGCCGGGCGGGAACAGCCGGACAACGGTGCGGTGACGGTGGTCGCGCCCGGTGGCGTCGGCTATCTGGCCCAGACACTGGAGCTGCCGCTGGAGGCCACGGTCCAGGACGCCGTCGATCTGGCCCTGGCCGACCTGCGGGAGCTGGA…
459__srmB__NG_048076.1__1	39	MACROLIDE	srmB		target_protection	GGCCATGTCCGCAGTGGTGGCGTCCCTTCTGCTTTCCGTTCTTTCTGCGAGCGCGCTCACGCATCCACTCATCCTCATCGTGGAAACAGGAGACTTACGCGTGTCGATTGCGCAATACGCCCTACACGACATCACGAAGCGCTACCACGACTGTGTCGTGCTCGACCGGGTCGGTTTCAGCATCAAGCCGGGCGAGAAGGTCGGCGTGATCGGCGACAACGGTTCCGGCAAGTCCACGCTGCTCAAGATCCTCGCCGGCCGCGTGGAGCCCGACAACGGCGCGCTCACCGTGGTCGCTCCCGGCGGCGTCGGCTACCTGGCGCAGACACTGGAACTGCCCCTCGACGCCACCGTCCAGGACGCCGTCGACCTGGCCCTGTCCGACCTGCGCGAGCTCGA…
627__tlrC__NG_048321.1__1	40	MACROLIDE	tlrC		target_protection	CCTACGGCCGCGTAGAGCCTCGCTCCGCCGCCGTGGCGCCGATTCATCCTCGAATCCGTTCTCATCGGCCCGGCACACGGCCGAGAACAGGGGCTTTCGCATGCGTACATCACCTTCCTCCCAGCTTTCCCTGCACGGTGTCACCAAGCGCTACGACGACCGTGTCGTGCTCAGTCAGGTCTCCCTCGCCATCTCCCCGGGGGAGAAGGCCGGCATCATCGGCGACAACGGGGCCGGGAAGTCCACCCTGCTCCGTCTGCTCGCCGGTGAGGAACGGCCCGACGCGGGGGAGGTGACCGTGATCGCGCCCGGCGGTGTCGGCTACCTCCCGCAGACCCTCGGCCTGCCGCCGCGGGCCACGGTGCAGGACGCCATCGATCTGGCCATGACCGAGCTGCG…
723__otrB__NG_048028.1__1	41	TETRACYCLINE	otrB		efflux	ATGTCGGGACTGCTGCTGGCCGTGTTCCTCGCGGCCCTGGACCAGACGGTCATCGCCACCGCGATGCGCACCATCGCGGACGACCTCCACGGCCAGACCGAGCAGGCATGGGCGACGACGGGCTACCTCATCGCCTCCGTCCTGGCGATGCCGTTCTACGGCAAGCTGTCCGACATCTACGGGCGCAAGCCCATGTACCTGATCTCCATCGTGGTGTTCATCGGCGGCTCGGTGCTGTGCGGCACGGCCGGCTCGATGTGGGAGCTGGCCCTCTTCCGGGCCGTCCAGGGACTGGGCGGCGGCGGGCTGATGTCCCTGCCCACCGCGGTGGTCGCCGACCTCGCCCCGGTGCGCGAGCGCGGCCGCTACTTCGCCTTCCTCCAGATGGCGTGGGTGGTC…
723__otrB__NG_048029.1__2	41	TETRACYCLINE	otrB		efflux	TGTACGGGCCGGAAGCGCCGGCCAGGAGAGTGAGGAACCGTGTCATCCGCAAATCCGGGCCCGGCGGGCACGGCGGACCAGGCAGGCGGGGCGTTCACGCATCGGCAGATCCTGACGGCCATGTCGGGACTGCTGCTGGCCGTGTTCCTCGCGGCCCTGGACCAGACGGTCATCGCCACCGCGATGCGCACCATCGCGGACGACCTCCACGGCCAGACCGAGCAGGCATGGGCGACGACGGGCTACCTCATCGCCTCCGTCCTGGCGATGCCGTTCTACGGCAAGCTGTCCGACATCTACGGGCGCAAGCCCATGTACCTGATCTCCATCGTGGTGTTCATCGGCGGCTCGGTGCTGTGCGGCACGGCCGGCTCGATGTGGGAGCTGGCCCTCTTCCGG…
624__mcr-1__NG_050417.1__1	42	COLISTIN	mcr-1		target_modification	CGCATAATTTTTTATATCAGATAAATTGTACTGGATTTCTTAAAAAATTGCAGTATAATTGCCGTAATTATCCCACCGTTTATTTTTTGAGTAGTTTCTCATGATGCAGCATACTTCTGTGTGGTACCGACGCTCGGTCAGTCCGTTTGTTCTTGTGGCGAGTGTTGCCGTTTTCTTGACCGCGACCGCCAATCTTACCTTTTTTGATAAAATCAGCCAAACCTATCCCATCGCGGACAATCTCGGCTTTGTGCTGACGATCGCTGTCGTGCTCTTTGGCGCGATGCTACTGATCACCACGCTGTTATCATCGTATCGCTATGTGCTAAAGCCTGTGTTGATTTTGCTATTAATCATGGGCGCGGTGACCAGTTATTTTACTGACACTTATGGCACGGT…
624__mcr-1__NG_051170.1__2	42	COLISTIN	mcr-1		target_modification	CGCATAATTTTTTATATCAGATAAATTGTACTGGATTTCTTAAAAAATTGCAGTATAATTGCCGCAATTATCCCACCGTTTATTTTTTGAGTAGTTTCTCATGATGCTGCATACTTCTGTGTGGTACCGACGCTCGGTCAGTCCGTTTGTTCTTGTGGCGAGTGTTGCCGTTTTCTTGACCGCGACCGCCAATCTTACCTTTTTTGATAAAATCAGCCAAACCTATCCCATCGCGGACAATCTCGGCTTTGTGCTGACGATCGCTGTCGTGCTCTTTGGCGCGATGCTACTGATCACCACGCTGTTATCATCGTATCGCTATGTGCTAAAGCCTGTGTTGATTTTGCTATTAATCATGGGCGCGGTGACCAGTTATTTTACTGACACTTATGGCACGGT…
226__mcr-2__NG_051171.1__1	43	COLISTIN	mcr-2		target_modification	ACAGCCCCTTTATTTATCTGCACAATATATCTAGATTCTACAACGACATTGAAGTATAATCGCCAACTTGTATCGTATATGGCATTTGTGGGTAATTTCTATGACATCACATCACTCTTGGTATCGCTATTCTATCAATCCTTTTGTGCTGATGGGTTTGGTGGCGTTATTTTTGGCAGCGACAGCGAACCTGACATTTTTTGAAAAAGCGATGGCGGTCTATCCTGTATCGGATAACTTAGGCTTTATCATCTCAATGGCGGTGGCGGTGATGGGTGCTATGCTACTGATTGTCGTGCTGTTATCCTATCGCTATGTGCTAAAGCCTGTCCTGATTTTGCTACTGATTATGGGTGCGGTGACGAGCTATTTTACCGATACTTATGGCACGGTCTATGA…
597__tcmA__NG_048121.1__1	44	TETRACENOMYCIN	tcmA		efflux	TGCGATTGTCAAATGTCACTGACTGCTGTTAGCTTCGGGGCCATGTTCTCCTCGTCACACACGCGTCCGTCCTGCCGGAAATCGTTAGGGGGACGCTGAAATGAGCACGGAAACGCACGACGAGCCGTCAGGCGTCGCACACACCCCCGCTTCCGGTCTGCGTGGACGTCCCTGGCCGACCCTGCTCGCGGTCGCGGTCGGCGTGATGATGGTGGCTCTGGACAGCACCATCGTCGCCATCGCCAACCCGGCCATCCAGCAGGACCTCCACGCCTCGCTGGCCGATGTGCAGTGGATCACCAACGGCTACCTGCTGGCGCTCGCGGTCTCCCTGATCACCGCCGGCAAACTGGGCGACAGGTTCGGGCACCGGCAGACCTTCCTGGTCGGAGTGGCGGG…
460__vgaB__NG_048558.1__1	45	LINCOSAMIDE/STREPTOGRAMIN	vgaB		target_protection	AATATATTTATGTCTATTTATTATGATTGGATAGTTTGTTTATTTGTTATATTTCACTTATATAAACTATCCTCTATTTTAAAAAAAGGAGGATTTTTTTATGCTTAAAATCGACATGAAGAATGTAAAAAAATATTATGCAGATAAATTAATTTTAAATATAAAAGAACTAAAGATTTATAGTGGGGATAAAATAGGTATTGTAGGTAAGAATGGAGTTGGCAAAACAACACTTTTAAAAATAATAAAAGGACTAATAGAGATTGACGAAGGAAATATAATTATAAGTGAAAAAACAACTATTAAATATATCTCTCAATTAGAAGAACCACATAGTAAGATAATTGATGGAAAATATGCTTCAATATTTCAAGTTGAAAATAAGTGGAATGACAATAT…
338__tetAB_B__NG_048317.1__1	46	TETRACYCLINE	tetB		efflux	CGTGGCAGCCGTCGCCGCGCTCAGAGCAGACAAAACCACCGTGGTCATCACCGGAAACGCCGCGTGGCAGCACGCTGGAACCGAATTGGAGGTGGCGTAGATGGCGCCCGATTACGCACGCACAGACGCGGTCGCACCCGCAAGTGTGAAGGAGACCTTCGCGTACCTCTCGGCGCTGCCCAACGCGCTGGACAGACGCTGGTGGGCGGGTCTGCTGCTCATCCAGGCGCTCATCGTCGCCGTGTACACCACGCAGTCGAACCTGTTCGGGCGCAGCGTCGACCCGCTCACCGGAGGCGAGGTGCCGCTACTGGGCACCGGCACCCGCGCCTTTGTGTGGACTGTTGGACTGGCGTTGGCCTGCATGCTCGTCGAGATGTTCCTGCGCGCCCTCGGTAA…
236__blaR1__NG_047540.1__1	47	BETA-LACTAM	blaR1		regulation	ATGAAAGCTTATAATTTTTTATCATACATGTCTTATTCTACTATTTCCATAACTTTAGTTATTATTGCTTTAATATTAATTAGAGGAATATTTGGTAAATGGATTAGTGCTAAACATAAATATTATTTGTGGCTTATATTAATAATCAAACTAATTATACCATTTACGCCTAATTGGAATGGGGATAATTTTAATTTTATTAATTGGTTCTCAAAAAGTTTAGTTACTAACGCTAATACTGCTATGGATAAAGTAGGAAATAAATATAGCTCAATACCATTAATAGATAATACTAAAGATTATGCTGTATCAGTAAATGTTTCAAATGTATATTCCTTTATTTTTATATTATGGCTCTTGATTTGTGTTGTAATTCTTGGCTTTATCCTTGTAAATAGC…
68__vgaD__NG_048560.1__1	48	LINCOSAMIDE/STREPTOGRAMIN	vgaD		target_protection	GATGATTACCTCCTATTCAGAAATGGATAGGGGGTTTTTATGTTTATGTAAAATATTGATATGAAATCTATCAATTTTGTGAAAGAACGGGGGAAGTTGAATGCTCATTCTTGAAGCGAATCATATTGAAAAATCTATAAATGACCGGAAACTTTTAGATGTTACTCATCTACAAATTCATTATGAGGATCGGATTGGTGTAGTTGGTCGTAATGGAAGCGGGAAAACGACATTATTATCTATATTGGCTGGTGAAATAGAAGCAGATAAAGGTGAAGTGAAAACAAGTGCAAGTCGCTACTTTTTACCTCAATTGAAGGAGACGGATACTTTCAGAAGTGGTGGTGAGATAACAAAAAGCTATATTGACAAAGCATTAGCGATGAAGGCGGAAATATT…
243__vgaE__NG_048561.1__1	49	LINCOSAMIDE/STREPTOGRAMIN	vgaE		target_protection	AATGCTTTTTTAGGTGTATACTGTTAATTTTACTGACCTCCTATTCTGAATAGAATTAGGGGGCTTTTTATATTCCCCCTCAAAATAAGGAGATGGGAAAATGTTATTATTTGAAGGTACATCATTGAAAAAACACATACAAGACAGATTATTATTTGATATAGATTTAATACAAGTACATGAACATCAGCGAATAGGATTAGTAGGTAGGAATGGAACGGGGAAAACAAGTCTATTAAAAATTATTACAGGTGAAGAACTAGTTGATGGAGGGAATGTTAATCATTTTACCTCTGTAAAATTAGTACCACAATTTAAAGAAACAAGATCGGAGAAAAGTGGTGGAGAAATAACGCAACAATATTTGCAATTAGCATTTAATGAAAAGCCAGGATTATT…
339__vgaA__NG_048553.1__2	50	LINCOSAMIDE/STREPTOGRAMIN	vgaA		target_protection	AGAGTCTTTTTTAGAGTACATCTATATTGATTTATGCCTCCTATTCTGAATGAATTAGGAGGCATTTATTGTCTCCGATTATTTTTAAGGGGATGATAATATGAAAATATTGTTAGAGGCTCTTCGTATAAAACCCTATGTTCAAGATCGTTTACTGTTGAACATAGATCAATTACAGATTTATCAGAATGACCGAATTGGGTTAGTTGGTGGAAATGGCAGTGGAAAAACAACGTTACTTCACATATTGGATGAAAAGCTTTTTCCTGAAGAAGGTACTGTAACTCAGTATTCACGGTGCGAACTCATTCCACAATTGAAACATATGGAAACAACAAAAAGTGGTGGTGAAGTAACACGAAAATATATTCAGCAAGCACTTGATAAAAACCCAGAACT…
294__lin__NG_050599.1__1	51	LINCOSAMIDE	lin		target_protection	CGGGATTCGTATGTTCATTTCGCATGATAACTCTTGCTATAGGCCTTTTTGGCGTAGCCCCGCGGATTCCTCTCTGAAAATATTCAGGAGGTTATTTTTTATGTCTACAATCGAAATAAATCAATTAAAAATAGAAGTAGCAGATAGAGTTTTAGTAGAAATTCCTCATCTGCTAGTTAGTAAAAAAGCAAGAATCGGCATCATCGGTCAAAATGGTCTAGGAAAAACAACACTAATGGAAGTGATTGCTGGCGCTAAAGAAGCGACATCTGGCACGGTGACTACACAAGGAAAACTTGCTTACATCAAACAACTTTCCACGGATACAAGTACGAAAAGCGGTGGTGAAAAAACAAGAAAAGCTACTCAACACGCGATGCGCCAAAATCCAAGTGTTCT…
339__vgaA__NG_048552.1__1	52	LINCOSAMIDE/STREPTOGRAMIN	vgaA		target_protection	ATATTTTGTTAGAGTTCATCTATATAGATTTATGCCTCCTATTCTGAATAGATTAGGAGGCTTTTATTGTCTTCAATTACTTATAAGAGGATGAGAAAATATGAAAATAATGTTAGAGGGACTTAATATAAAACATTATGTTCAAGATCGTTTATTGTTGAACATAAATCGCCTAAAGATTTATCAGAATGATCGTATTGGTTTAATTGGTAAAAATGGAAGTGGAAAAACAACGTTACTTCACATATTATATAAAAAAATTGTGCCTGAAGAAGGTATTGTAAAACAATTTTCACATTGTGAACTTATTCCTCAATTGAAGCTCATAGAATCAACTAAAAGTGGTGGTGAAGTAACACGAAACTATATTCGGCAAGCGCTTGATAAAAATCCAGAACT…
339__vgaA__NG_048554.1__3	52	LINCOSAMIDE/STREPTOGRAMIN	vgaA		target_protection	GTATTTTGTTAGAGTTCATCTATATAGATTTATGCCTCCTATTCTGAATAGATTAGGAGGCTTTTATTGTCTTCAATTACTTATAAGAGGATGAGAAAATATGAAAATAATGTTAGAGGGACTTCATATAAAACATTATGTTCAAGATCGTTTATTGTTGAACATAAATCATCTAAAGATTTATCAGAATGATCGTATTGGTTTAGTTGGCAAAAATGGAAATGGAAAAACAACGTTACTTCACATATTATATAAAAAAATTGTGCCTGAAGAAGGTATTGTAAAACAATTTTCACATTGTGAACTTATTCCCCAATTGAAGCTCATAGAATCAACTAAAAGTGGTGGTGAAGTAACACGAAACTATATTCGGCAAGCGCTTGATAAAAATCCAGAACT…
339__vgaA__NG_048555.1__4	52	LINCOSAMIDE/STREPTOGRAMIN	vgaA		target_protection	TAGGAGGCTTTTATTGTCTTCAATTACTTATAAGAGGATGAGAAAATATGAAAATAATGTTAGAGGGACTTCATATAAAACATTATGTTCAAGATCGTTTATTGTTGAACATAAATCGCCTAAATATTTATCAGAATGATCGTATTGGTTTAATTGGTAAAAATGGAAGTGGAAAAACAACGTTACTTCACATATTATATAAAAAAATTGTGCCTGAAGAAGGTATTGTAAAACAATTTTCACATTGTGAACTTATTCCTCAATTGAAGCTCATAGAATCAACTAAAAGTGGTGGTGAAGTAACACGAAACTATATTCGGCAAGCGCTTGATAAAAATCCAGAACTGCTATTAGCAGATGAACCAACAACTAACTTAGATAATAACTATATAGAAAAAT…
339__vgaA__NG_048556.1__5	52	LINCOSAMIDE/STREPTOGRAMIN	vgaA		target_protection	GTATTTTGTTAGAGTTCATCTATATAGATTTATGCCTCCTATTCTGAATAGATTGGGAGGCTTTTATTGTCTTAAATTACTTATAAGAGGATGAGAAAATATGAAAATACTGTTAGAGGGACTTCATATAAAACATTATGTTCAAGATCGTTTATTGTTGAACATAAATCGCCTAAAGATTTATCAGAATGATCGTATTGGTTTAATTGGTAAAAATGGAAGTGGAAAAACAACGTTACTTCACATATTATATAAAAAAATTGTGCCTGAAGAAGGTATTGTAAAACAATTTTCACATTGTGAACTTATTCCTCAATTGAAGCTCATAGAATCAACTAAAAGTGGTGGTGAAGTAACACGAAACTATATTCGGCAAGCGCTTGATAAAAATCCAGAACT…
339__vgaA__NG_048557.1__6	52	LINCOSAMIDE/STREPTOGRAMIN	vgaA		target_protection	GTATTTTGTTAGAGTTCATCTATATAGATTTATGCCTCCTATTCTGAATAGATTAGGAGGCTTTTATTGTCTTCAATTACTTATGAGAGGATGAGGAAATATGAAAATAATGTTAGAGGGACTTCATATAAAACATTATGTTCAAGATCGTTTATTGTTGAACATAAATCGCCTAAAGATTTATCAGAATGATCGTATTGGTTTAGTTGGTAAAAATGGAAATGGAAAAACAACGTTACTTCACATATTATATAAAAAAATTGTGCCTGAAGAAGGTATTGTAAAACAATTTTCACATTGTGAACTTATTCCTCAATTGAAGCTCATAGAATCAACTAAAAGTGGTGGTGAAGTAACACGAAACTATATTCGGCAAGCGCTTGATAAAAATCCAGAACT…
339__vgaA__NG_047097.1__7	52	LINCOSAMIDE/STREPTOGRAMIN	vgaA		target_protection	ATGAAAATACTGTTAGAGGGACTTCATATAAAACATTATGTTCAAGATCGTTTATTGTTGAACATAAATCGCCTAAAGATTTATCAGAATGATCGTATTGGTTTAATTGGTAAAAATGGAAGTGGAAAAACAACGTTACTTCACATATTATATAAAAAAATTGTGCCTGAAGAAGGTATTGTAAAACAATTTTCACATTGTGAACTTATTCCTCAATTGAAGCTCATAGAATCAACTAAAAGTGGTGGTGAAGTAACACGAAACTATATTCGGCAAGCGCTTGATAAAAATCCAGAACTGCTATTAGCAGATGAACCAACAACTAACTTAGATAATAACTATATAGAAAAATTAGAACAGGATTTAAAAAATTGGCATGGAGCATTTATTATAGTTTCA…
691__vgaC__NG_048559.1__1	53	LINCOSAMIDE/STREPTOGRAMIN	vgaC		target_protection	GGTCTCTTTTTTGTACCCCTATATGGCTTTATATCCCCTATTCTGAAAACAAGTAGGGGATATTTTTGTATGCCCTGTAATTAGTAAAGGAGAGGGTAGTATGGTTTTACTAGAGGCCAAAAATATAAAACACTACATCAAAGATCGCTTATTATTAAAGATTGATGAATTAAAAATTGAACATAATGACCGGATTGGCTTGGTAGGTGTAAATGGAAGTGGAAAAACAACTTTGTTAAATATCCTTGCTGAAAAATTTATTCCTGACGAGGGGACAATCACGCCGTATGCCCAGAGTGAGATATTGCCACAGTTAAAAAAGACCGATGCGGCAAAAAGTGGGGGCGAAATTACTCAGGAATATATTCAACAAACGTTAAATAGTGCTCCAGCTCTTTT…
710__tetA__NG_051437.1__1	54	TETRACYCLINE	tetA		efflux	ACCTACAGGTCAATCCGTGAAAATCCGCGATTCCGGACACACTTTTTGACCCTTAACCCAATATGCTAGATTTTCCAGAATGATGCCACCGCCGCGCAGAATGAAGACGTACAGCTGGTTCGTCCCGCCCGCGCCGCCAGCGGACGATCCGGCGCGGCTCCACCCAGCACGCTGGAGCAGCGGGAACCGTGTGGTCAGGGACATGGTAGGCGCATACCCGGGCGTGCTAGTGCTGCACATTCTGAGCTACCTCATCGGCTCCGGCATCTCCGCGTTTGTGCCGGTGGTGGTGGGCATGATCGTGGACGGCCTGGTGGGGGAAGAAAAGTTCAACGCATGGTGGCTCTTCGCAGTATTGGTCGGCATCTTCATCATCCAGTTCATCGGCGAGGCCACCGG…
371__qepA__NG_048052.1__1	55	QUINOLONE	qepA		efflux	CACGCGCGCCTGAATGCGGATGGGTGTTGCCATCGACGGCATGTCGAAATGCGCGCGTTGCCTTCGTCGTTAAAGCATTCTTGTCCCGGAAGTTTTGAGTATGTCCGCCACGCTCCACGACACCGCAGCGGATCGTCGGAAGGCCACCCGCCGCGAATGGATCGGCCTGGCCGTGGTCGCCCTGCCGTGCCTGGTCTACGCCATGGACCTCACGGTGCTGAACCTGGCGCTGCCGGTGCTCAGCCGTGAACTGCAGCCCTCCAGCGCCCAGCTTCTCTGGATCCTGGACATCTACGGCTTCTTCGTCGCCGGCTTCCTGATCACCATGGGCACGCTGGGCGACCGCATCGGCCGGCGCCGGCTGTTGTTGATCGGCGCGGCGTTCTTCGCATTCGCCTC…
371__qepA__NG_050461.1__2	55	QUINOLONE	qepA		efflux	ATGTCCGCCACGCTCCACGACACCGCAGCGGATCGTCGGAAGGCCACCCGCCGCGAATGGATCGGCCTGGCCGTGGTCGCCCTGCCGTGCCTGGTCTACGCCATGGACCTCACGGTGCTGAACCTGGCGCTGCCGGTGCTCAGCCGTGAACTGCAGCCCTCCAGCGCCCAGCTTCTCTGGATCCTGGACATCTACGGCTTCTTCGTCGCCGGCTTCCTGATCACCATGGGCACGCTGGGCGACCGCATCGGCCGGCGCCGGCTGTTGTTGATCGGCGCGGCGTTCTTCGCATTCGCCTCGGTGCTCGCGGCGCTGGCCGATACCGCCGCGCTGTTGATCGCGGCGCGCGCCTTGCTCGGCCTGGCCGGCGCCACCATCGCGCCGTCCACCATGGCGCTG…
371__qepA__NG_050459.1__3	55	QUINOLONE	qepA		efflux	CACGCGCGCCTGAATGCGGATGGGTGTTGCCATCGACGGCATGTCGAAATGCGCGCGTTGCCTTCGTCGTTAAAGCATTCTTGTCCCGGAAGTTTTGAGTATGTCCGCCACGCTCCACGACACCGCAGCGGATCGTCGGAAGGCCACCCGCCGCGAATGGATCGGCCTGGCCGTGGTCGCCCTGCCGTGCCTGGTCTACGCCATGGACCTCACGGTGCTGAACCTGGCGCTGCCGGTGCTCAGCCGTGAACTGCAGCCCTCCAGCGCCCAGCTTCTCTGGATCCTGGACATCTACGGCTTCTTCGTCGCCGGCTTCCTGATCACCATGGGCACGCTGGGCGACCGCATCGGCCGGCGCCGGCTGTTGTTGATCGGCGCGGCGTTCTTCGCATTCGCCTC…
371__qepA__NG_050460.1__4	55	QUINOLONE	qepA		efflux	TCACGCGCGCCTGAATGCGGATGGGTGTTGCCATCGACGGCATGTCGAAATGCGCGCGTTGCCTTGTCGTTAAAGCATTCTTGTCCCGGAAGTTTTGAGTATGTCCGCCACGCTCCACGACACCGCAGCGGATCGTCGGAAGGCCACCCGCCGCGAATGGATCGGCCTGGCCGTGGTCGCCCTGCCGTGCCTGGTCTACGCCATGGACCTCACGGTGCTGAACCTGGCGCTGCCGGTGCTCAGCCGTGAACTGCAGCCCTCCAGCGCCCAGCTTCTCTGGATCCTGGACATCTACGGCTTCTTCGTCGCCGGCTTCCTGATCACCATGGGCACGCTGGGCGACCGCATCGGCCGGCGCCGGCTGTTGTTGATCGGCGCGGCGTTCTTCGCATTCGGCTC…
324__fusH__NG_047906.1__1	56	FUSIDIC	fusH		hydrolase	TCGGGGTGGTCTGTGTACGATGCGTCACGTGTCAGGTATTTCCATTGCCCATTCGGAAGGTCCTTTCGTGGCCACACTGATTCCGAAGAAGGGAAGTACGTTGCTCAACAAAGGAATCCGCACGCGGCGGGCTCGCGGGGCACTGGCCGGCGGCACGGTCCTGACGGCCGCCGCCGCCCTGCTCACCGCGGTGCCGGCCGCGCAGGCGATTTCCGGCGAGCCCCCGGCCGCGACCGACCACGCCTTCACCGCCCGGCTGCACATCGGCGAGGGCGACACCCTCCGCGGCTGTTCCGCCGCTCTGGTGCACCAGCAGTGGCTGCTGACCGCCACGAGCTGTTTCGCCGCCACCCCGGGTGGCGAGGTCAAGTCGGGCAAGCCCGCGCTGAAGTCGACGGC…
155__sat1__NG_048068.1__1	57	STREPTOTHRICIN	sat		acetyltransferase	AACGTCATATCTATCGGTTGCACCGTACAACAAGTTGCTGCACCGTAAAAATTACTCGCTGCGCTCGCAATTTTCCGGTGAGCAAGGCGTTAGGCGTCATATGAAGATTTCGGTGATCCCTGAGCAGGTGGCGGAAACATTGGATGCTGAGAACCATTTCATTGTTCGTGAAGTGTTCGATGTGCACCTATCCGACCAAGGCTTTGAACTATCTACCAGAAGTGTGAGCCCCTACCGGAAGGATTACATCTCGGATGATGACTCTGATGAAGACTCTGCTTGCTATGGCGCATTCATCGACCAAGAGCTTGTCGGGAAGATTGAACTCAACTCAACATGGAACGATCTAGCCTCTATCGAACACATTGTTGTGTCGCACACGCACCGAGGCAAAGGAGT…
156__sat2__NG_051935.1__1	57	STREPTOTHRICIN	sat		acetyltransferase	TTAAGAAAGTCCTATTTAATACAAGTGATTATATTAATTAACGGTAAGCATCAGCGGGTGACAAAACGAGCATGCTTACTAATAAAATGTTAGGCGTCATATGAAGATTTCGGTGATCCCTGAGCAGGTGGCGGAAACATTGGATGCTGAGAACCATTTTATTGTTCGTGAAGTGTTCGATGTGCACCTATCCGACCAAGGCTTTGAACTATCTACCAGAAGTGTGAGCCCCTACCGGAAGGATTACATCTCGGATGATGACTCTGATGAAGACTCTGCTTGCTATGGCGCATTCATCGACCAAGAGCTTGTCGGGAAGATTGAACTCAACTCAACATGGAACGATCTAGCCTCTATCGAACACATTGTTGTGTCGCACACGCACCGAGGCAAAGGAGT…
156__sat2__NG_051934.1__2	57	STREPTOTHRICIN	sat		acetyltransferase	AACGTCATAGCTATCGGTTGCACCGTACAACAAGTTGCTGCACCGTAAAAATTACTCGCTGCGCTCGCAATTTTCCGGTGAGCAAGGCGTTAGGCGTCATATGAAGATTTCGGTGATCCCTGAGCAGGTGGCGGAAACATTGGATGCTGAGAACCATTTCATTGTCCGTGAAGTGTTCGATGTGCACCTATCCGACAAAGGCTTTGAACTATCTACCAGAAGTGTGAGCCCCTACCAGAACGATTACATCTCGGATGATGACTCTGATGAAGACTCTGCTTGCTATGGCGCATTCATCGACCAAGAGCTTGTCGGGAAGATTGAACTCAACTCAACATGGAACGATCTAGCCTCTATCGAACACATTGTTGTGTCGCACACGCACCGAGGCAAAGGAGT…
156__sat2__NG_051940.1__3	57	STREPTOTHRICIN	sat		acetyltransferase	GGTTAACAAGTGGCAGCAACGGATTCGCAAACCTGTCACGCCTTTTGTACCAAAAGCCGCGCCAGGTTTGCGATCCGCTGTGCCAGGCGTTAGGCGTCATATGAAGATTTCGGTGATCCCTGAGCAGGTGGCGGAAACATTGGATGCTGAGAACCATTTTCATGTTCGTGAAGTGTTCGATGTGCACCTATCCGACCAAGGCTTTGAACTATCTACCAGAAGTGTGAGCCCCTACCGGAAGGATTACATCTCGGATGATGACTCTGATGAAGACTCTGCTTGCTATGGCGCATTCATCGACCAAGAGCTTGTCGGGAAGATTGAACTCAACTCAACATGGAACGATCTAGCCTCTATCGAACACATTGTTGTGTCGCACACGCACCGAGGCAAAGGAGT…
270__sat2e__NG_051936.1__1	57	STREPTOTHRICIN	sat		acetyltransferase	GTTAACAAGTGGCAGCAACGGATTCGCAAACCTGTCACGCCTTTTGTACCAAAAGCCGCGCCAGGTTTGCGATCCGCTGTGCCAGGCCGTTAGGCGTCATATGAAGATTTCGGTGATCCCTGAGCAGGTGGCGGAAACATTGGATGCTGAGAACCATTTTCATCGTGAAGTGTTCGATGTGCACCTATCCGACCAAGGCTTTGAACTATCTACCAGAAGTGTGAGCCCCTACCGGAAGGATTACATCTCGGATGATGACTCTGATGAAGACTCTGCTTGCTATGGCGCATTCATCGACCAAGAGCTTGTCGGGAAGATTGAACTCAACTCAACATGGAACGATCTAGCCTCTATCGAACACATTGTTGTGTCGCACACGCACCGAGGCAAAGGAGTCGC…
270__sat2e__NG_051937.1__2	57	STREPTOTHRICIN	sat		acetyltransferase	GGTTAACAAGTGGCAGCAACGGATTCGCAAACCTGTCACGCCTTTTGTACCAAAAGACGCGCCAGGTTTGCGATCCGCTGTGCCAGGCGTTAGGCGTCATATGAAGATTTCGGTGATCCCTGAGCAGGTGGCGGAAACATTGGATGCTGAGAACCATTTCATTGTTCGTGAAGTGTTCGATGTGCACCTATCCGACCAAGGCTTTGAACTATCTACCAGAAGTGTGAGGCCCTTCCGGAAGGATTACATCTCGGATGATGACTCTGATGAAGACTCTGCTTGCTATGGCGCATTCATCGACCAAGAGCTTGTCGGGAAGATTGAACTCAACTCAACATGGAACGATCTAGCCTCTATCGAACACATTGTTGTGTCGCACACGCACCGAGGCAAAGGAGT…
431__pIE728__NG_052372.1__1	57	STREPTOTHRICIN	sat		acetyltransferase	GATTTGTAATAACAGAGTGTCTTGTATTTTTAAAGAAAGTCTATTTAATACAAGTGATTATATTAATTAACGGTAAGCATCAGCGGGTGACAAAACGAGCATGCTTACTAATAAAATGTTGTACGTAAACCTCGAAGGCAATTTTAGTATGAAAGAAAAGGTAGTTGTTGATAAAGCGATTTCACTCTATACCGAATCATTCGGCGACCCGGCCCATGAACCCATTATCCTGATCATGGGGGCAATGTCGTCTGCGGTGTGGTGGCCTGATGAGTTTTGCTCCCAACTAGCCAAAATGGGTCGCTATGTGATCCGGTACGACCACCGTGATACCGGGAAATCAACAAGCTATGAGCCAGGTCAAGCTCCATATTCCGTTGAAGAATTAGCAGATGATGT…
483__eatA__NG_047762.1__1	58	PLEUROMUTILIN	eatA		target_protection	TTTTTTCGATGTATGGGTCTTTTTGTGTGTATCCAACCCTTGCATCCTCTTTAGCCAGTTCTGAAAATAGGACTGGTCTTTTTTTACGAGGTGATGGAAAATGTCTAAAATCGAAATAAAAAATCTGACATTCGGCTACGACAGCCAAGGCACATTATTATTTGAACAAGCAAATCTAAATTTTGACACACAATGGAAACTAGGACTTATCGGACGAAACGGTCGAGGAAAGACAACTTTACTGAATATTCTACAAAACAAACTACCTTATCAAGGGCAAGTAATCCATCAGCAAGAATTTGCCTATTTCCCGCAACAGACAAAAGATAAAGAACGTTTAACCTATTACGTGTTAAATGATATTACGGATTTTGAGATATGGGAAATCGAAAGAGAGCT…
719__lsaA__NG_047932.1__1	59	LINCOSAMIDE/STREPTOGRAMIN	lsaA		target_protection	AGCTTAAAGAATTCAGCCACGGGTCTTTTTGTATACCTTGGATTGATGCCGCTGATTTCCGTAAAGCTGCATCAATTTTGCTTTATGGAGAGGTATATTTATGTCGAAAATTGAACTAAAACAACTATCTTTTGCCTATGATAATCAAGAAGCGTTGCTTTTTGATCAGGCAAATATCACGATGGATACCAATTGGAAATTAGGATTGATTGGCCGCAATGGCCGTGGGAAAACAACCTTATTAAGATTGTTACAAAAGCAGTTGGATTACCAAGGAGAGATTCTTCATCAAGTCGATTTCGTCTATTTTCCACAAACAGTTGCAGAAGAACAACAGCTCACTTATTATGTCTTACAAGAGGTGACTTCTTTTGAACAGTGGGAATTAGAACGAGAATT…
719__lsaA__NG_047931.1__2	59	LINCOSAMIDE/STREPTOGRAMIN	lsaA		target_protection	CCGTAAAGCTGCATCAATTTTGCTTTATGGAGGTATATTTATGTCGAAAATTGAACTAAAACAACTATCTTTTGCCTATGATAATCAAGAAGCGTTGCTTTTTGATCAGGCAAATATCACGATGGATACCAATTGGAAATTAGGATTGATTGGCCGCAATGGCCGTGGGAAAACAACCTTATTAAGATTGTTACAAAAGCAGTTGGATTACCAAGGAGAGATTCTTCATCAAGTCGATTTCGTCTATTTTCCACAAACAGTTGCAGAAGAACAACAGCTCACTTATTATGTCTTACAAGAGGTGACTTCTTTTGAACAGTGGAAATTAGAACGAGAATTAACGCTTTTAAACGTTGATCCTGAAGTTTTATGGCGGCCCTTTTCTTCTTTATCAGGCGG…
719__lsaA__NG_047930.1__3	59	LINCOSAMIDE/STREPTOGRAMIN	lsaA		target_protection	TTAGCTTAAAGAATTCAACCACGGGTCTTTTTGTATACCTTGGATTGATGCCGCTGATTTCCGTAAAGCTGCATCAATTTTGCTTTATGGAGGTATATTTATGTCGAAAATTGAACTAAAACAACTATCTTTTGCCTATGATAATCAAGAAGCGTTGCTTTTTGATCAGGCAAATATCACGATGGATACCAATTGGAAATTAGGATTGATTGGCCGCAATGGCCGTGGGAAAACAACCTTATTAAGATTGTTACAAAAGCAGTTGGATTACCAAGGAGAGATTCTTCATCAAGTCGATTTCGTCTATTTTCCACAAACAGTTGCAGAAGAACAACAGCTCACTTATTATGTCTTACAAGAGGTGACTTCTTTTGAACAGTGGAAATTAGAACGAGAATT…
606__lsaE__NG_047935.1__1	60	LINCOSAMIDE/STREPTOGRAMIN	lsaE		target_protection	TGACAAAATCCTTGCAGAGTTGGATAACATTATAGAGTAATTAATGCCGAAAACCGACTTTGCTTATAAAATTTTTATAATGTAAAGGAGGAAGAAATATATGTCCTTAATAAATGTTTCAAATCTAACTTTTTCATATGAAGGAAGTTATGACAATATTTTTGAAAATGTAAGTTTTCAGATAGATACAGATTGGAAACTCGGTTTTATTGGAAGAAACGGACGCGGTAAAACTACTTTCTTAAATTTACTGCTTGGCAAATATGCGTATTCCGGCAATATAAGTTCTACAGTTAAGTTTGAGTATTTTCCTTATGATGTGGAAGATAAGAGTCTATATACAATTGAAGTAATGAAGAGTATTTGTACGGAATGTATGGATTGGGAGATTTTTCGTGA…
179__lsaB__NG_047933.1__1	61	LINCOSAMIDE/STREPTOGRAMIN	lsaB		target_protection	AGTCGTTATAATCTATCAAACATATACGGAGTAATTTAGAATAGATGGATATACCGACTTTGTATTAAAAGAAATCATAATATACAAAGGAGGAATAAAAATGTCAATGATACATGTACAAAATTTAACTTTCTCTTATCCGAGTAGTTTTGATAATATCTTTGAAGATGTAAGCTTTCAAATTGATACAGATTGGAAGCTTGGATTTATTGGTCGAAATGGACGAGGGAAAACAACCCTTTTTAATTTATTACTAGATAAATTTGAATATAGGGGGAAAATCATTTCTTCGGTCGATTTTAACTACTTCCCATATCCAGTAGAAGATAAAAGTAAGTATACACATGAAATTTTAGAAGAAATATGCCCTCAAGCTGAGGACTGGGAATTTCTTCGAGA…
187__lsaC__NG_047934.1__1	62	LINCOSAMIDE/STREPTOGRAMIN	lsaC		target_protection	AGGAAAATAGATATTTTATGAGGAGGCGAGGCAACTTGAAAGAATATATTGTAAGTTTGGAAAAAGAAATACTCAAATCTGAATTTGAGGGGGTGTTTTTATGTCAACAATTAAAATTGAAAACCTTACTTTCTCATATTATGGCTATGTAAAACCTGTATTTGAAAATGTATCATTTTCATTTGATACGAACTGGAAAACAGGACTAATAGGAAGAAACGGAATTGGGAAATCAACACTATTTAAGCTGCTTCTAAACCAAGAAGTTTATAAGGGGAAAATCAGCAAAAGTGTTGACTTTATTAAATTCCCACCCAATTTAAGTGATACTTCAAAATTAGGGATTGAGTTATATAGAGAACTAATATCAGATGAGGAAGAATGGAAATTATTTAGAGA…
328__msrC__NG_048003.1__1	63	MACROLIDE	msrC		target_protection	GTAGGAAAAGATGTGATGCAGTTTTTTTGCAAACAGATTTTTCTGCTCTTTTTTAGTATCGATAATTTGTTGTTTTACATGAAATAGGAGTGTAAAACATATGGAAAATTTAGCAGTAAATATAACAAATCTACAAGTCAGCTTTGGCAACCAGCTAGAACTATCTATTGATTCTCTTCGTGTCTATCAGCAAGATCGTATAGGGATCATAGGAGAAAATGGTGTCGGTAAATCGACTTTGCTCAAACTAATAGCCGGTGAACTTTTTCCCGATCATGGGAAAATCCAAACAGAGATCACCTTCAACTACCTGCCTCAATTAACCTATCTCGCTGAAGCAAAGGACCTAAATTTGGAATTAGCCAGTCATTTCCAGTTAAGACTGGAAGAAACTTCAGA…
328__msrC__NG_048004.1__2	63	MACROLIDE	msrC		target_protection	ATGGAAAATTTAGCAGTAAATATAACAAACCTGCAAGTTCGTTTTGGTAACCAGTTAGAATTATCTATTGATTCTCTTCGTGTCTATCAGCAAGATCGGATAGGAATCATAGGGGAAAATGGAGTCGGTAAAACAACGTTGCTGAAACTGATAGTCGGTGAACTTATCCCCAATCAAGGGAAAATCCAAACAGAGATCACTTTCAACTATCTGCCTCAATTAACCTATCTTGCTGAGGCAAAGGACCTAAATTTGGAATTAGCCAGTCATTTCCAGTTGAAACTGGAAGAAACTTCGGAACGGAAATGGAGTGGAGGGGAAGAACGAAAGATCGAGTTGATACGTCTTCTTTCTTCTTATGAACAAGGGATGCTTCTAGACGAGCCGACAACCCATCTA…
693__msrE__NG_048007.1__1	64	MACROLIDE	msrE		target_protection	GCTTTTTTTTTGGGAGGACACTGTGATGCTAGCTTTTGTTTTCACCTAAATCCTGTTTGCTGCATAAAAAATTTCAAGAGCTAAACAGGAGTAAATAAAAATGAGTTTAATTATTAAAGCGAGAAACATACGCTTGGATTATGCTGGGCGTGATGTTTTGGATATTGATGAATTGGAAATTCACTCTTATGACCGTATTGGTCTTGTGGGTGATAACGGAGCAGGAAAGAGTAGTTTACTCAAAGTACTTAATGGCGAAATTGTTTTAGCCGAAGCGACATTACAGCGTTTTGGTGATTTTGCACATATCAGCCAACTGGGCGGAATCGAAATAGAAACGGTCGAAGACCGGGCAATGTTATCTCGCCTTGGTGTTTCCAATGTACAAAACGACACAAT…
11__qacB__NG_048038.1__1	65	QUATERNARY	qacA/B		efflux	CGGTCTATAAGGATTGGAGGGAACTTAAATGATTTCATTTTTTACAAAAACTACTGATATGATGACATCAAAAAAAAGATGGACTGCACTAGTAGTATTAGCTGTTAGTTTGTTTGTTGTTACAATGGATATGACAATATTAATTATGGCTTTACCGGAATTAGTAAGAGAGTTAGAGCCTTCTGGTACCCAACAGTTATGGATAGTTGATATATACTCTCTTGTTTTAGCTGGCTTTATAATTCCATTGAGTGCCTTTGCTGATAAATGGGGAAGAAAAAAAGCATTATTAACTGGATTTGCTTTATTTGGCCTCGTTTCATTAGCTATATTTTTCGCAGAAAGTGCAGAGTTCGTAATAGCTATTCGATTTTTACTTGGTATTGCAGGTGCTTTAAT…
11__qacB__NG_048039.1__2	65	QUATERNARY	qacA/B		efflux	CGGTCTATAAGGATTGGAGGGAACTTAAATGATTTCATTTTTTACAAAAACTACTGATATGATGACATCAAAAAAAAGATGGGCTGCACTAGTAGTATTAGCTGTTAGTTTGTTTGTTGTTACAATGGATATGACAATATTAATTATGGCTTTACCGGAATTAGTAAGAGAGTTAGAGCCTTCTGGTACCCAACAGTTATGGATAGTTGATATATACTCTCTTGTTTTAGCTGGCTTTATAATTCCATTGAGTGCCTTTGCTGATAAATGGGGAAGAAAAAAAGCATTATTAACTGGATTTGCTTTATTTGGCCTCGTTTCATTAGCTATATTTTTCGCAGAAAGTGCAGAGTTCGTAATAGCTATTCGATTTTTACTTGGTATTGCAGGTGCTTTAAT…
12__qacA__NG_048037.1__1	65	QUATERNARY	qacA/B		efflux	ATGATTTCATTTTTTACAAAAACTACTGATATGATGACATCAAAAAAAAGATGGACTGCACTAGTAGTATTAGCTGTTAGTTTGTTTGTTGTTACAATGGATATGACAATATTAATTATGGCTTTACCGGAATTAGTAAGAGAGTTAGACCCTTCTGGTACCCAACAGTTATGGATAGTTGATATATACTCTCTTGTTTTAGCTGGCTTTATAATTCCATTGAGTGCCTTTGCTGATAAATGGGGAAGAAAAAAAGCATTATTAACTGGATTTGCTTTATTTGGCCTCGTTTCATTAGCTATATTTTTCGCAGAAAGTGCAGAGTTCGTAATAGCTATTCGATTTTTACTTGGTATTGCAGGTGCTTTAATAATGCCAACTACTCTTTCAATGATAAGA…
53__msrA__NG_048002.1__1	66	MACROLIDE	msrA		target_protection	TAATTCTTTAAGTGTTTGAAAGTGTAATGTGAATGAGACGGGAGTAGCCTGTCTCATTTTTTGCGTACACGTCCTTTAAATATACAAGGAGTGTATAAATATGGAACAATATACAATTAAATTTAACCAAATCAATCATAAATTGACAGATTTACGATCACTTAACATCGATCATCTTTATGCTTACCAATTTGAAAAAATAGCACTTATTGGGGGTAATGGTACTGGCAAAACCACATTACTAAATATGATTGCTCAAAAAACAAAACCAGAACCTGGAACAGTTGAAACGAATGGCGAAATTCAATATTTTGAACAGCTTAACATGGATGTGGAAAATGATTTTAACACGTTAGACGGTAGTTTAATGAGTGAACTCCATATACCTATGCATACAAC…
53__msrA__NG_048000.1__2	66	MACROLIDE	msrA		target_protection	TAAACTTTAGATATTTGAAAGTGTGATGTGAATGAGATGGGAGTAGCCTGTCTCATTTTTTTGCGTACACGTCCTTTAAATATACAAGGAGTGTATAAAAATGGAAAAATATACAATTAAATTTAACCAAATCAATCATAAGCTGACAGATTTTCGATCCCTTAATATTGAAAATCTTTATGCTTATCAATTTGAAAAAATAGCACTTATTGGAGGTAATGGTACTGGCAAAACCACATTACTGAATATGATTGCTCAAAAAACAAAACCAGAATCTGGAACGGTTGAAACGGATGGCGAAATTCAATATTTTGAACAGCTTAACATGGATGTGGAAAATGATTTTAACACGTTAGACGGTAGTTTAATGAGTGAACTCCATATACCTATGCATACAAC…
53__msrA__NG_048001.1__3	66	MACROLIDE	msrA		target_protection	TAATTCTTTAAGTGTTTGAAAGTGTAATGTGAATGAGACGGGAGTAGCCTGTCTCATTTTTTGCGTACACGTCCTTTAAATATACAAGGAGTGTATAAATATGGAACAATATACAATTAAATTTAACCAAATCAATCATAAATTGACAGATTTACGATCACTTAACATCGATCATCTTTATGCTTACCAATTTGAAAAAATAGCACTTATTGGGGGTAATGGTACTGGCAAAACCACATTACTAAATATGATTGCTCAAAAAACAAAACCAGAATCTGGAACAGTTGAAACGAATGGCGAAATTCAATATTTTGAACAGCTTAACATGGATGTGGAAAATGATTTTAACACGTTAGACGGTAGTTTAATGAGTGAACTCCATATACCTATGCATACAAC…
53__msrA__NG_047999.1__4	66	MACROLIDE	msrA		target_protection	TAATTCTTTAAGTGTTTGAAAGTGTAATGTGAATGAGACGGGAGTAGCCTGTCTCATTTTTTGCGTACACGTCCTTTAAATATACAAGGAGTGTATAAATATGGAACAATATACAATTAAATTTAACCAAATCAATCATAAATTGACAGATTTACGATCACTTAACATCGATCATCTTTATGCTTACCAATTTGAAAAAATAGCACTTATTGGGGGTAATGGTACTGGTAAAACCACATTACTAAATATGATTGCTCAAAAAACAAAACCAGAATCTGGAACAGTTGAAACGAATGGCGAAATTCAATATTTTGAACAGCTTAACATGGATGTGGAAAATGATTTTAACACGTTAGACGGTAGTTTAATGAGTGAACTCCATATACCTATGCATACAAC…
465__msrD__NG_048005.1__1	67	MACROLIDE	msrD		target_protection	TATGTATCTTATTTTCATGTAATTCTTCCTGCTAAAATCGCAGGGTTTTTCCTGCGTACAAGCAAATGAAAGCATGCGATTATAGACAGGAGGAAATGTTATGGAATTAATATTAAAAGCAAAAGACATTAGTGTGGAATTCAAAGGACACGATGTTTTAGATATAAATGAATTAGAAGTATATGATTATGACCGTATTGGTTTAGTAGGAGCAAATGGTGCAGGAAAAAGCACTTTATTCAAGGTACTTTTAGGAGAATTAATTCCCCCAGGATGTAAAATGAATCATCTGGGTGAACTTGCCTATATTCCCCAGTTGGACGAAGTAACTCTGCAGGAGGAAAAAGATTTTGCGCTTGTAGGCAAGCTAGGTGTTGAGCAATTAAATATACAGACCAT…
465__msrD__NG_048006.1__2	67	MACROLIDE	msrD		target_protection	TATGTATCTTATTTTCATGTAACTCTTCCTGCTAAAATCGCAGGGTTTTCCCTGCATACAAGCAAATGAAAGCATGCGATTATAGACAGGAGGAAATGTTATGGAATTAATATTAAAAGCAAAAGACATTCGTGTGGAATTCAAAGGACGCGATGTTTTAGATATAAATGAATTAGAAGTATATGATTATGACCGTATTGGTTTAGTAGGAGCAAATGGTGCTGGAAAAAGCACTTTACTCAGGGTACTTTTAGGAGAATTAACTCCCCCAGGATGTAAAATGAATCGTCTGGGTGAACTTGCCTATATTCCCCAGTTGGACGAAGTAACTCTGCAGGAGGAAAAAGATTTTGCACTTGTAGGCAAGCTAGGTGTTGAGCAATTAAATATACAGACTAT…
413__iri__NG_047911.1__1	68	RIFAMYCIN	iri		hydroxylation	CATCATAACGCGGGACCCGGGGCTTGCGGCAAGGCCCCGGTGATGGTGCACACTCGTCTGCTGCGAGCAAGCAAAAGCCTTGCCCGAAGGAGGGGATCGCATGAGTGACGTCATCATTGTCGGTGCTGGACCAACTGGATTGATGCTGGCAGGTGAGCTCCGGCTACAGGGCGTCGATGTCGTCGTCGTGGACAAGGACGAGGAGCCGACTCAGTTCGTCCGTGCCCTCGGCATCCATGTGCGCAGCATCGAAATCATGGAGCAGCGCGGGTTGCTGGACAAGTTCCTCGCGCACGGCCGCAAGTATCCGCTCGGTGGATTCTTCGCGGGGATCAGCAAACCGGCACCCGCGCACCTCGATACTGCGCACGGGTACGTCCTGGGCATACCTCAGCCCGA…
619__lmrB__NG_047912.1__1	69	LINCOSAMIDE	lmrB		efflux	AAAAAACAGTACGCCGCTCCTTCATATCTCCAGCTGCATTCCTGACCTGCTGAAGAGATAAAAAAAACGACATACTACATGCAGTTGATAGAGAGGGGAAATGATTTTGGAAACAACAGCTAAAGCATCTCAGCAATACAAAGTGATGCCGATTATGATTTCCTTGCTGTTGGCCGGTTTTATCGGCATGTTCAGTGAAACAGCGCTGAATATTGCGTTAACCGACCTTATGAAGGAATTGAACATTACAGCGGCAACCGTCCAATGGTTAACGACGGGCTACCTGCTTGTACTCGGTATCCTTGTTCCTGTTTCAGGACTGCTGTTGCAGTGGTTCACAACAAGACAGCTTTTTACCGTGTCACTTATCTTTTCAATTTTAGGTACATTCATTGCGGC…
414__fexA__NG_047857.1__1	70	PHENICOL	fexA		efflux	TGATTTGGTTTTACAATATAAATAGATATGAGGTGAGGTTTATGGTGAAAGCAGTGGATTTAGCCTCCTAAAATCACAATATATTTTAGGAGGAAATAAAATGAAAAAGGATAGTAAATCTAAAGAAATGATTCAATCTGAAAAAAGGGGTTCTACTAGGCTTTTAATGATGGTACTCTCCCTATCTGTACTTGTAGGTGCAATTACGGCTGATTTAGTCAATCCCGTACTTCCACTAATAAGCAAAGATTTAGAAGCTTCGAAATCTCAAGTGAGTTGGATAGTTAGTGGTATTGCACTTGTTCTTGCGATTGGAGTTCCGATTTATGGTCGAATCTCAGACTTTTTTGAGTTACGAAAGCTATATATCTTTGCCATTATGATTCTGGCAAGTGGTAG…
414__fexA__NG_047858.1__2	70	PHENICOL	fexA		efflux	GTTTATGGTGAAAGCAGTGGATTTAGCCTCCTAAAATCACAATATATTTTAGGAGGAAATAAAATGAAAAAGGATAGTAAATCTAAAGAAATGATTCAATCTGAAAAAAGGGGTTCTACTAGGCTTTTAATGATGGTACTCTCCCTATCTGTACTTGTAGGTGCAATTACGGCTGATTTAGTCAATCCCGTACTTCCACTAATAAGCAAAGATTTAGAAGCTTCGAAATCTCAAGTGAGTTGGATAGTTAGTGGTATTGCACTTGTTCTTGCGATTGGAGTTCCGATTTATGGTCGAATCTCAGACTTTTTTGAGTTACGAAAGCTATATATCTTTGCCATTATGATTCTGGCAAGTGGTAGTCTTTTATGTGCAATTGCCCCGAACCTCCCATTGTTG…
414__fexA__NG_047859.1__3	70	PHENICOL	fexA		efflux	TGATTTGGTTTTACAATATAAATAGATATGAGGTGAGGTTTATGGTGAAAGCAGTGGATTTAGCCTCCTAAAATCACAATATATTTTAGGAGGAAATAAAATGAAAAAGGATAGTAAATCTAAAGAAATGATTCAATCTGAAAAAAGGGGTTCTACTAGGCTTTTAATGATGGTACTCTCCCTATCTGTACTTGTAGGTGCAATTACGGCTGATTTAGTCAATCCCGTACTTCCACTAATAAGCAAAGATTTAGAAGCTTCGAAATCTCAAGTGAGTTGGATAGTTAGTGGTATTGCACTTGTTCTTGCGATTGGAGTTCCGATTTATGGTCGAATCTCAGACTTTTTTGAGTTACGAAAGCTATATATCTTTGCCATTATGATTCTGGCAAGTGGTAG…
31__salA__NG_048067.1__1	71	LINCOSAMIDE/STREPTOGRAMIN	salA		target_protection	ATGCTATTTTTATTTGAAGAAAAAGCATTAGAAGTTGAACATAAAGTATTAATACCCGAGTTGACTTTTTCAATAGAGGACCATGAACATTTAGCAATCGTTGGTGTTAATGGTGTTGGAAAATCAACATTATTAAAAGTCATTCATCAAGATCAATCAGTTGATTCAGCGATGATGGAACAAGATTTAACACCTTATTATGATTGGACTGTTATGGATTATATAATTGAATCATATCCTGAAATCGCAAAGATTAGATTGCAACTTAATCATACAGATATGATTAATAAATATATTGAATTAGATGGATACATTATAGAAGGTGAAATCGTAACAGAAGCAAAAAAGCTCGGAATAAAAGAGGAACAACTAGAACAGAAAATTTCTACTTTAAGTGGT…
28__rox__NG_052045.1__1	72	RIFAMYCIN	rox		hydroxylation	CACACTGTGCGGCCGACGCCGGCACAGAAGGACCGGCCGGTCGCGTACCCGCGCACCGGTCGCCGGCCGGAAAACCCTCGAGTGAAATGGGACGACTGACGTGATCGATGTGATCATCGCGGGTGGCGGACCGACCGGCTTGATGCTGGCCGGCGAACTGCGCCTGCACGGTGTGCGCACGGTGGTACTGGAGAAGGAGCCCACCCCGAACCAGCACTCCCGCAGTCGGGGCCTGCACGCGCGCAGCATCGAGGTGATGGACCAGCGCGGGCTGCTGGAGCGGTTCCTCGCGCACGGCGAGCAGTTCCGGGTCGGCGGGTTCTTCGCCGGGCTGGCCGCCGAATGGCCCGCCGACCTGGACACCGCGCACTCCTACGTGCTCGCGATTCCCCAGGTCGT…
434__tetL__NG_048210.1__1	73	TETRACYCLINE	tetL		efflux	AATTATGAAGTGCAATGAATGTAACAGGGTTCAATTAAAAGAGGGAAACGTATCATTAGCCCTATAAACTGCGTCTACCCTCATTATTGGAGGGCGAAATGTGAATACGTCTTATTCACAATCAAATTTACGACACAACCAAATTTTAATTTGGCTTTGCGTTCTATCTTTTTTTAGCGTATTAAATGAAATGGTTTTGAACGTCTCATTACCTGATATTGCAAATGATTTTAATAAATCACCGGCGAGTACAAGCTGGGTGAACACAGCCTTTATGTTAACCTTTTCTATTGGAACAGCTCTATATGGAAAGCTATCTGATCAGCTAGGCATTAAAAGGTTACTCCTATTTGGGATTATAATAAATTGCTTCGGATCGGTAATTGGGTTTGTTGGACA…
434__tetL__NG_048208.1__6	73	TETRACYCLINE	tetL		efflux	AATTATGAAGTGCAATGAATGTAACAGGGTTCAATTAAAAGAGGGAAACGTATCATTAGCCCTATAAACTGCGTCTACCCTCATTATTGGAGGTCGAAATATGAATACGTCTTATTCACAATCAAATTTACGACACAACCAAATTTTAATTTGGCTTTGCGTTCTATCTTTTTTTAGCGTATTAAATGAAATGGTTTTGAACGTCTCATTACCTGATATTGCAAATGATTTTAATAAATCACCGGCGAGTACAAACTGGGTGAACACAGCCTTTATGTTAACCTTTTCTATTGGAACAGCTCTATATGGAAAGCTATCTGATCAGCTAGGCATTAAAAGGTTACTCCTATTTGGGATTATAATAAATTGCTTCGGATCGGTAATTGCGTTTGTTGGACA…
434__tetL__NG_048209.1__7	73	TETRACYCLINE	tetL		efflux	AATTATGAAGTGCAATGAATGTAACAGGGTTCAATTAAAAGAGGGAAACGTATCATTAGCCCTATAAACTGCGTCTACCCTCATTATTGGAGGGCGAAATGTGAATACGTCTTATTCACAATCAAATTTACGACACAACCAAATTTTAATTTGGCTTTGCGTTCTATCTTTTTTTAGCGTATTAAATGAAATGGTTTTGAACGTCTCATTACCTGATATTGCAAATGATTTTAATAAATCACCGGCGAGTACAAACTGGGTGAACACAGCCTTTATGTTAACCTTTTCTATTGGAACAGCTCTATATGGAAAGCTATCTGATCAGCTAGGCATTAAAAGGTTACTCCTATTTGGGATTATAATAAATTGCTTCGGATCGGTAATTGGGTTTGTTGGACA…
434__tetL__NG_048202.1__2	74	TETRACYCLINE	tetL		efflux	TATTATGAAGTGCAATAAAATGAACAGGGTACAATTAAAAGAGGGAAGCGTATCAATGACCCTATAAACTGCGTCTGCCCTCATTAATGGAGGGGAAATTGTGAATACGTCTTATTCACAGTCAACTTTACGGCACAATCAAGTTTTGATTTGGCTTTGTGTTCTATCATTTTTCAGCGTATTAAATGAAATGGTTCTGAACGTCTCATTACCTGATATTGCCAACGAGTTTAATAAACTGCCAGCAAGTGCAAACTGGGTGAATACAGCCTTTATGTTAACCTTCTCCATTGGAACAGCTCTATATGGAAAGCTATCAGACCAGCTGGGCATCAAAAATCTGCTTCTATTTGGGATTATGGTAAATGGCTTAGGGTCGATCATTGGATTTGTTGGACA…
434__tetL__NG_048204.1__3	74	TETRACYCLINE	tetL		efflux	TATTATGAAGTGCAATAAAATGAACAGGGTACAATTAAAAGAGGGAAGCGTATCAATGACCCTATAAACTGCGTCTGCCCTCATTAATGGAGGGGAAATTGTGAATACGTCTTATTCACAGTCAACTTTACGGCACAATCAAGTTTTGATTTGGCTTTGTGTTCTATCATTTTTCAGCGTATTAAATGAAATGGTTCTGAACGTCTCATTACCTGATATTGCCAACGAGTTTAATAAACTGCCAGCAAGTGCAAACTGGGTGAATACAGCCTTTATGTTAACCTTCTCCATTGGAACAGCTCTATATGGAAAGCTATCAGACCAGCTGGGCATCAAAAATCTGCTTCTATTTGGGATTATGGTAAATGGCTTAGGGTCGATCATTGGATTTGTTGGACA…
434__tetL__NG_048206.1__4	75	TETRACYCLINE	tetL		efflux	TCATTATTGGAGGGTGAAATGTGAATACATCCTATTCACAATCGAATTTACGACACAACCAAATTTTAATTTGGCTTTGCATTTTATCTTTTTTTAGCGTATTAAATGAAATGGTTTTGAACGTCTCATTACCTGATATTGCAAATGATTTTAATAAACCACCTGCGAGTACAAACTGGGTGAACACAGCCTTTATGTTAACCTTTTCCATTGGAACAGCTGTATATGGAAAGCTATCTGATCAATTAGGCATCAAAAGGTTACTCCTATTTGGAATTATAATAAATTGTTTCGGGTCGTTAATTGGGTTTGTTGGCCATTCTTTCTTTTCCTTACTTATTATGGCTCGTTTTATTCAAGGGGCTGGTGCAGCTGCATTTCCAGCACTCGTAATGGTTG…
434__tetL__NG_048201.1__5	75	TETRACYCLINE	tetL		efflux	AATTATGAAGTGTAATGAATGTAACAGGGTTCAATTAAAAGAGGGAAGCGTATCATTAACCCTATAAACTACGTCTGCCCTCATTATTGGAGGGTGAAATGTGAATACATCCTATTCACAATCGAATTTACGACACAACCAAATTTTAATTTGGCTTTGCATTTTATCTTTTTTTAGCGTATTAAATGAAATGGTTTTGAACGTCTCATTACCTGATATTGCAAATGATTTTAATAAACCACCTGCGAGTACAAACTGGGTGAACACAGCCTTTATGTTAACCTTTTCCATTGGAACAGCTGTATATGGAAAGCTATCTGATCAATTAGGCATCAAAAGGTTACTCCTATTTGGAATTATAATAAATTGTTTCGGGTCGGTAATTGGGTTTGTTGGCCA…
434__tetL__NG_048205.1__8	75	TETRACYCLINE	tetL		efflux	TATTATGAAGTGTAATGAATGTAACAGGGTTCAATTAAAAGAGGGAAGCGTATCATTAACCCTATAAACATCGTCTGCCCTCATTATTGGAGGGTGAAATGTGAATACATCCTATTCACAATCGAATTTACGACACAACCAAATTTTAATTTGGCTTTGCATTTTATCTTTTTTTAGCGTATTAAATGAAATGGTTTTGAACGTCTCATTACCTGATATTGCAAATGATTTTAATAAACCACCTGCGAGTACAAACTGGGTGAACACAGCCTTTATGTTAACCTTTTCCATTGGAACAGCTGTATATGGAAAGCTATCTGATCAATTAGGCATCAAAAGGTTACTCCTATTTGGAATTATAATAAATTGTTTCGGGTCGGTAATTGGGTTTGTTGGCCA…
434__tetL__NG_048203.1__9	75	TETRACYCLINE	tetL		efflux	AATTATGAAGTGTAATTAATGTAACAGGGTTCAATTAAAAGAGGGAAGCGTATCATTAACCCTATAAACTACGTCTGCCCTCATTATTGGAGGGTGAAATGTGAATACATCCTATTCACAATCGAATTTACGACACAACCAAATTTTAATTTGGCTTTGCATTTTATCTTTTTTTAGCGTATTAAATGAAATGGTTTTGAACGTCTCATTACCTGATATTGCAAATGATTTTAATAAACCACCTGCGAGTACAAACTGGGTGAACACAGCCTTTATGTTAACCTTTTCCATTGGAACAGCTGTATATGGAAAGCTATCTGATCAATTAGGCATCAAAAGGTTACTCCTATTTGGAATTATAATAAATTGTTTCGGGTCGGTAATTGGGTTTGTTGGCCA…
434__tetL__NG_048207.1__10	75	TETRACYCLINE	tetL		efflux	AATTATGAAGTGTAATTAATGTAACAGGGTTCAATTAAAAGAGGGAAGCGTATCATTAACCCTATAAACTACGTCTGCCCTCATTATTGGAGGGTGAAATGTGAATACATCCTATTCACAATCGAATTTACGACACAACCAAATTTTAATTTGGCTTTGCATTTTATCTTTTTTTAGCGTATTAAATGAAATGGTTTTGAACGTCTCATTACCTGATATTGCAAATGATTTTAATAAACCACCTGCGAGTACAAACTGGGTGAACACAGCCTTTATGTTAACCTTTTCCATTGGAACAGCTGTATATGGAAAGCTATCTGATCAATTAGGCATCAAAAGGTTACTCCTATTTGGAATTATAATAAATTGTTTCGGGTCGGTAATTGGGTTTGTTGGCCA…
477__vanS__NG_048453.1__19	76	GLYCOPEPTIDE	vanS		re-structuring_of_the_cell_wall	GCACAGTCCACACTCATATCAAAAATTTGCGGGCCAAGCTGCCGGAAAATATCATCAAAACCATTCGCGGTGTAGGATACCGATTGGAGGAATCATAATAATGGAAAGAAAAGGGATTTTCATTAAGGTTTTTTCCTATACGATCATTGTCCTGCTACTGCTTGTCGGTGTAACAGCAACACTGTTTGCACAGCAATTTGTGTCTTATTTCAGAGTGATGGAATTACAGCAAACAGTAAAATCCTATCAGCCATTGGTGGAACTGATTCAGAATAGCGATAGGCTTGATATTCAAGAGGTGGCAGGGCTGTTTCACTACAATAACCAATCCTTTGAGTTTTATATTGAAGATAAAGAGGGAAGCGTACTCTATGCCACACCAAATGCCAATACATCAAA…
190__tet38__NG_048133.1__1	77	TETRACYCLINE	tet38		efflux	ATGAATGTTGAATATTCTAAAATAAAGAAAGCAGTACCTATTTTATTATTCTTATTTGTATTCAGTTTGGTTATAGACAACTCATTTAAATTGATTTCTGTAGCCATTGCTGATGACTTAAACATATCTGTAACGACAGTAAGTTGGCAAGCGACATTAGCCGGTTTAGTAATTGGTATTGGCGCTGTAGTATACGCTTCATTATCTGATGCCATTAGTATACGCACACTATTTATTTATGGCGTGATATTAATCATTATCGGATCAATTATTGGTTACATTTTCCAACATCAATTCCCATTACTTTTAGTTGGACGTATTATTCAAACTGCCGGTTTAGCTGCTGCAGAGACATTATATGTGATATATGTTGCAAAGTATCTTTCTAAAGAGGACCAG…
190__tet38__NG_048136.1__2	77	TETRACYCLINE	tet38		efflux	GAGCGATCATTTAATTCATGAAACGTCAACAACACCTGAGGAAAGGGAACGTGCATTTACAGATATGATTGAAATTGCACTGTCATTGGTGTAGATGATTATGAATGTTGAATATTCTAAAATAAAGAAAGCAGTACCTATTTTACTATTCTTATTTGTATTCAGTTTGGTTATAGACAACTCATTTAAATTGATTTCTGTAGCCATTGCTGATGACTTAAACATTTCTGTAACGACAGTAAGTTGGCAAGCGACATTAGCCGGTTTAGTAATTGGTATTGGCGCTGTAGTATACGCTTCATTATCTGATGCCATTAGTATACGCACACTATTTATTTATGGCGTGATATTAATCATTATCGGATCAATTATTGGTTACATTTTCCAACATCAATTCGC…
190__tet38__NG_048135.1__3	77	TETRACYCLINE	tet38		efflux	GAGCGATCATTTAATTCATGAAACGTCAACAACACCTGAGGAAAGGGAACGTGCATTTACAGATATGATTGAAATTGCACTGTCATTGGTGTAGATGATTATGAATGTTGAATATTCTAAAATAAAGAAAGCAGTACCTATTTTATTATTCTTATTTGTATTCAGTTTGGTTATAGACAACTCATTCAAATTGATTTCTGTAGCCATTGCTGATGACTTAAACATTTCAGTAACGACAGTAAGTTGGCAAGCGACATTAGCCGGTTTAGTAATTGGTATTGGCGCTGTAGTATACGCTTCATTATCTGATGCCATTAGTATACGCACACTATTTATTTATGGCGTGATATTAATCATTATCGGATCAATTATTGGTTACATTTTCCAACATCAATTCGC…
190__tet38__NG_048134.1__4	77	TETRACYCLINE	tet38		efflux	GAGCGATCATTTAATTCATGAAACGTCAACAACACCTGAGGAAAGGGAACGTGCATTTACAGATATGATTGAAATTGCACTGTCATTGGTGTAGATGATTATGAATGTTGAATATTCTAAAATAAAGAAAGCAGTACCTATTTTATTATTCTTATTTGTATTCAGTTTGGTTATAGACAACTCATTTAAATTGATTTCTGTAGCCATTGCTGATGACTTAAACATATCTGTAACGACAGTAAGTTGGCAAGCGACATTAGCCGGTTTAGTAATTGGTATTGGCGCTGTAGTATACGCTTCATTATCTGATGCCATTAGTATACGCACACTATTTATTTATGGCGTGATATTAATCATTATCGGATCAATTATTGGTTACATTTTCCAACATCAATTCCC…
477__vanS__NG_048439.1__2	78	GLYCOPEPTIDE	vanS		re-structuring_of_the_cell_wall	GCACAGTCCACACTCATATCAAAAATTTGCGGGCCAAGCTGCCGGAAAATATCATCAAAACCATTCGCGGTGTAGGATACCGATTGGAGGAATCATAATAATGGAAAGAAAAGGGATTTTCATTAAGGTTTTTTCCTATACGATCATTGTCCTGCTACTGCTTGTCGGTGTAACAGCAACACTGTTTGCACAGCAATTTGTGTCTTATTTCAGAGTGATGGAATTACAGCAAACAGTAAAATCCTATCAGCCATTGGTGGAACTGATTCAGAATAGCGATAGGCTTGATATTCAAGAGGTGGCAGGGCTGTTTCACTACAATAACCAATCCTTTGAGTTTTATATTGAAGATAAAGAGGGAAGCGTACTCTATGCCACACCAAATGCCAATACATCAAA…
477__vanS__NG_048429.1__9	78	GLYCOPEPTIDE	vanS		re-structuring_of_the_cell_wall	GCACAGTCCACACTCATATCAAAAATTTGCGGGCCAAGCTGCCGGAAAATATCATCAAAACCATTCGCGGTGTAGGATACCGATTGGAGGAATCATTATAATGGAAAGAAAAGGGATTTTCATTAAGGTTTTTTCCTATACGATCATTGTCCTGCTACTGCTTGTCGGTGTAACAGCAACACTGTTTGCACAGCAATTTGTGTCTTATTTCAGAGTGATGGAATTACAGCAAACAGTAAAATCCTATCAGCCATTGGTGGAACTGATTCAGAATAGCGATAGGCTTGATATTCAAGAGGTGGCAGGGCTGTTTCACTACAATAACCAATCCTTTGAGTTTTATATTGAAGATAAAGAGGGAAGCGTACTCTATGCCACACCAAATGCCAATACATCAAA…
477__vanS__NG_048449.1__13	78	GLYCOPEPTIDE	vanS		re-structuring_of_the_cell_wall	GCACAGTCCACACTCATATCAAAAATTTGCGGGCCAAGCTGCCGGAAAATATCATCAAAACCATTCGCGGTGTAGGATACCGATTGGAGGAATCATAATAATGGAAAGAAAAGGGATTTTCATTAAGGTTTTTTCCTATACGATCATTGTCCTGCTACTGCTTGTCGGTGTAACAGCAACACTGCTTGCACAGCAATTTGTGTCTTATTTCAGAGTGATGGAATTACAGCAAACAGTAAAATCCTATCAGCCATTGGTGGAACTGATTCAGAATAGCGATAGGCTTGATATTCAAGAGGTGGCAGGGCTGTTTCACTACAATAACCAATCCTTTGAGTTTTATATTGAAGATAAAGAGGGAAGCGTACTCTATGCCACACCAAATGCCAATACATCAAA…
477__vanS__NG_048434.1__20	78	GLYCOPEPTIDE	vanS		re-structuring_of_the_cell_wall	ATCTGCGGGCGAACGTGCCGGAAAATATCATCAAAACCATTCGCGGTGTAGGATACCGATTGGAGGAATCATAATAATGGAAAGAAAAGGGATTTTCATTAAGGTTTTTTCCTATACGATCATTGTCCTGCTACTGCTTGTCGGTGTAACAGCAACACTGTTTGCACAGCAATTTGTGTCTTATTTCAGAGTGATGGAATTACAGCAAACAGTAAAATCCTATCAGCCATTGGTGGAACTGATTCAGAATAGCGATAGGCTTGATATTCAAGAGGTGGCAGGGCTGTTTCACTACAATAACCAATCCTTTGAGTTTTATATTGAAGATAAAGAGGGAAGCGTACTCTATGCCACACCAAATGCCAATACATCAAATAGTTTTAGACCCGACTTTCTTTA…
51__cmlB1__NG_047658.1__1	79	PHENICOL	cmlB1		efflux	GCCGCAGCAGCCTTCGATTTTTGGTTGTTGCGGCGTTCTTAAGAACCTAGTCGCTCAGCGAGAGCGCCGCCAAATCCTTCTGTGTTAAGGAGATGGCCTCGTGCGCTCTAAAGATTTTTCTTGGCGGTATTCTCTTGCCGCCACGCTATTACTGTTATCACCATTCGACTTGTTGGCATCACTCGGCATGGATATGTATCTGCCTGTGGTGCCTTTCATGGCCGGTGCACTCGGTGCCGGTGCAGGGACGATCCAGCTGACGTTGACGGTATACCTGGTTTTGCTTGGAGCCGGTCAGCTTCTCTTTGGCCCGTTATCGGATCTGCTGGGGCGCCGCCCGGTATTACTCGGTGGTGGAATTACCTATATTTTGGCTTCATTCGGACTCGCCGCAGCTTC…
241__tetAP__NG_048314.1__1	80	TETRACYCLINE	tetAP		efflux	TTTTTGTTTAAGGAGATTATTTTGATGATTTATATATTTAAATATGAAGATTATGAAAAACAAACAAATTTTTTAAGAAATACTAGGATGGTGATGATTAATGGTTAATAAACTTTCAGCATATAAAACTTATTTATTATTTTCAGCTATTACAGCAATGTGTTTTTCGTTAGTAGCTACAGTTATGATGGTGTATCACATTGAAATAGTTCATTTAAATCCACTTCAGCTTATACTTGTTGGAACTACTTTGGAATTAGCATGCTTTATATTTGAAATTCCTACAGCTATAGTTGCAGATGTGTATAGTCGTAAACTATCTATTGTTATTGGGGGAGTTTTAACAGGAGTGGGATTTATTTTAGAAGGTTCTATTTCTAGTTTTGTTTTCGTACTTGT…
241__tetAP__NG_048315.1__2	80	TETRACYCLINE	tetAP		efflux	TTTTTGTTTAAGGAGATTATTTTGATGATTTATATATTTAAATATGAAGATTATGAAAAACAAACAAATTTTTTAAGAAATACTAGGATGGTGATGATTAATGGTTAATAAACTTTCAGCATATAAAACTTATTTATTATTTTCAGCTATTGCAGCAATGTGTTTTTCGTTAGTAGCTACAGTTATGGTAGTGTATCACATTGAAATAGTTCATTTAAATCCACTTCAACTTATACTTGTTGGAACTACTTTGGAATTAGCATGCTTTATATTTGAAATTCCTACAGGTATAGTTGCAGATGTGTATAGTCGTAAACTATCTATTGTTATTGGGGGAGTTTTAACAGGAGTGGGATTTATTTTAGAAGGTTCTATTTCTAGTTTTGTTTTCGTACTTGT…
241__tetAP__NG_048316.1__3	80	TETRACYCLINE	tetAP		efflux	ATGGTTAATAAACTTTCAGCATATAAAACTTATTTATTATTTTCAGCTATTACAGCAATGTGTTTTTCACTAGTAGCTACAGTTATGATAGTGTATCACATTGAAACGGTGCATTTAAATCCACTTCAGCTTATACTTGTTGGAACTACTTTAGAAGTAGCATGCTTTATATTTGAAATTCCTACAGGAATAGTTGCAGATGTGTACAGTCGTAAACTATCTATTGTTATTGGTGTAGTTTTAACAGGAGTGGGATTTATTTTAGAAGGTTCTATTTCTAGTTTCGTTTTCGTACTTGTAGCACAGATTGTATGGGGATTAGGTTCTACTTTTATTAGTGGATCTGTTGAAGCTTGGATTGCGGAAGAAGAGAAAGATAAAGATTTGGATAAAATTTAT…
26__cmlA__NG_052326.1__1	81	PHENICOL	cmlA		efflux	AAGCCGCAGCAACCTTCATTTTTCGGTTGTTGCGGCGTTCTCAAGAATCCTTTTGCTCTACGGGAGCGCCGCCAAATCCTTTGTTCAAGGAGATGGTTTCGTGCGCTCAAAAAATTTTAGTTGGCGGTACTCCCTTGCCGCCACGGTGTTGTTGTTATCACCGTTCGATTTATTGGCATCACTCGGCATGGACATGTACTTGCCGGCAGTGCCGTTTATGCCAAACGCGCTTGGTACGACAGCGAGCACAATTCAGCTTACGCTGACAACGTACTTGGTCATGATTGGTGCCGGTCAGCTCTTGTTTGGACCGCTATCGGACCGACTGGGGCGCCGCCCCGTTCTACTGGGAGGTGGCCTCGCCTACGTTGTGGCGTCAATGGGCCTCGCTCTTACGTC…
26__cmlA__NG_051879.1__2	81	PHENICOL	cmlA		efflux	AAGCCGCAGCAACCTTCATTTATCGGTTGTTGCGGCGTTCTCATGAATCTTTGTGCTCTGCGAGAGCGCCGCCAAATCCTTCGTTCAAGGAGATGGTTTCGTGCGCTCAAAGAACTTTAGTTGGCGGTACTCCCTTGCCGCCACGGTGTTGTTGTTATCACCGTTCGATTTACTGGCATCACTCGGCATGGATATGTACTTGCCGGCAGTGCCCTTCATGCCAAACGCACTTGGCACGACAACGAGTACAATTCAGCTTACGCTGACAACGTACTTGGTCATGATCGGTGCCGGTCAGCTCTTGTTTGGACCACTATCGGACCGACTAGGTCGCCGCCCCGTTCTATTGGGGGGTGGCCTCGCCTACGTTGTGGCGTCAATGGGCCTCGCTCTTACGTC…
26__cmlA__NG_052155.1__3	81	PHENICOL	cmlA		efflux	AAGCCGCAGCAACCTTCATTTTTCGGTTGTTGCGGCGTTCTCATGAATCCTTTTGCTCTACGGGAGCGCCGCCAAATCCTTTGTTCAAGGAGATGGTTTCGTGCGCTCAAAAAACTTTAGTTGGCGGTACTCCCTTGCCGCCACGGTGTTGTTGTTATCACCGTTCGATTTATTGGCATCACTCGGCATGGACATGTACTTGCCAGCAGTGCCGTTTATGCCAAACGCGCTTGGTACGACAGCGAGCACAATTCAGCTTACGCTGACAACGTACTTGGTCATGATTGGTGCCGGTCAGCTCTTGTTTGGACCGCTATCGGACCGACTGGGGCGCCGCCCCGTTCTACTGGGAGGTGGCCTCGCCTACGTTGTGGCGTCAATGGGCCTCGCTCTTACGTC…
266__cmlA10__NG_047649.1__1	81	PHENICOL	cmlA		efflux	GTGCGCTCAAAAAACTTTAGTTGGCGGTACTCCCTTGCCGCCACGGTGTTGTTGTTATCACCGTTCGATTTGCTGGCATCACTCGGCATGGACATGTACTTGCCGGCAGTGCCTTTTATGCCAAACGCGCTTGGCACGACAGCGAGCACAGTTCAGCTTACGCTGACAACGTACTTGGTCATGATCGGTGCCGGTCAGCTCTTGTTTGGACCGCTATCGGACCGACTGGGGCGCCGCCCCGTTCTACTGGGAGGTGGCCTCGCCTACGTTGTGGCGTCAATGGGCCTCGCTTTTACGTCATTGGCTGAAGTCTTTCTGGGGCTTCGGATTCTTCAGGCTTGTGGTGCCTCGGCGTGCCTTGTTTCCACGTTTGCAACAGTACGTGACATTTACGCAGGT…
582__cmlA6__NG_047655.1__1	81	PHENICOL	cmlA		efflux	AAGCCGCAGCAACCTTCATTTTTCGGTTGTTGCGGCGTTCTCATGAATCCTTTTGCTCTACGGGAGCGCCGCCAAATCCTTTGTTCAAGGAGATGGTTTCGTGCGCTCAAAAAACTTTAGTTGGCGGTACTCCCTTGCCGCCACGGTGTTGTTGTTATCACCGTTCGATTTATTGGCATCACTCGGCATGGACATGTACTTGCCAGCAGTGCCGTTTATGCCAAACGCGCTTGGTACGACAGCGAGCACAATTCAGCTTACGCTGACAACGTACTTGGTCATGATTGGTGCCGGTCAGCTCTTGTTTGGACCGCTATCGGACCGACTGGGGCGCCGCCCCGTTCTACTGGGAGGTGGCCTCGCCTACGTTGTGGCGTCAATGGGCCTCGCTCTTACGTC…
584__cmlA4__NG_047650.1__1	81	PHENICOL	cmlA		efflux	AAGCCGCAGCAACCTTCATTTTTCGGTTGTTGCGGCGTTCTCATGAATCCTTTTGCTCTACGAGAGCGCCGCCAAATCCTTCGTTCAAGGAGATGGTTTCGTGCGCTCAAAAAACTTTAGTTGGCGGTACTCCCTTGCCGCCACGGTGTTGTTGTTATCACCGTTCGATTTGCTGGCATCACTCGGCATGGACATGTACTTGCCGGCAGTGCCTTTTATGCCAAACGCGCTTGGCACGACAGCGAGCACAGTTCAGCTTACGCTGGCAACGTACTTGGTCATGATCGGTGCCGGTCAGCTCTTGTTTGGACCGCTATCGGACCGACTGGGGCGCCGCCCCGTTCTACTGGGAGGTGGCCTCGCCTACGTTGTGGCGTCAATGGGCCTCGCTTTTACGTC…
584__cmlA4__NG_047652.1__2	81	PHENICOL	cmlA		efflux	AAGCCGCAGCAACCTTCATTTTTCGGTTGTTGCGGCGTTCTCATGAATCCTTTTGCTCTACGAGAGCGCCGCCAAATCCTTCGTTCAAGGAGATGGTTTCGTGCGCTCAAAAAACTTTAGTTGGCGGTACTCCCTTGCCGCCACGGTGTTGTTGTTATCACCGTTCGATTTGCTGGCATCACTCGGCATGGACATGTACTTGCCGGCAGTGCCTTTTATGCCAAACGCGCTTGGCACGACAGCGAGCACAGTTCAGCTTACGCTGGCAACGTACTTGGTCATGATCGGTGCCGGTCAGCTCTTGTTTGGACCGCTATCGGACCGACTGGGGCGCCGCCCCGTTCTACTGGGAGGTGGCCTCGCCTACGTTGTGGCGTCAATGGGCCTCGCTTTTACGTC…
584__cmlA4__NG_047651.1__3	81	PHENICOL	cmlA		efflux	AAGCCGCAGCAACCTTCATTTTTCGGTTGTTGCGGCGTTCTCATGAATCCTTTTGCTCTACGAGAGCGCCGCCAAATCCTTCGTTCAAGGAGATGGTTTCGTGCGCTCAAAAAACTTTAGTTGGCGGTACTCCCTTGCCGCCACGGTGTTGTTGTTATCACCGTTCGATTTGCTGGCATCACTCGGCATGGACATGTACTTGCCGGCAGTGCCTTTTATGCCAAACGCGCTTGGCACGACAGCGAGCACAGTTCAGCTTACGCTGGCAACGTACTTGGTCATGATCGGTGCCGGTCAGCTCTTGTTTGGACCGCTATCGGACCGACTGGGGCGCCGCCCCGTTCTACTGGGAGGTGGCCTCGCCTACGTTGTGGCGTCAATGGGCCTCGCTTTTACGTC…
585__cmlA5__NG_047653.1__1	81	PHENICOL	cmlA		efflux	AAGCCGCAGCAACCTTCATTTTTCGGTTGTTGCGGCGTTCTCATGAATCCTTTTGCTCTACGGGAGCGCCGGCAAATCCTTTGTTCAAGGAGATGGTTTCGTGCGCTCAAAAAACTTTAGTTGGCGGTACTCCCTTGCCGCCACGGTGTTGTTGTTATCACCGTTCGATTTATTGGCATCACTCGGCATGGACATGTACTTGCCAGCAGTGCCGTTTATGCCAAACGCGCTTGGTACGACAGCGAGCACAATTCAGCTTACGCTGACAACGTACTTGGTCATGATTGGTGCCGGTCAGCTCTTGTTTGGACCGCTATCGGACCGACTGGGGCGCCGCCCCGTTCTACTGGGAGGTGGCCTCGCCTACGTTGTGGCGTCAATGGGCCTCGCTCTTACGTC…
585__cmlA5__NG_051436.1__2	81	PHENICOL	cmlA		efflux	AAGCCGCAGCAACCTTCATTTTTCGGTTGTTGCGGCGTTCTCATGAATCCTTTTGCTCTACGGGAGCGCCGCCAAATCCTTTGTTCAAGGAGATGGTTTCGTGCGCTCAAAAAACTTTAGTTGGCGGTACTCCCTTGCCGCCACGGTGTTGTTGTTATCACCGTTCGATTTATTGGCATCACTCGGCATGGACATGTACTTGCCAGCAGTGCCGTTTATGCCAAACGCGCTTGGTACGACAGCGAGCACAATTCAGCTTACGCTGACAACGTACTTGGTCATGATTGGTGCCGGTCAGCTCTTGTTTGGACCGCTATCGGACCGACTGGGGCGCCGCCCCGTTCTACTGGGAGGTGGCCTCGCCTACGTTGTGGCGTCAATGGGCCTCGCTCTTACGTC…
586__cmlA1__NG_047647.1__1	81	PHENICOL	cmlA		efflux	AAGCCGCAGCAACCTTCATTTTTCGGTTGTTGCGGCGTTCTCAAGAATCCTTTTGCTCTACGGGAGCGCCGCCAAATCCTTTGTTCAAGGAGATGGTTTCGTGCGCTCAAAAAATTTTAGTTGGCGGTACTCCCTTGCCGCCACGGTGTTGTTGTTATCACCGTTCGATTTATTGGCATCACTCGGCATGGACATGTACTTGCCGGCAGTGCCGTTTATGCCAAACGCGCTTGGTACGACAGCGAGCACAATTCAGCTTACGCTGACAACGTACTTGGTCATGATTGGTGCCGGTCAGCTCTTGTTTGGACCGCTATCGGACCGACTGGGGCGCCGCCCCGTTCTACTGGGAGGTGGCCTCGCCTACGTTGTGGCGTCAATGGGCCTCGCTCTTACGTC…
586__cmlA1__NG_047646.1__2	81	PHENICOL	cmlA		efflux	AAGCCGCAGCAACCTTCATTTTTCGGTTGTTGCGGCGTTCTCATGAATCCTTTTGCTCTACGGGAGCGCCGCCAAATCCTTTGTTCAAGGAGATGGTTTCGTGAGCTCAAAAAACTTTAGTTGGCGGTACTCCCTTGCCGCCACGGTGTTGTTGTTATCACCGTTCGATTTATTGGCATCACTCGGCATGGACATGTACTTGCCAGCAGTGCCGTTTATGCCAAACGCGCTTGGTACGACAGCGAGCACAATTCAGCTTACGCTGACAACGTACTTGGTCATGATTGGTGCCGGTCAGCTCTTGTTTGGACCGCTATCGGACCGACTGGGGCGCCGCCCCGTTCTACTGGGAGGTGGCCTCGCCTACGTTGTGGCGTCAATGGGCCTCGCTCTTACGTC…
586__cmlA1__NG_047648.1__3	81	PHENICOL	cmlA		efflux	AAGCCGCAGCAACCTTCATTTTTCGGTTGTTGCGGCGTTCTCATGAATCCTTTTGCTCTACGGGAGCGCCGCCAAATCCTTTGTTCAAGGAGATGGTTTCGTGAGCTCAAAAAACTTTAGTTGGCGGTACTCCCTTGCCGCCACGGTGTTGTTGTTATCACCGTTCGATTTATTGGCATCACTCGGCATGGACATGTACTTGCCAGCAGTTCCGTTTATGCCAAACGCGCTTGGTACGACAGCGAGCACAATTCAGCTTACGCTGACAACGTACTTGGTCATGATTGGTGCCGGTCAGCTCTTGTTTGGACCGCTATCGGACCGACTGGGGCGCCGCCCCGTTCTACTGGGAGGTGGCCTCGCCTACGTTGTGGCGTCAATGGGCCTCGCTCTTACGTC…
588__cmlA8__NG_047656.1__1	81	PHENICOL	cmlA		efflux	AAGCCGCAGCAACCTTCATTTATCGGTTGTTGCGGCGTTCTCATGAATCTTTGTGCTCTGCGAGAGCGCCGCCAAATCCTTCGTTCAAGGAGATGGTTTCGTGCGCTCAAAGAACTTTAGTTGGCGGTACTCCCTTGCCGCCACGGTGTTGTTGTTATCACCGTTCGATTTACTGGCATCACTCGGCATGGATATGTACTTGCCGGCAGTGCCCTTCATGCCAAACGCACTTGGCACGACAACGAGTACAATTCAGCTTACGCTGACAACGTACTTGGTCATGATCGGTGCCGGTCAGCTCTTGTTTGGACCACTATCGGACCGACTAGGTCGCCGCCCCGTTCTATTGGGGGGTGGCCTCGCCTACGTTGTGGCGTCAATGGGCCTCGCTCTTACGTC…
255__ereB__NG_047768.1__1	82	MACROLIDE	ereB		esterase	CTCGCGGAACGTTGGGTGCAATTAGCCCGCGGGGAGCATTGGCTTTAAGAGCTGCGCATCGTGCAGCAAAGAAATTGGAAACGAATACAGGAGGAAAATAATGAGGTTCGAAGAATGGGTCAAAGATAAGCATATTCCTTTCAAACTGAATCACCCTGATGATAATTACGATGATTTTAAGCCATTAAGAAAAATAATTGGAGATACCCGAGTTGTAGCATTAGGTGAAAATTCTCATTTCATAAAAGAATTCTTTTTGTTACGACATACGCTTTTGCGTTTTTTTATCGAAGATCTAGGTTTTACTACGTTTGCTTTTGAATTTGGTTTTGCTGAGGGTCAAATCATCAATAACTGGATACATGGACAAGGAACTGACGATGAAATAGGCAGATTCTT…
255__ereB__NG_047769.1__2	82	MACROLIDE	ereB		esterase	CTCGCGGAACGTTGGGTGCAATTAGCCCGCGGGGAGCATTGGCTTTAAGAGCTGCGCATCGTGCAGCAAAGAAATTGGAAACGAATACAGGAGGAAAATAATGAGGTTCGAAGAATGGGTCAAAGATAAGCATATTCCTTNCAAACNGAATCACCCTGATGATAATTACGATGATTTTAAGCCATTAAGAAANATAATTGGAGATACCCGAGTTGTAGCATTAGGTGAAAATTCTCATTTCATAAAAGAATTCTTTTTGTTACGACATACGCTTTTGCGTTTTTTTATCGAAGATCTAGGTTTTACTACGTTTGCTTTTGAATTTGGTTTTGCTGAGGGTCAAATCATCAATAACTGGATACATGGACAAGGAACTGACGATGAAATAGGCAGATTCTT…
596__tetV__NG_048280.1__1	83	TETRACYCLINE	tetV		efflux	CAGGGCACCGACAACCACCCGGGCGTAATTCATTGGACTCGGCCGCCGCAGGTTGGGACCATCAAATGTTGTGAGTACGCAACATGACATCGAAGAACCGGTGCGCTCGCCGCGTCCGGTCGCAGGCTGGCGCGTACTCGCACCGTTCCGGATCCGCGAGTACCGCCTGCTGATCGCCGCGGTCACGCTGTCGATCTTCGCCGAGGGCATGTGGTCTGTGGTCATGGCGCTGCAGGTGATCGCGATCGACAACGATCCGGCGTCACTGTCGCTGGTCGCGACGTGCCTCGGTGTCGGCCTGGTCGCGTTCGTCCTCGTCGGCGGCATCACCGCGGACCGGATCAACCAGCGCACCATCATCATTGCCGTCGAGGTGGTCAACTTCGTCACGGTCGCGGT…
644__tet33__NG_048127.1__1	84	TETRACYCLINE	tet33		efflux	AGCACATGCCTCGCACCGCGCAAGACTGCTGCACGATCGAGTCGCGCTTGTTTCTGAGCCATGCTTGCACTTTATCATCGATAACTTTATCGTTGATAAGGTGTCATCTCTCACTTCCGCTCGTGGCTCGTTGGCCACGGTCCTCATCACGGCTAGCCTCGACGCCGCCGGCATGGGCCTGGTGATGCCGATTCTTCCCGCACTGCTACACGAGGCAGGGGTCACCGCTGATGCGGTTCCGCTGAACGTCGGAGTGCTGATCGCGCTCTACGCGGTAATGCAGTTCATCTTTGCCCCCGTACTGGGAACGCTGTCGGACCGATTCGGCCGCCGCCGGGTGCTGCTTGTTTCCCTGGCCGGTGCGACCGTCGACTATCTCGTGCTCGCCACGACGTCCGC…
644__tet33__NG_048128.1__2	84	TETRACYCLINE	tet33		efflux	GCCCGTGTGGTGAAACCGTCGATCCCCGTGTTATTGAGCACATGCCTCGCACCGCGCAAGACTGCTGCACGATCGAGTCGCGCTTGTTTCTGAGCCATGCTTGCACTTTATCATCGATAACTTTATCGTTGATAAGGTGTCATTTCTCACTTCCGCTCGTGGCTCGTTGGCCACGGTCCTCATCACGGCTAGCCTCGACGCCGCCGGCATGGGCCTGGTGATGCCGATTCTTCCCGCACTGCTACACGAGGCAGGGGTCACCGCTGATGCGGTTCCGCTGAACGTCGGAGTGCTGATCGCGCTCTACGCGGTAATGCAGTTCATCTTTGCCCCCGTACTGGGAACGCTGTCGGACCGATTCGGCCGCCGCCGGGTGCTGCTTGTTTCCCTGGCCGGTGC…
362__mgt__NG_047982.1__2	85	MACROLIDE	mgt		glycosylation	GGGTGGACGCGGCGTTCCGCGCCGCGCGGCTCGATCCCGGTGTCCTCGTCGGCGAGGTCGCCCCCGACCGGTGGCTGCGGCTGCACGAGGAGTTGACGGCATGAAGCGAAAAGAGTTGCACGAGACGTCTCGTCTCGCATACGGTCGTCGCATGACCACTCGCCCCGCGCACATCGCCATGTTCTCCATCGCCCTGCACGGCCACGTGAACCCCAGCCTGGAGGTCATCCGCGAGCTCGTCGCGCGGGGGCACCGGGTGACGTACGCGATCCCGCGGCTCCTCGCGGACAAGGTCGCCGAGGCGGGCGCCGAACCCAAGCTCTGGAACAGCACACTGCCCGGCCCCGACGCCGACCCGGAGGCCTGGGGGAGCACCCTCCTGGACAACGTGGAGCCCTT…
362__mgt__NG_047984.1__3	85	MACROLIDE	mgt		glycosylation	ATGAAGCGAAAAGAGTTGCACGAGACGTCTCGTCTCGCATACGGTCGTCGCATGACCACTCGCCCCGCGCACATCGCCATGTTCTCCATCGCCCTGCACGGCCACGTGAACCCCAGCCTGGAGGTCATCCGCGAGCTCGTCGCGCGGGGGCACCGGGTGACGTACGCGATCCCGCCGCTCCTCGCGGACAAGGTCGCCGAGGCGGGCGCCGAACCCAAGCTCTGGAACAGCACACTGCCCGGCCCCGACGCCGACCCGGAGGCCTGGGGGAGCACCCTCCTGGACAACGTGGAGCCCTTCCTCGCCGACGCGATCCAGTCGCTCCCGCAGCTCGCCCAGGCGTACGAGGGGGACGAGCCGGACCTGGTCCTGCACGACATCGCCTCCTACACCGCCCGC…
274__ereA__NG_047764.1__1	86	MACROLIDE	ereA		esterase	TTATGCTCTGTGAGCCTGGTTATTGGCGAAGCGAAAGTATGACGATTTCAGCAATAAACGCAAAAGGATAAAAAAATGACATGGAGAACGACCAGAACACTTTTACAGCCTCAAAAGCTGGAGTTCAATGAGTTTGAGATTCTTAATCCCGTAGTTGAGGGCGCCCGAATTGTCGGCATTGGCGAGGGTGCTCACTTTGTCGCGGAGTTCTCACTGGCTAGAGCTAGTCTTATTCGCTATTTTGTCGAGAGGCATGATTTTAATGCGATTGGTTTGGAATGTGGGGCGATTCAGGCATCCCGGCTATCTGAATGGCTCAACTCAACAGCCGGTGCTCATGAACTTGAGCGATTTTCGGATACCCTGACCTTTTCTTTGTATGGCTCAGTGCTGATTTGG…
274__ereA__NG_052426.1__2	86	MACROLIDE	ereA		esterase	CTTGGCCGCCCCTCATGTCAAACGTTATGCTCTGTGAGCCGGGTTATTGGCGAAGCGAACGTATGACGATTACAGCAATAAACGCAAAGGGTGAAAAAAAATGACATGGAGAACGACCAAAACACTTTTACAGCCTCAAAATCTGGACTTCAATGAGTTTGAGATTCTTACTTCCGTAATTGAGGGCGCCCGAATTGTCGGCATTGGCGAGGGCGCTCATTTTGTCGCGGAGTTTTCACTGGCTAGAGCAAGTCTTATCCGCTATTTGGTCGAAAGGCATGATTTTAATGCGATTGGTTTGGAATGTGGGGCGATTCAGGCATCCCGGTTATCTGAATGGCTCAACTCAACAGCCGGTGCTCATGAACTTGAGCGATTTTCGGATACCCTGACCTTTTC…
274__ereA__NG_047765.1__3	86	MACROLIDE	ereA		esterase	GCTTCGCGGCGCGGCTTAATTCAGGAGTTATGCTCTGTGAGCCGGGTTATTGGCGAAGCGAACGTATGACGATTACAGCAATAAACGCAAAGGTAAAAAAATGACATGGAGAACGACCAGAACACTTTTACAGCCTCAAAAGCTGGACTTCAATGAGTTTGAGATTCTTACTTCCGTAATTGAGGGCGCCCGAATTGTCGGCATTGGCGAGGGCGCTCATTTTGTCGCGGAGTTTTCACTGGCTAGAGCTAGTCTTATCCGCTATTTGGTCGAAAGGCATGAGTTTAATGCGATTGGTTTGGAATGTGGGGCGATTCAGGCATCCCGGTTATCTGAATGGCTCAACTCAACAGCCGGTGCTCATGAACTTGAGCGATTTTCGGATACCCTGACCTTTTC…
274__ereA__NG_047766.1__4	86	MACROLIDE	ereA		esterase	GCGCTACGCGCGGCGGCTTAACTCCGGCGTTATGCTGTGACCCGGGTTGTTGGCGAAGCGAACGTATGGCGATTAAAGTAATAAACGCAAAGGTAAAATAATGACGTGGAGAACGACCAGAACACTTTTACAGCCTCAAAATCTGGACTTCAATGAGTTTGAGATTCTTACTTCCGTAATTGAGGGCGCCCGAATTGTCGGCATTGGCGAGGGCGCTCATTTTGTCGCGGAGTTTTCACTGGCTAGAGCAAGTCTTATCCGCTATTTGGTCGAAAGGCATGATTTTAATGCGATTGGTTTGGAATGTGGGGCGATTCAGGCATCCCGGTTATCTGAATGGCTCAACTCAACAGCCGGTGCTCATGAACTTGAGCGATTTTCGGATACCCTGACCTTTTC…
274__ereA__NG_047763.1__5	86	MACROLIDE	ereA		esterase	GCAGGGCAGTCGCCCTAAAACAAAGTTATGCTCTGTGAGCCTGGTTATTGGCGAAGCGAAAGTATGACGATTTCAGCAATAAACGCAAAAGGATAAAAAAATGACATGGAGAACGACCAGAACACTTTTACAGCCTCAAAAGCTGGAGTTCAATGAGTTTGAGATTCTTAATCCCGTAGTTGAGGGCGCCCGAATTGTCGGCATTGGCGAGGGTGCTCACTTTGTCGCGGAGTTCTCACTGGCTAGAGCTAGTCTTATTCGCTATTTTGTCGAGAGGCATGATTTTAATGCGATTGGTTTGGAATGTGGGGCGATTCAGGCATCCCGGCTATCTGAATGGCTCAACTCAACAGCCGGTGCTCATGAACTTGAGCGATTTTCGGATACCCTGACCTTTTC…
274__ereA__NG_050404.1__6	86	MACROLIDE	ereA		esterase	GAATTCCTGGTTATTGGCGAAGCGAAAGTATGACGATTTCAGCAATAAACGCAAAAGGATAAAAAAATGACATGGAGAACGACCAGAACACTTTTACAGCCTCAAAAGCTGGAGTTCAATGAGTTTGAGATTCTTAATCCCGTAGTTGAGGGCGCCCGAATTGTCGGCATTGGCGAGGGTGCTCACTTTGTCGCGGAGTTCTCACTGGCTAGAGCTAGTCTTATTCGCTATTTTGTCGAGAGGCATGATTTTAATGCGATTGGTTTGGAATGTGGGGCGATTCAGGCATCCCGGCTATCTGAATGGCTCAACTCAACAGCCGGTGCTCATGAACTTGAGCGATTTTCGGATACCCTGACCTTTTCTTCGTATGGCTCAGTGCTGATTTGGGTTAAATCA…
274__ereA__NG_047767.1__7	86	MACROLIDE	ereA		esterase	CAACTTAAAAACTGCCGCTGAACTCGGCGTTATGCTGTGACCCGGGTTGTTGGCGAAGCGAACGTATGGTGATTAAAGTAATAAACGCAAAGGTAAAATAATGACGTGGAGAACGACCAGAACACTTTTACAGCCTCAAAATCTGGACTTCAATGAGTTTGAGATTCTTACTTCCGTAATTGAGGGCGCCCGAATTGTCGGCATTGGCGAGGGCGCTCATTTTGTCGCGGAGTTTTCACTGGCTAGAGCAAGTCTTATCCGCTATTTGGTCGAAAGGCATGATTTTAATGCGATTGGTTTGGAATGTGGGGCGATTCAGGCATCCCGGTTATCTGAATGGCTCAACTCAACAGCCGGTGCTCATGAACTTGAGCGATTTTCGGATACCCTGACCTTTTC…
274__ereA__NG_052184.1__8	86	MACROLIDE	ereA		esterase	CTTGGCCGCCCCTCATGTCAAACGTTATGCTCTGTGAGCCGGGTTATTGGCGAAGCGAACGTATGACGATTACAGCAATAAACGCAAAGGGTGAAAAAAAATGACATGGAGAACGACCAAAACACTTTTACAGCCTCAAAATCTGGACTTCAATGAGTTTGAGATTCTTACTTCCGTAATTGAGGGCGCCCGAATTGTCGGCATTGGCGAGGGCGCTCATTTTGTCGCGGAGTTTTCACTGGCTAGAGCAAGTCTTATCCGCTATTTGGTCGAAAGGCATGATTTTAATGCGATTGGTTTGGAATGTGGGGCGATTCAGGCATCCCGGTTATCTGAATGGCTCAACTCAACAGCCGGTGCTCATGAACTTGAGCGATTTTCGGATACCCTGACCTTTTC…
622__ereC__NG_047770.1__1	86	MACROLIDE	ereA		esterase	CAATCCGGCTCTACAGGTGGCAGAAGAAGTTATGACGGCATTGAATGGTTGAAAAAATTAAGACAATTCAGGACAATGAAATTATTGGCGAAGCGAACGCATGACAGCAATGAGCGCAAAGGCTAAAAAAATGACATGGAGAACTACCAGAACACTTTTACAGCCTCAAAAGCTGGACTTCAATGAGTTTGAGATTCTTACTCCCCTGGTTGAGGGCGCCCGAATTGTCGGCCTTGGCGAGGGCGCTCACTTTGTCGCGGAGTTTTCACTGGCTAGAGCTAGTCTTATTCGCTATTTGGTCGAGAGGCATGATTTTAATGCGATTGGTTTGGAATGTGGGGCGATTCAGGCATCCCGGCTATCTGAATACCTCAACTCAACAGCCGGTGCTCATGAACT…
476__tetZ__NG_048311.1__1	87	TETRACYCLINE	tetZ		efflux	GCGCGAGTGGTGAAGCCATCGAGCCCAGTCTCGTCGAGCACCTGCCGGGCCCCGAGCAACACGGACGTGCGGTCGAGACGCTTCCGGTGGTGAGTCATAGTTGCACTTTATCATCGATAACTTTATCTTAGATAAAGTGACTGCTCGCTACTCTCATCTGACTGCTCGCTACTCTCATCGTGGAATCCTGACAGCCGTGCTCATCACGGCGACCCTCGATGCTGCAGGGCTGGGCCTCGTGATGCCGATCTTGCCTACCCTTCTCGACCAGGTCGGTGCCCCCGACGACATGATCCCACTGCACGTCGGACTACTGACAGCGCTCTATGCGATCATGCAGTTTCTTTGCGCCCCGATCCTTGGCCGACTCTCTGACCGTTTCGGACGCCGCCGCGTGCT…
321__pexA__NG_048035.1__1	88	PHENICOL	pexA		efflux	ACAAGGGCTAAGTCCAAACCTATTTGATCTAGGAAACAGCATGTTTTCGGGTCTGGACTGCTCTGCGTACTAAATAAAAAATTTTATTAAAGAGTTTTGTATGAAAAAGTTTGTACTTTTTTGCGAGCGTAATGGAATCGCTTTGATTCCGATCGTTTTGATCCTTTTGGGTTGTGGTCTTTGGCCAGAGATGGAACTTTTGGTTCCGAGTTTGCCTGACATGCAGCGTGCCTTTAACATCCAAGATGCGCAGATTCAACAGTTGCTGACTGCAAATTTTGTCGGATTTCTTATCGGTGTTCTCTTTGCGGGTCCCCTTTGTGACAGTGCAGGTCGAAGAACCGTAATGATGATAGGGACGATAGGTTACCTTGTTTCGTCCGTGCTTTGTCCGTTTTG…
120__cmlV__NG_047660.1__1	89	PHENICOL	cmlV		efflux	GGTACCAACCACAGGTTGACGCATGTCATGCCGTCTCCCTCCGCCGAGCCCACGACATCCACCCCGACCCCCGACGCCGGGCCCGCCGCATCCCCCCGGATGCCCCTGGCCGTCTACATCCTCGGACTGTCCGCGTTCGCGCTCGGGACGAGCGAATTCATGCTCTCCGGCCTCGTGCCGCCCATCGCGGAGGACATGAACGTCTCCATCCCCCGCGCCGGACTCCTCATCTCGGCGTTCGCGATCGGCATGGTCGTCGGCGCACCGCTCCTCGCCGTCGCCACCCTCCGGCTCCCCCGCAAGACCACCCTCATCGCCCTCATCACCGTCTTCGGCCTGCGCCAGATGGCCGGCGCCCTCGCCCCCAACTACGCGGTCCTCTTCGCCTCCCGCGTGATC…
559__rgt__NG_048056.1__1	90	RIFAMYCIN	rgt		glycosylation	ACTCTCAACTTATAGCGCACGGGGGGCCTTGCGGCAAGGCCCCGTCGGTGCCGCAGAATCGGCGGCCGAATGCCCGGAACCTGCACTTGGGGGGTGCGCCATGCGCATGCTGCTGACCACGTACGGATCGCGCGGAGATGTCGAGCCGCTGGCCGGACTCGCGGCGGGATTGCGAAAGTTGGGCGTGGAGGCGCGGGTGTGCGCGCCGCCGGACGAGGAGTTCGCGGCGTTGCCGGCGCGTGCGGGCGTTCCGCTGATTCCGCTCGGCCCGCCGGTGCGTCCGGTGGTGGCCGGTGAGCGGCCACCGACACCTCAGGACGCCTTCCGGCTCGCCGCCGAACTGGTCACCGCCCGCTTCGACACGCTCACCGAGGCGGCCGAGGGTTGTCAGGCGGTGCT…
117__cmlB__NG_047657.1__1	91	PHENICOL	cmlB		efflux	AAGCCGCAGCAACCTTCATTTTTCGGTTGTTGCGGCGTTCTCATGAACCCTTTTGCTCTACGGGAGCGCCGCCAAATCCTTCGTTCAAGGAGATGGTTTCGTGCGCTCAAAGAACTGTAATTGGCGGTATTCCCTTGCCGTCACTGTGTTGTTGTTATCACCTTTCGATTTACTGGCATCACTCGGCATGGACATGTACTTGCCAGCGGTGCCTTTCATGCCACATGCTCTTGGTACGACAGCGGGCACAATTCAGCTTACGCTGACAACGTATTTGGTCATGATAGGGGCCGGTCAGCTTTTGTTTGGGCCACTGTCGGACCGGCTGGGACGTCGTCCCGTGCTACTGGCGGGCGGTGCCGCCTACGTTGCGGCCTCAATCGGCCTCGTCGTCACGTC…
621__mefB__NG_047978.1__1	92	MACROLIDE	mefB		efflux	ATCCTCGCTTTTGAAGACCTCCTTGTAAAATTATGTCTTTCTGCACGAACAACGCTTAGGCAGTTGTTCGTTTTTAATTTTATATAAGGAGATTTCTATAATGAACAGAATAAAAAATTGGAAGAAACAATTTGCTGTAATATACACAGGGCAGGCTTTTTCAATCTTGGGTTCTGCCGCAGTGCAGTTCGCTGTTATCTGGTGGCTGACCATCCAGACTGAATCCGCAATCACCTTGACGATTGCATCCTTAGTTGCCTTTCTCCCCAATATGTTAATCGGACCCTTTGCCGGTGTGTGGATCGACCGATACAACCGCCGAACAGTAATGATTTTAGCTGACGGTCTGGTAGCTGTATCCAGCATCATCCTTGGGGCAGCATTTTTACTTGTGGAAAC…
379__mefA__NG_047970.1__1	93	MACROLIDE	mefA		efflux	ACCAAAAGCCACATTGTGGATTTAGGCCTGCATTTTTTATTGCCTAGAATGCTATTCAAAATAGAAATTCAAGCAAAATAATATGCAGGAGATAATATAAATGGAAAAATACAACAATTGGAAACTTAAGTTTTATACAATATGGGCAGGGCAGGCAGTATCATTAATCACTAGTGCCATCCTGCAAATGGCGATTATTTTTTACCTTACAGAAAAAACAGGATCTGCGATGGTCTTGTCTATGGCTTCACTAGTAGGTTTTTTACCCTATGCGGTCTTTGGACCAGCCATTGGTGTATTAGTGGATCGTCATGATAGGAAGAAGATAATGATTGGTGCTGATTTAATTATCGCAGCAGCTGGGGCAGTGCTTGCTATTGTTGCATTGTATATGGAGTT…
379__mefA__NG_047976.1__2	93	MACROLIDE	mefA		efflux	CCAAAAGCCACATTGTGGATTTAGGCCTGCATTTTTTTATTGCCTATAATGCTATTCAAAATAGAAATTTAAGCAAAATAATATGCAGGAGATAATATAAATGGAAAAATACAACAATTGGAAACTTAAGTTTTATACAATATGGGCAGGGCAAGCAGTATCATTAATCACTAGTGCCATCTTGCAAATGGCGATTATTTTTTACCTTACAGAAAAAACTGGATCTGCGATGGTCTTGTCTATGGCTTCACTAGTAGGTTTTTTACCCTATGCGGTCTTTGGACCTGCAATTGGTGTGCTAGTGGATCGTCATGATAGGAAGAAGATAATGATTGGTGCTGATTTAATTATCGCAGCAGCTGGTTCGGTGCTTACTATTGTTGCATTCTATATGGAGCT…
379__mefA__NG_047977.1__3	93	MACROLIDE	mefA		efflux	ACCAAAAGCCACATTGTGGATTTAGGCCTGCATTTTTTATTGCCTAGAATGCTATTCAAAATAGAAATTCAAGCAAAATAATATGCAGGAGATAATATAAATGGAAAAATACAACAATTGGAAACTTAAGTTTTATACAATATGGGCAGGGCAAGCAGTATCATTAATCACTAGTGCCATCCTGCAAATGGCGATTATTTTTTACCTTACAGAAAAAACTGGATCTGCGATGGTCTTGTCTATGGCTTCACTAGTAGGTTTTTTACCCTATGCGGTCTTTGGACCTGCAATTGGTGTGCTAGTGGATCGTCATGATAGGAAGAAGATAATGATTGGTGCTGATTTAATTATCGCAGCAGCTGGTGCAGTGCTTGCTATTGTTGCATTCTATATGGAGCT…
379__mefA__NG_047966.1__5	93	MACROLIDE	mefA		efflux	CAAAATAGAAATTTAAGCAAAATAATATGCAGGAGATAATATAAATGGAAAAATACAACAATTGGAAACTTAAGTTTTATACAATATGGGCAGGGCAAGCAGTATCATTAATCACTAGTGCCATCTTGCAAATGGCGATTATTTTTTACCTTACAGAAAAAACTGGATCCGCGATGGTCTTGTCTATGGCTTCACTATTAGGTTTTTTACCCTATGCGGTCTTTGGACCTGCAATTGGTGTGTTAGTGGATCGTCATGATAGGAAGAAGATAATGATTGGTGCTGATTTAATTATCGCAGCAGCTGGTTCGGTGCTTACTATTGTTGCATTCTATATGGAGCTACCTGTCTGGATGGTTATGATAGTATTGTTTATCCGTAGCATTGGAACAGCTTTTC…
379__mefA__NG_047968.1__7	93	MACROLIDE	mefA		efflux	TCAAAATAGAAATTCAAGCAAAATAATATGCAGGAGATAATATAAATGGAAAAATACAACAATTGGAAACTTAAGTTTTATACAATATGGGCAGGGCAAGCAGTATCATTAATCACTAGTGCCATCCTGCAAATGGCGATTATTTTTTACCTTACAGAGAAAACAGGATCTGCGATGGTCTTGTCTATGGCTTCACTAGTAGGTTTTTTACCCTATGCGGTCTTTGGACCTGCGATTGGTGTGCTAGTGGATCGTCATGATAGGAAGAAGATAATGATTGGTGCTGATTTAATTATCGCAGCAGCTGGGGCAGTGCTTGCTATTGTTGCATTGTATATGGAGCTACCTGTCTGGATAGTTATGATAGTATTGTTTATCCGTAGCATTGGAACAGCTTTT…
379__mefA__NG_047971.1__9	93	MACROLIDE	mefA		efflux	ATGGAAAAATACAACAATTGGAAACTTAAGTTTTATACAATATGGGCAGGGCAAGCAGTATCATTAATCACTAGTGCCATCCTGCAAATGGCGATTATTTTTTACCTTACAGAGAAAACAGGATCTGCGATGGTCTTGTCTATGGCTTCACTAGTAGGTTTTTTACCCTATGCGGTCTTTGGACCTGCGATTGGTGTGCTAGTGGATCGTCATGATAGGAAGAAGATAATGATTGGTGCTGATTTAATTATCGCAGCAGCTGGTGCAGTGCTTACTATTGTTGCATTGTATATGGAGCTACCTGTCTGGATAGCTATGATAGTATTGTTTATCCGTAGCATTGGAACAGCTTTTCATACCCCAGCACTCAATGCGGTTACGCCACTTTTAGTACCAGAA…
379__mefA__NG_047967.1__10	93	MACROLIDE	mefA		efflux	CAAAATAGAAATTTAAGCAAAATAATATGCAGGAGATAATATAAATGGAAAAATACAACAATTGGAAACTTAAGTTTTATACAATATGGGCAGGGCAAGCAGTATCATTAATCACTAGTGCCATCTTGCAAATGGCGATTATTTTTTACCTTACAGAAAAAACTGGATCCGCGATGGTCTTGTCTATGGCTTCACTATTAGGTTTTTTACCCTATGCGGTCTTTGGACCTTCAATTGGTGTGCTAGTGGATCGTCATGATAGGAAGAAGATAATGATTGGTGCTGATTTAATTATCGCAGCAGCTGGTTCGGTGCTTACTATTGTTGCATTCTATATGGAGCTACCTGTCTGGATGGTTATGATAGTATTGTTTATCCGTAGCATTGGAACAGCTTTTC…
379__mefA__NG_047972.1__12	93	MACROLIDE	mefA		efflux	CCAAAAGCCACATTGTGGATTTTGGCCTGCATTTTTTTATTGCCTAGAATGCTATTCAATATAGAAATTCAAGCAAAATAATATGCAGGAGATAATATCAATGGAAAAATACAACAATTGGAAACTTAAGTTTTATACAATATGGGCAGGGCAGGCAGTTTCTTTAATCACTAGTGCTATCCTGCAAATGGCGATTATTTTTTACCTTACAGAAAAAACAGGATCTGCGATGGTCTTGTCTATGGCTTCACTAGTAGGTTTTTTACCCTATGCTGTCTTTGGACCTGCCATAGGTGTATTAGTGGATCGTCATGATAGGAAGAAGATAATGATTGGTGCTGATTTAATTATCGCAGCAGCTGGGGCAGTGCTGGCTATTGTTGCATTGTATATGGAGTT…
379__mefA__NG_047957.1__13	93	MACROLIDE	mefA		efflux	CCAAAAGCCACATTGTGGATTTAGGCCTGCATTTTTTTATTGCCTATAATGCTATTCAAAATAGAAATTTAAGCAAAATAATATGCAGGAGATAATATAAATGGAAAAATACAACAATTGGAAACTTAAGTTTTATACAATATGGGCAGGGCAAGCAGTATCATTAATCACTAGTGCCATCTTGCAAATGGCGATTATTTTTTACCTTACAGAAAAAACTGGATCCGCGATGGTCTTGTCTATGGCTTCACTATTAGGTTTTTTACCCTATGCGGTCTTTGGACCTGCAATTGGTGTGCTAGTGGATCGTCATGATAGGAAGAAGATAATGATTGGTGCTGATTTAATTATCGCAGCAGCTGGTTCGGTGCTTACTATTGTTGCATTCTATATGGAGCT…
379__mefA__NG_047963.1__14	93	MACROLIDE	mefA		efflux	CCAAAAGCCACATTGTGGATTAAGGCCTGCATTTTTTTATTGCCTATAATGCTATTCAAAATAGAAATTTAAGCAAAATAATATGCAGGAGATAATATAAATGGAAAAATACAACAATTGGAAACTTAAGTTTTATACAATATGGGCAGGGCAAGCAGTATCATTAATCACTAGTGCCATCTTGCAAATGGCGATTATTTTTTACCTTACAGAAAAAACTGGATCCGCGATGGTCTTGTCTATGGCTTCACTATTAGGTTTTTTACCCTATGCGGTCTTTGGACCTGCAATTGGTGTGCTAGTGGATCGTCATGATAGGAAGAAGATAATGATTGGTGCTGATTTAATTATCGCAGCAGCTGGTTCGGTGCTTACTATTGTTGCATTCTATATGGAGCT…
379__mefA__NG_047973.1__16	93	MACROLIDE	mefA		efflux	ATGGAAAAATACAACAATTGGAAACTTAAGTTTTATACAATATGGGCAGGGCAGGCAGTTTCTTTAATCACTAGTGCTATCCTGCAAATGGCGATTATTTTTTACCTTACAGAAAGAACAGGATCTGCGATGGTCTTGTCTATGGCTTCACTAGTAGGTTTTTTACCCTATGCTGTCTTTGGACCTGCCATAGGTGTATTAGTGGATCGTCATGATAGGAAGAAGATAATGATTGGTGCTGATTTAATTATCGCAGCAGCTGGGGCAGTGCTGGCTATTGTTGCATTGTATATGGAGTTACCTGTCTGGATGGTTATGGTAGTATTGTTTATCCGCAGCGTTGGAACAGCTTTTCATACCCCAGCACTCAATGCAGTTACGCCACTTTTAGTACCAGAA…
379__mefA__NG_047975.1__18	93	MACROLIDE	mefA		efflux	ATGGAAAAATACAACAATTGGAAACTTAAGTTTTATACAATATGGGCAGGGCAAGCAGTATCATTAATCACTAGTGCCATCTTGCAAATGGCGATTATTTTTTACCTTACAGAAAAAACTGGATCCGCGATGGTCTTGTCTATGGCTTCACTATTAGGTTTTTTACCCTATGCGGTCTTTGGACCTGCAATTGGTGTGCTAGTGGATCGTCATGATAGGAAGAAGATAATGATTGGTGCTGATTTAATTATCGCAGCAGCTGGTTCGGTGCTTACTATTGTTGCATTCTATATGGAGCTACCTGTCTGGATGGTTATGATAGTATTGTTTATCCGTAGCATTGGAACAGCTTTTCACACCCCGGCTCTCAATGCGGTTACGCCACTTTTAGTACCAGAA…
379__mefA__NG_047961.1__20	93	MACROLIDE	mefA		efflux	ATGGAAAAATACAACAATTGGAAACTTAAGTTTTATACAATATGGGCAGGGCAAGCAGTATCATTAATCACTAGTGCCATCTTGCAAATGGCGATTATTTTTTACCTTACAGAAAAAACTGGATCCGCGATGGTCTTGTCTATGGCTTCACTATTAGGTTTTTTACCCTATGCGGTCTTTGGACCTGCAATTGGTGTGTTAGTGGATCGTCATGATAGGAAGAAGATAATGATTGGTGCTGATTTAATTATCGCAGCAGCTGGTTCGGTGCTTACTATTGTTGCATTCTATATGGAGCTACCTGTCTGGATGGTTATGATAGTATTGTTTATCCGTAGCATTGGAACAGCTTTTCACACCCCGGCTCTCAATGCGGTTACGCCACTTTTAGTACCAGAA…
90__mefC__NG_047979.1__1	94	MACROLIDE	mefC		efflux	TAATTATTAGGGTAATTCTCTTCAAAACCCACTTTTATGGTATAGTACTCTATTAGTATTATGCTACAATTATTTTGTTGTATAATTTAATCAAGTTTTTATGGAAAACCGTAAATGGTTTAAGACCTATATGTTTATATGGGCTGGACAGTTTGCTTCAATGCTTACAAGTTATGCTGTTCAGTTTGCTATTGTTATATGGCTTAGTCTGGAGTACAAGTCAGCCGAAGTTTTAGCCTACGCAGGAATAGCAGCTATGTTGCCTCAAGCATTGATAGGCTTAATAGCAGGTGTATATGTTGACCGTCTCAATCGTAAATATGTAATGATTTTTTCGGATGCTTTTATAGCTCTCTGTGCCCTTTTGTTACTCGTCATTTTACAAAATGAAAATGTTAA…
239__tet40__NG_048139.1__1	95	TETRACYCLINE	tet40		efflux	CGAATAGCCGTATAGATAAGGTTCGGCATATGTTCCACAAGTTAGCTTAACAGCTTGCAAAAGTCATATAAAATGAGATTTGAAAGGAGAATGTAACTTCATGTTTGCTAAAAATTCAAAGGCATATTCTGTCTACCTGCTGTTCCGATTTGTCTGTTCCCTGGCGGTTTCTATGTCCACAGTGCTTTCCATCGTGTACCACCTGGAGGTGGTGCAGCTGGATGCTTTCCAGCTTGTCCTGGTAGGGACGGTTCAGGAGACCTCCTGCTTTCTGTTCGAGATGCCCACCGGTGTGGTGGCGGATTTGTATAGCCGTCGGCGCTCGGTGCTGATTGGAATGTTCCTCTACGGCCTGGGCTTTCTGATGGAGGGTGCGCTACCGTGGTTCGCGCCGGTTCT…
239__tet40__NG_048141.1__2	95	TETRACYCLINE	tet40		efflux	CGAATAGCCGTATAGATAAGGTTCGGCATATGTTCCACAAGTTAGCTTAACAGCTTGCAAAAGTCATATAAAATGAGATTTGAAAGGAGAATGTAACTTCATGTTTGCTAAAAATTCAAAGGCATATTCTGTCTACCTGCTGTTCCGATTTGTCTGTTCCCTGGCGGTTTCTATGTCCACAGTGCTTTCCATCGTGTACCACCTGGAGGTGGTGCAGCTGGATGCTTTCCAGCTTGTCCTGGTAGGGACGGTTCTGGAGACCTCCTGCTTTCTGTTCGAGATACCCACCGGTGTGGTGGCGGATTTGTATAGCCGTCGGCGCTCGGTGCTGATTGGAATGTTCCTCTACGGCCTGGGCTTTCTGATGGAGGGTGCGCTACCGTGGTTCGCGCCGGTTCT…
239__tet40__NG_048138.1__3	95	TETRACYCLINE	tet40		efflux	CGAATAGCCGTATAGATAAGGTTCGGCATATGTTCCACAAGTTAGCTTAACAGCTTGCAAAAGTCATATAAAATGAGATTTGAAAGGAGAATGTAACTTCATGTTTGCTAAAAATTCAAAGGCATATTCTGTCTACCTGCTGTTCCGATTTGTCTGTTCCCTGGCGGTTTCTATGTCCACAGTGCTTTCCATCGTGTACCACCTGGAGGTGGTGCAGCTGGATGCTTTCCAGCTTGTCCTGGTAGGGACGGTTCAGGAGGCCTCCTGCTTTCTGTTCGAGATGCCCACCGGTGTGGTGGCGGATTTGTATAGCCGTCGGCGCTCGGTGCTGATTGGAATGTTCCTCTACGGCCTGGGCTTTCTGATGGAGGGTGCGCTACCGTGGTTCGCGCCGGTTCT…
239__tet40__NG_048140.1__4	95	TETRACYCLINE	tet40		efflux	TTCCGTTATATCTATATAGATTTATTAGATTGGACTTTGTAACTATTAACCAGTAGTCGTTCTTGACTACACCATTATTATACTAGGAGAATGTAACTTCATGTTTGCTAAAAATTCAAAGGCATATTCTGTCTACCTGCTGTTCCGATTTGTCTGTTCCCTGGCGGTTTCTATGTCCACAGTGCTTTCCATCGTGTACCACCTGGAGGTGGTGCAGCTGGATGCTTTCCAGCTTGTCCTGGTAGGGACGGTTCTGGAGACCTCCTGCTTTCTGTTCGAGATACCCACCGGTGTGGTGGCGGATTTGTATAGCCGTCGGCGCTCGGTGCTGATTGGAATGTTCCTCTACGGCCTGGGCTTTCTGATGGAGGGTGCGCTACCGTGGTTCGCGCCGGTTCT…
379__mefA__NG_047965.1__8	96	MACROLIDE	mefA		efflux	ACCAAAAGCCACATTGTGGATTTTGGCCTGCATTTTTTATTGCCTAGAATACTATTTAAAAAAGAAATTTAAGCAAAATAATATGCAGGAGATAATAGAAATGGAAAAATATATAAATTGGAAATTTAAGTTTTATACTATATGGGCAGGGCAGGCGGTATCTTTAATCACTAGTGCCATCCTGCAAATGGCGATAATTTTTTACCTTACAGAAAAAACAGGATCTGCGATGGTTTTGTCTATGGCTTCACTAGTAGGGTTTTTACCCTATGCGGTCTTTGGACCAGCCATTGGTGTATTAGTGGATCGTCATGATAGGAAGAAGATAATGATTGGTGCTGATTTAATTATAGCAGCAGCTGGAGCAGTGCTCGCTATTGTTGCATTGTATACGGAGTT…
379__mefA__NG_047964.1__15	96	MACROLIDE	mefA		efflux	ATGGAAAAATATATAAACTGGAAACTTAAGTTTTATACTATATGGGCAGGGCAGGCGGTATCTTTAATCACTAGTGCCATCCTGCAAATGGCGATAATTTTTTACCTTACAGAAAAAACAGGATCTGCGATGGTTTTGTCTATGGCTTCACTAGTAGGGTTTTTACCCTATGCGGTCTTTGGACCAGCCATTGGTGTATTAGTGGATCGTCATGATAGGAAGAAGATAATGATTGGTGCTGATTTAATTATAGCAGCAGCTGGAGCAGTGCTCGCTATTGTTGCATTGTATACGGAGTTATCTGTATGGATGGTTATGGTAGTATTGTTTATCCGTAGCATTGGAACGGCATTTCATTCTCCGGCTCTCAATGCGGTTACGCCGCTTTTAGTACCAGAA…
379__mefA__NG_047960.1__19	96	MACROLIDE	mefA		efflux	ATGGAAAAATACAACAATTGGAAATTTAAGTTTTATACTATATGGGCAGGGCAGGCGGTATCTTTAATCACTAGTGCCATCCTGCAAATGGCGATAATTTTTTACCTTACAGAAAAAACAGGATCTGCGATGGTTTTGTCTATGGCTTCACTAGTAGGGTTTTTACCCTATGCGGTCTTTGGACCAGCCATTGGTGTATTAGTGGATCGTCATGATAGGAAGAAGATAATGATTGGTGCTGATTTAATTATAGCAGCAGCTGGAGCAGTGCTCGCTATTGTTGCATTGTATACGGAGTTATCTGTATGGATGGTTATGGTAGTATTGTTTATCCGTAGCATTGGAACGGCTTTTCATTCTCCGGCTCTCAATGCGGTTACGCCGCTTTTAGTACCAGAA…
437__tetE__NG_048188.1__1	97	TETRACYCLINE	tetE		efflux	CTTTTCAACCCTATCACCGATAGAGAGCGTTAACTATGAACCGCACTGTGATGATGGCACTGGTCATCATTTTTTTAGATGCCATAGGGATTGGCATAATTATGCCTGTCTTACCGGCGTTATTACGGGAGTTTGTTGGAAAGGCTAATGTTGCGGAGAACTACGGTGTTTTATTGGCGCTGTATGCAATGATGCAAGTGATTTTTGCCCCTCTTCTCGGCCGCTGGTCAGATCGCATAGGTCGTCGCCCTGTATTATTACTTTCACTTTTAGGTGCAACACTGGACTACGCATTAATGGCAACAGCCAGCGTAGTGTGGGTGTTGTATCTGGGACGCTTAATTGCTGGTATTACCGGTGCGACTGGAGCTGTTGCAGCCTCAACAATTGCCGATGTCA…
437__tetE__NG_048187.1__2	97	TETRACYCLINE	tetE		efflux	TCCAAGCTTAGTCGTGCCATCACTATCTCCTTTCGCTGTTGACAATCTATCACTGATAGAGTAACTTTTCAAACCCTATAACCGATAGAGTGCGTTAACTATGAACCGCACTGTGATGATGGCACTGGTCATCATTTTTTTAGATGCCATAGGGATTGGCATAATTATGCCTGTCTTACCGGCGTTATTACGGGAGTTTGTTGGAAAGGCTAATGTTGCGGAGAACTACGGTGTTTTATTGGCGCTGTATGCAATGATGCAAGTGATTTTTGCCCCTCTTCTCGGCCGCTGGTCAGATCGCATAGGTCGTCGCCCTGTATTATTACTTTCACTTTTAGGTGCAACACTGGACTACGCATTAATGGCAACAGCCAGCGTAGTGTGGGTGTTGTATCTGGG…
437__tetE__NG_048186.1__3	97	TETRACYCLINE	tetE		efflux	ATCGATAGAGAACGTTAACTATGAACCGCACTGTGATGATGGCACTGGTCATCATTTTTTTAGATGCTATGGGGATTGGCATAATTATGCCTGTCTTGCCGGCGTTATTACGGGAGTTTGTTGGAAAGGCTAATGTTGCAGAGAACTACGGTGTTTTATTGGCGCTGTATGCAATGATGCAAGTGATTTTTGCCCCTCTTCTCGGCCGCTGGTCAGATCGCATAGGTCGTCGCCCTGTATTGTTACTTTCACTTTTAGGTGCAACACTGGACTACGCATTAATGGCAACAGCCAGCGTAGTGTGGGTGTTGTATTTGGGACGCTTAATTGCTGGTATTACCGGTGCGACTGGAGCTGTTGCAGCCTCAACAATTGCCGATGTCACACCTGAGGAATCCA…
306__floR__NG_047874.1__1	98	PHENICOL	floR		efflux	ACAACCAGTATTGTTGTTGCGGCGCTCTGTAAGGCTAGTCTCATCTGATTGCTGACGAGCAGACGTCGCCCGGTATTCCTTAATCGAGGGTTGATTCGTCATGACCACCACACGCCCCGCGTGGGCCTATACGCTGCCGGCAGCACTGCTGCTGATGGCTCCTTTCGACATCCTCGCTTCACTGGCGATGGATATTTATCTCCCTGTCGTTCCAGCGATGCCCGGCATCCTGAACACGACGCCCGCTATGATCCAACTCACGTTGAGCCTCTATATGGTGATGCTCGGCGTGGGCCAGGTGATTTTTGGTCCGCTCTCAGACAGAATCGGGCGACGGCCAATTCTACTTGCGGGCGCAACGGCTTTCGTCATTGCGTCTCTGGGAGCAGCTTGGTCTTC…
306__floR__NG_047871.1__2	98	PHENICOL	floR		efflux	ATATTCGTAATTGTTGTTGCGGCGCTCTGTAAGGCTAGTCTCATCTGATTGCTGACGAGCAGACGTCGCCCGGTATTCCTTAATCGAGGGTTGATTCATCATGACCACCACACGCCCCGCGTGGGCCTATACGCTGCCGGCAGCACTGCTGCTGATGGCTCCTTTCGACATCCTCGCTTCACTGGCGATGGATATGTATCTCCCTGTCGTTCCAGCGATGCCCGGCATCCTGAACACGACGCCCGCTATGATCCAACTCACGTTGAGCCTCTATATGGTGATGCTCGGCGTGGGCCAGGTGATTTTTGGTCCGCTCTCAGACAGAATCGGGCGACGGCCAATTCTACTTGCGGGCGCAACGGCTTTCGTCATTGCGTCTCTGGGAGCAGCTTGGTCTTC…
306__floR__NG_047873.1__3	98	PHENICOL	floR		efflux	CTAGTCTCATCTGATTGCTGACGAGCAGACGTCGCCCGGTATTCCTTAATCGAGGGTTGATTCGTCATGACCACCACACGCCCCGCGTGGGCCTATACGCTGCCGGCAGCACTGCTGCTGATGGCTCCTTTCGACATCCTCGCTTCACTGGCGATGGATATTTATCTCCCTGTCGTTCCAGCGATGCCCGGCATCCTGAACACGACGCCCGCTATGATCCAACTCACGTTGAGCCTCTATATGGTGATGCTCGGCGTGGGCCAGGTGATTTTTGGTCCGCTCTCAGACAGAATCGGGCGACGGCCAATTCTACTTGCGGGCGCAACGGCTTTCGTCATTGCGTCTCTGGGAGCAGCTTGGTCTTCAACTGCACCGGCCTTTGTCGCTTTCCGTCTACTT…
306__floR__NG_047877.1__4	98	PHENICOL	floR		efflux	ATGACCACCACACGCCCCGCGTGGGCCTATACGCTGCCGGCAGCACTGCTGCTGATGGCTCCTTTCGACATCCTCGCTTCACTGGCGATGGATATTTATCTCCCTGTCGTTCCAGCGATGCCCGGCATCCTGAACACGACGCCCGCTATGATCCAACTCACGTTGAGCCTCTATATGGTGATGCTCGGCGTGGGCCAGGTGATTTTTGGTCCGCTCTCAGACAGAATCGGGCGACGGCCAATTCTACTTGCGGGCGCAACGGCTTTCGTCATTGCGTCTCTGGGAGCAGCTTGGTCTTCAACTGCACCGGCCTTTGTCGCTTTCCGTCTACTTCAAGCAGTGGGCGCGTCGGCCATGCTGGTGGCGACGTTCGCGACGGTTCGCGACGTTTATGCCAAC…
306__floR__NG_047862.1__5	98	PHENICOL	floR		efflux	ACAACCAGTATTGTTGTTGCGGCGCTCTGTAAGGCTAGTCTCATCTGATTGCTGACGAGCAGACGTCGCCCGGTATTCCTTAATCGAGGGTTGATTCGTCATGACCACCACACGCCCCGCGTGGGCCTATACGCTGCCGGCAGCACTGCTGCTGATGGCTCCTTTCGACATCCTCGCTTCACTGGCGATGGATATTTATCTCCCTGTCGTTCCAGCGATGCCCGGCATCCTGAACACGACGCCCGCTATGATCCAACTCACGTTGAGCCTCTATATGGTGATGCTCGGCGTGGGCCAGGTGATTTTTGGTCCGCTCTCAGACAGAATCGGGCGACGGCCAATTCTACTTGCGGGCGCAACGGCTTTCGTCATTGCGTCTCTGGGAGCAGCTTGGTCTTC…
306__floR__NG_047863.1__6	98	PHENICOL	floR		efflux	CTAGTCTCATCTGATTGCTGACGAGCAGACGTCGCCCGGTATTCCTTAATCGAGGGTTGATTCGTCATGACCACCACACGCCCCGCGTGGGCCTATACGCTGCCGGCAGCACTGCTGCTGATGGCTCCTTTCGACATCCTCGCTTCACTGGCGATGGATATTTATCTCCCTGTCGTTCCAGCGATGCCCGGCATCCTGAACACGACGCCCGCTATGATCCAACTCACGTTGAGCCTCTATATGGTGATGCTCGGCGTGGGCCAGGTGATTTTTGGTCCGCTCTCAGACAGAATCGGGCGACGGCCAATTCTACTTGCGGGCGCAACGGCTTTCGTCATTGCGTCTCTGGGAGCAGCTTGGTCTTCAACTGCACCGGCCTTTGTCGCTTTCCGTCTACTT…
306__floR__NG_047866.1__7	98	PHENICOL	floR		efflux	ACAACCAGTATTGTTGTTGCGGCGCTCTGTAAGGCTAGTCTCATCTGATTGCTGACGAGCAGACGTCGCCCGGTATTCCTTAATCGAGGGTTGATTCGTCATGACCACCACACGCCCCGCGTGGGCCTATACGCTGCCGGCAGCACTGCTGCTGATGGCTCCTTTCGACATCCTCGCTTCACTGGCGATGGATATTTATCTCCCTGTCGTTCCAGCGATGCCCGGCATCCTGAACACGACGCCCGCTATGATCCAACTCACGTTGAGCCTCTATATGGTGATGCTCGGCGTGGGCCAGGTGATTTTTGGTCCGCTCTCAGACAGAATCGGGCGACGGCCAATTCTACTTGCGGGCGCAACGGCTTTCGTCATTGCGTCTCTGGGAGCAGCTTGGTCTTC…
306__floR__NG_047867.1__8	98	PHENICOL	floR		efflux	ACAACCAGTATTGTTGTTGCGGCGCTCTGTAAGGCTAGTCTCATCTGATTGCTGACGAGCAGACGTCGCCCGGTATTCCTTAATCGAGGGTTGATTCGTCATGACCACCACACGCCCCGCGTGGGTCTATACGCTGCCGGCAGCACTGCTGCTGATGGCTCCTTTCGACATCCTCGCTTCACTGGCGATGGATATTTATCTCCCTGTCGTTCCAGCGATGCCCGGCATCCTGAACACGACGCCCGCTATGATCCAACTCACGTTGAGCCTCTATATGGTGATGCTCGGCGTGGGCCAGGTGATTTTTGGTCCGCTCTCAGACAGAATCGGGCGACGGCCAATTCTACTTGCGGGCGCAACGGCTTTCGTCATTGCGTCTCTGGGAGCAGCTTGGTCTTC…
306__floR__NG_047868.1__9	98	PHENICOL	floR		efflux	TAGTCTCATCTGATTGCTGACGAGCAGACGTCGCCCGGTATTCCTTAATCGAGGGTTGATTCGTCATGACCACCACACGCCCCGCGTGGGCCTATACGCTGCCGGCAGCACTGCTGCTGATGGCTCCTTTCGACATCCTCGCTTCACTGGCGATGGATATTTATCTCCCCGTCGTTCCAGCGATGCCCGGCATCCTGAACACGACGCCCGCTATGATCCAACTCACGTTGAGCCTCTATGTGGTGATGCTCGGCGTGGGCCAGGTGATTTTTGGTCCGCTCTCAGACAGAATCGGGCGACGGCCAATTCTACTTGCGGGCGCAACGGCTTTCGTCATTGCGTCTCTGGGAGCAGCTTGGTCTTCAACTGCACCGGCCTTTGTCGCTTTCCGTCTACTTC…
306__floR__NG_047878.1__10	98	PHENICOL	floR		efflux	ACAACCAGTATTGTTGTTGCGGCGCTCTGTAAGGCTAGTCTCATCTGATTGCTGACGAGCAGACGTCGCCCGGTATTCCTTAATCGAGGGTTGATTCGTCATGACCACCACACGCCCCGCGTGGGCCTATACGCTGCCGGCAGCACTGCTGCTGATGGCTCCTTTCGACATCCTCGCTTCACTGGCGATGGATATTTATCTCCCTGTCGTTCCAGCGATGCCCGGCATCCTGAACACGACGCCCGCTATGATCCAACTCACGTTGAGCCTCTATATGGTGATGCTCGGCGTGGGCCAGGTGATTTTTGGTCCGCTCTCAGACAGAATCGGGCGACGGCCAATTCTACTTGCGGGCGCAACGGCTTTCGTCATTGCGTCTCTGGGAGCAGCTTGGTCTTC…
306__floR__NG_047865.1__11	98	PHENICOL	floR		efflux	ACAACCAGTATTGTTGTTGCGGCGCTCTGTAAGGCTAGTCTCATCTGATTGCTGACGAGCAGACGTCGCCCGGTATTCCTTAATCGAGGGTTGATTCGTCATGACCACCACACGCCCCGCGTGGGCCTATACGCTGCCGGCAGCACTGCTGCTGATGGCTCCTTTCGACATCCTCGCTTCACTGGCGATGGATATTTATCTCCCTGTCGTTCCAGCGATGCCCGGCATCCTGAACACGACGCCCGCTATGATCCAACTCACGTTGAGCCTCTATATGGTGATGCTCGGCGTGGGCCAGGTGATTTTTGGTCCGCTCTCAGACAGAATCGGGCGACGGCCAATTCTACTTGCGGGCGCAACGGCTTTCGTCATTGCGTCTCTGGGAGCAGCTTGGTCTTC…
306__floR__NG_047870.1__12	98	PHENICOL	floR		efflux	ACAACCAGTATTGTTGTTGCGGCGCTCTGTAAGGCTAGTCTCATCTGATTGCTGACGAGCAGACGTCGCCCGGTATTCCTTAATCGAGGGTTGATTCATCATGACCACCACACGCCCCGCGTGGGCCTATACGCTGCCGGCAGCACTGCTGCTGATGGCTCCTTTCGACATCCTCGCTTCACTGGCGATGGATATTTATCTCCCTGTCGTTCCAGCGATGCCCGGCATCCTGAACACGACGCCCGCTATGATCCAACTCACGTTGAGCCTCTATATGGTGATGCTCGGCGTGGGCCAGGTGATTTTTGGTCCGCTCTCAGACAGAATCGGGCGACGGCCAATTCTACTTGCGGGCGCAACGGCTTTCGTCATTGCGTCTCTGGGAGCAGCTTGGTCTTC…
306__floR__NG_047876.1__13	98	PHENICOL	floR		efflux	ACAACCAGTATTGTTGTTGCGGCGCTCTGTAAGGCTAGTCTCATCTGATTGCTGACGAGCAGACGTCGCCCGGTATTCCTTAATCGAGGGTTGATTCGTCATGACCACCACACGCCCCGCGTGGGCCTATACGCTGCCGGCAGCACTGCTGCTGATGGCTCCTTTCGACATCCTCGCTTCACTGGCGATGGATATTTATCTCCCTGTCGTTCCAGCGATGCCCGGCATCCTGAACACGACGCCCGCTATGATCCAACTCACGTTGAGCCTCTATATGGTGATGCTCGGCGTGGGCCAGGTGATTTTTGGTCCGCTCTCAGACAGAATCGGGCGACGGCCAATTCTACTTGCGGGCGCAACGGCTTTCGTCATTGCGTCTCTGGGAGCAGCTTGGTCTTC…
306__floR__NG_047872.1__15	98	PHENICOL	floR		efflux	ACAACCAGTATTGTTGTTGCGGCGCTCTGTAAGGCTAGTCTCATCTGATTGCTGACGAGCAGACGTCGCCCGGTATTCCTTAATCGAGGGTTGATTCGTCATGACCACCACACGCCCCGCGTGGGCCTATACGCTGCCGGCAGCACTGCTGCTGATGGCTCCTTTCGACATCCTCGCTTCACTGGCGATGGATATTTATCTCCCTGTCGTTCCAGCGATGCCCGGCATCCTGAACACGACGCCCGCTATGATCCAACTCACGTTGAGCCTCTATATGGTGATGCTCGGCGTGGGCCAGGTGATTTTTGGTCCGCTCTCAGACAGAATCGGGCGACGGCCAATTCTACTTGCGGGCGCAACGGCTTTCGTCATTGCGTCTCTGGGAGCAGCTTGGTCTCC…
306__floR__NG_047860.1__16	98	PHENICOL	floR		efflux	ACAACCAGTATTGTTGTTGCGGCGCTCTGTAAGGCTAGTCTCATCTGATTGCTGACGAGCAGACGTCGCCCGGTATTCCTTAATCGAGGGTTGATTCGTCATGACCACCACACGCCCCGCGTGGGCCTATACGCTGCCGGCAGCACTGCTGCTGATGGCTCCTTTCGACATCCTCGCTTCACTGGCGATGGATATTTATCTCCCTGTCGTTCCAGCGATGCCCGGCATCCTGAACACGACGCCCGCTATGATCCAACTCACGTTGAGCCTCTATATGGTGATGCTCGGCGTGGGCCAAGTGATTTTTGGTCCGCTCTCAGACAGAATCGGGCGACGGCCAATTCTACTTGCGGGCGCAACGGCTTTCGTCATTGCGTCTCTGGGAGCAGCTTGGTCTTC…
306__floR__NG_047861.1__17	98	PHENICOL	floR		efflux	ACAACCAGTATTGTTGTTGCGGCGCTCTGTAAGGCTAGTCTCATCTGATTGCTGACGAGCAGACGTCGCCCGGTATTCCTTAATCGAGGGTTGATTCGTCATGACCACCACACGCCCCGCGTGGGCCTATACGCTGCCGGCAGCACTGCTGCTGATGGCTCCTTTCGACATCCTCGCTTCACTGGCGATGGATATTTATCTCCCTGTCGTTCCAGCGATGCCCGGCATCCTGAACACGACGCCCGCTATGATCCAACTCACGTTGAGCCTCTATATGGTGATGCTCGGCGTGGGCCAGGTGATTTTTGGTCCGCTCTCAGACAGAATCGGGCGACGGCCAATTCTACTTGCGGGCGCAACGGCTTTCGTCATTGCGTCTCTGGGAGCAGCTTGGTCTTC…
306__floR__NG_047869.1__18	98	PHENICOL	floR		efflux	ACAACCAGTATTGTTGTTGCGGCGCTCTGTAAGGCTAGTCTCATCTGATTGCTGACGAGCAGACGTCGCCCGGTATTCCTTAATCGAGGGTTGATTCGTCATGACCACCACACGCCCCGCGTGGGCCTATACGCTGCCGGCAGCACTGCTGCTGATGGCTCCTTTCGACATCCTCGCTTCACTGGCGATGGATATTTATCTCCCTGTCGTTCCAGCGATGCCCGGCATCCTGAACACGACGCCCGCTATGATCCAACTCACGTTGAGCCTCTATATGGTGATGCTCGGCGTGGGCCAGGTGATTTTTGGTCCGCTCTCAGACAGAATCGGGCGACGGCCAATTCTACTTGCGGGCGCAACGGCTTTCGTCATTGCGTCTCTGGGAGCAGCTTGGTCTTC…
306__floR__NG_047864.1__19	98	PHENICOL	floR		efflux	ACAACCAGTATTGTTGTTGCGGCGCTCTGTAAGGCTAGTCTCATCTGATTGCTGACGAGCAGACGTCGCCCGGTATTCCTTAATCGAGGGTTGATTCGTCATGACCACCACACGCCCCGCGTGGGCCTATACGCTGCCGGCAGCACTGCTGCTGATGGCTCCTTTCGACATCCTCGCTTCACTGGCGATGGATATTTATCTCCCTGTCGTTCCAGCGATGCCCGGCATCCTGAACACGACGCCCGCTATGATCCAACTCACGTTGAGCCTCTATATGGTGATGCTCGGCGTGGGCCAGGTGATTTTTGGTCCGCTCTCAGACAGAATCGGGCGACGGCCAATTCTACTTGCGGGCGCAACGGCTTTCGTCATTGCGTCTCTGGGAGCAGCTTGGTCTTC…
306__floR__NG_047875.1__14	99	PHENICOL	floR		efflux	AACATCAGAATTGTTGTTGCGGCGCTCTGTAAGACCAATCCCATCTGATTGCTGACGAGCAGACGCTGCCCGGTATCCTTAATCGAGAGGTTGATTCGTCATGACCACCACACGCCCCGCGTGGGCCTATACGCTGCCGGCAGCCTTGCTGCTTATGGCTCCCTTCGACATCCTCGCCTCGCTGGCGATGGATATTTATCTTCCAGTCGTTCCGGCGATGCCGGGCGTCCTGAACACGACTCCATCCATAATCCAACTCACGTTGAGCCTCTACATGGTGATGCTCGGTGTGGGCCAAGTGATCTTTGGGCCACTCTCCGATCGCGTCGGGCGACGGCCGATCCTGCTTGTAGGCGCAACGGCTTTCGTTGCTGCGTCTCTGGGAGCGGCTTGTTCTTC…
215__tet31__NG_048123.1__1	100	TETRACYCLINE	tet31		efflux	CTTGCCATCATTATTCCTTATTATTTTCTTGATACTCTATCACTGATAGTGTTATATTTCCACACCTTCAAATCTATCAATGATAGGGAAGCTTATAATGATGAATCGCTATATCACAATCGCCCTCTTAATTACCTTCCTAGATGCAACAGGAATGGGCTTAATCATGCCTGTATTACCAACACTTTTAGAAGAGTTCTCTGTCAAAGAGTCTATCGCCACTCATTATGGTTTTATCCTCGCAATCTATGCGCTGATGCAAGTTATTTTTGCACCAATATTAGGACAACTCTCGGATAAATTTGGCAGAAAACCGGTCTTGATTCTCTCATTAATAGGCGCTGTTTGTGATTACACCCTACTCTCATTTTCTAGCGCCTTATGGATGCTCTATCTAGG…
583__tetB__NG_048170.1__1	101	TETRACYCLINE	tetB		efflux	AAATTTGCTTCTGGTGAAATTGAAACAATAGATGAATTGCGAGTTCAAATTAATTTATTGTATTCTGAAGATTAGGAAGGTAAAAATAGAGAAAAGTGAAATGAATAGTTCGACAAAGATCGCATTGGTAATTACGTTATTCGATGCCATGGGGATTGGCCTTATCATGCCAGTCTTGCCAACGTTATTACGTGAATTTATTGCTTCGGAAGATATCGCTAACCACTTTGGCGTATTGCTTGCACTTTATGCGTTAATGCAGGTTATCTTTGCTCCTTGGCTTGGAAAAATGTCTGACCGATTTGGTCGGCGCCCAGTGCTGTTGTTGTCATTAATAGGCGCATCGCTGGATTACTTATTGCTGGCTTTTTCAAGTGCGCTTTGGATGCTGTATTTAGG…
583__tetB__NG_048162.1__2	101	TETRACYCLINE	tetB		efflux	TTTTATCTAATCTAGACATCATTAATTCCTAATTTTTGTTGACACTCTATCATTGATAGAGTTATTTTACCACTCCCTATCAGTGATAGAGAAAAGTGAAATGAATAGTTCGACAAAGATCGCATTGGTAATTACGTTACTCGATGCCATGGGGATTGGCCTTATCATGCCAGTCTTGCCAACGTTATTACGTGAATTTATTGCTTCGGAAGATATCGCTAACCACTTTGGCGTATTGCTTGCACTTTATGCGTTAATGCAGGGTATCTTTGCTCCTTGGCTTGGAAAAATGTCTGACCGATTTGGTCGGCGCCCAGTGCTGTTGTTGTCATTAATAGGCGCATCGCTGGATTACTTATTGCTGGCTTTTTCAAGTGCGCTTTGGATGCTGTATTTAGG…
583__tetB__NG_048171.1__3	101	TETRACYCLINE	tetB		efflux	AAAATCTTTGCTGATGAGTTGAAAAAGCGTGGCTATAAAATCGTTGAGTGTGAGTTAGTTAAAATTTAAGTAGGTGGAATCAGTGATAGAGAAAAGTGAAATGAATAGTTCGACAAAGATCGCATTGGTAATTACGTTATTCGATGCCATGGGGATTGGCCTTATCATGCCAGTCTTGCCAACGTTATTACGTGAATTTATTGCTTCGGAAGATATCGCTAACCACTTTGGCGTATTGCTTGCACTTTATGCGTTAATGCAGGTTATCTTTGCTCCTTGGCTTGGAAAAATGTCTGACCGATTTGGTCGGCGCCCAGTGCTGTTGTTGTCATTAATAGGCGCATCGCTGGATTACTTATTGCTGGCTTTTTCAAGTGCGCTTTGGATGCTGTATTTAGG…
583__tetB__NG_048172.1__4	101	TETRACYCLINE	tetB		efflux	TTTTATCTAATCTAGACATCATTAATTCCTAATTTTTGTTGACACTCTATCATTGATAGAGTTATTTTACCACTCCCTATCAGTGATAGAGAAAAGTGAAATGAATAGTTCGACAAAGATCGCATTGGTAATTACGTTACTCGATGCCATGGGGATTGGCCTTATCATGCCAGTCTTGCCAACGTTATTACGTGAATTTATTGCTTCGGAAGATATCGCTAACCACTTTGGCGTATTGCTTGCACTTTATGCGTTAATGCAGGTTATCTTTGCTCCTTGGCTTGGAAAAATGTCTGACCGATTTGGTCGGCGCCCAGTGCTGTTGTTGTCATTAATAGGCGCATCGCTGGATTACTTATTGCTGGCTTTTTCAAGTGCGCTTTGGATGCTGTATTTAGG…
583__tetB__NG_048167.1__5	101	TETRACYCLINE	tetB		efflux	ATGAATAGTTCGACAAAGATCGCATTGGTAATTACGTTACTCGATGCCATGGGGATTGGCCTTATCATGCCAGTCTTGCCAACGTTATTACGTGAATTTATTGCTTCGGAAGATATCGCTAACCACTTTGGCGTATTGCTTGCACTTTATGCGTTAATGCAGGTTATCTTTGCTCCTTGGCTTGGAAAAATGTCTGACCGATTTGGTCGGCGCCCAGTGCTGTTGTTGTCATTAATAGGCGCATCGCTGGATTACTTATTGCTGGCTTTTTCAAGTGCGCTTTGGATGCTGTATTTAGGCCGTTTGCTTTCAGGGATCACAGGAGCTACTGGGGCTGTCGCGGCATCGGTCATTGCCGATACCACCTCAGCTTCTCAACGCGTGAAGTGGTTCGGTTGG…
583__tetB__NG_048166.1__6	101	TETRACYCLINE	tetB		efflux	ATGAATAGTTCGACAAAGATCGCATTGGTAATTACGTTACTCGATGCCATGGGGATTGGCCTTATCATGCCAGTCTTGCCAACGTTATTACGTGAATTTATTGCTTCGGAAGATATCGCTAACCACTTAGGCGTATTGCTTGCACTTTATGCGTTAATGCAGGTTATCTTTGCTCCTTGGCTTGGAAAAATGTCTGACCGATTTGGTCGGCGCCCAGTGCTGTTGTTGTCATTAATAGGCGCATCGCTGGATTACTTATTGCTGGCTTTTTCAAGTGCGCTTTGGATGCTGTATTTAGGCCGTTTGCTTTCAGGGATCACAGGAGCTACTGGGGCTGTCGCGGCATCGGTCATTGCCGATACCACCTCAGCTTCTCAACGCGTGAAGTGGTTCGGTTGG…
583__tetB__NG_048169.1__7	101	TETRACYCLINE	tetB		efflux	ATGAATAGTTCGACAAAGATCGCATTGGCAATTACGTTACTCGATGCCATGGGGATTGGCCTTATCATGCCAGTCTTGCCAACGTTATTACGTGAATTTATTGCTTCGGAAGATATCGCTAACCACTTTGGCGTATTGCTTGCACTTTATGCGTTAATGCAGGTTATCTTTGCTCCTTGGCTTGGAAAAATGTCTGACCGATTTGGTCGGCGCCCAGTGCTGTTGTTGTCATTAATAGGCGCATCGCTGGATTACTTATTGCTGGCTTTTTCAAGTGCGCTTTGGATGCTGTATTTAGGCCGTTTGCTTTCAGGGATCACAGGAGCTACTGGGGCTGTCGCGGCATCGGTCATTGCCGATACCACCTCAGCTTCTCAACGCGTGAAGTGGTTCGGTTGG…
583__tetB__NG_048164.1__8	101	TETRACYCLINE	tetB		efflux	TTTTATCTAATCTAGACATCATTAATTCCTAATTTTTGTTGACACTCTATCATTGATAGAGTTATTTTACCACTCCCTATCAGTGATGGAGAAAAGTGAAATGAATAGTTCGACAAAGATCGCATTGGTAATTACGTTACTCGATGCCATGGGGATTGGCCTTATCATGCCAGTCTTGCCAACGTTATTACGTGAATTTATTGCTTCGGAAGATATCGCTAACCACTTTGGCGTATTGCTTGCACTTTATGCGTTAATGCAGGTTATCTTTGCTCCTTGGCTTGGAAAAATGTCTGACCGATTTGGTCGGCGCCCAGTGCTGTTGTTGTCATTAATAGGCGCATCGCTGGATTACTTATTGCTGGCTTTTTCAAGTGCGCTTTGGATGCTGTATTTAGG…
583__tetB__NG_048173.1__9	101	TETRACYCLINE	tetB		efflux	AATTAATACCAGAAGTTTTAGCTCGACGGGCATACCATGTAAGAAATGCCCTGGCTAGTTTCGCTTTGGAAGGGGAATATCAGTGATAGAGAAAAGTGAAATGAATAGTTCGACAAAGATCGCATTGGTAATTACGTTATTCGATGCCATGGGGATTGGCCTTATCATGCCAGTCTTGCCAACGTTATTACGTGAATTTATTGCTTCGGAAGATATCGCTAACCACTTTGGCGTATTGCTTGCACTTTATGCGTTAATGCAGGTTATCTTTGCTCCTTGGCTTGGAAAAATGTCTGACCGATTTGGTCGGCGCCCAGTGCTGTTGTTGTCATTAATAGGCGCATCGCTGGATTACTTATTGCTGGCTTTTTCAAGTGCGCTTTGGATGCTGTATTTAGG…
583__tetB__NG_048165.1__10	101	TETRACYCLINE	tetB		efflux	ATGAATAGTTCGACAAAGATCGCATTGGTAATTACGTTACTCGATGCCATGGGGATTGGCCTTATCATGCCAGTCTTGCCAACGTTATTACGTGAATTTATTGCTTCGGAAGATATCGCTAACCACTTAGGCGTATTGCTTGCACTTTATGCGTTAATGCAGGTTATCTTTGCTCCTTGGCTTGGAAAAATGTCTGACCGATTTGGTCGGCGCCCAGTGCTGTTGTTGTCATTAATAGGCGCATCGCTGGATTACTTATTGCTGGCTTTTTCAAGTGCGCTTTGGATGCTGTATTTAGGCCGTTTGCTTTCAGGGATCACAGGAGCTACTGGGGCTGTCGCGGCATCGGTCATTGCCGATACCACCTCAGCTTCTCAACGCGTGAAGTGGTTCGGTTGG…
583__tetB__NG_048168.1__11	101	TETRACYCLINE	tetB		efflux	ATGAATAGTTCGACAAAGATCGCATTGGTAATTACGTTACTCGATGCCATGGGGATTGGCCTTATCATGCCAGTCTTGCCAACGTTATTACGTGAACTTATTGCTTCGGAAGATATCGCTAACCACTTAGGCGTATTGCTTGCACTTTATGCGTTAATGCAGGTTATCTTTGCTCCTTGGCTTGGAAAAATGTCTGACCGATTTGGTCGGCGCCCAGTGCTGTTGTTGTCATTAATAGGCGCATCGCTGGATTACTTATTGCTGGCTTTTTCAAGTGCGCTTTGGATGCTGTATTTAGGCCGTTTGCTTTCAGGGATCACAGGAGCTACTGGGGCTGTCGCGGCATCGGTCATTGCCGATACCACCTCAGCTTCTCAACGCGTGAAGTGGTTCGGTTGG…
583__tetB__NG_048163.1__12	101	TETRACYCLINE	tetB		efflux	TTTTATCTAATCTAGACATCATTAATTCCTAATTTTTGTTGACACTCTATCATTGATAGAGTTATTTTACCACTCCCTATCAGTGATAGAGAAAAGTGAAATGAATAGTTCGACAAAGATCGCATTGGTAATTACGTTACTCGATGCCATGGGGATTGGCCTTATCATGCCAGTCTTGCCAACGTTATTACGTGAATTTATTGCTTCGGAAGATATCGCTAACCACTTTGGCGTATTGCTTGCACTTTATGCGTTAATGCAGGTTATCTTTGCTCCTTGGCTTGGAAAAATGTCTGACCGATTTGGTCGGCGCCCAGTGCTGTTGTTGTCATTAATAGGCGCATCGCTGGATTACTTATTGCTGGCTTTTTCAAGTGCGCTTTGGATGCTGTATTTAGG…
583__tetB__NG_048161.1__13	101	TETRACYCLINE	tetB		efflux	TTTTATCTAATCTAGACATCATTAATTCCTAATTTTTGTTGACACTCTATCATTGATAGAGTTATTTTACCACTCCCTATCAGTGATAGAGAAAAGTGAAATGAATAGTTCGACAAAGATCGCATTGGTAATTACGTTACTCGATGCCATGGGGATTGGCCTTATCATGCCAGTCTTGCCAACGTTATTACGTGAATTTATTGCTTCGGAAGATATCGCTAACCACTTTGGCGTATTGCTTGCACTTTATGCGTTAATGCAGGTTATCTTTGCTCCTTGGCTTGGAAAAATGTCTGACCGATTTGGTCGGCGCCCAGTGCTGTTGTTGTCATTAATAGGCGCATCGCTGGATTACTTATTGCTGGCTTTTTCAAGTGCGCTTTGGATGCTGTATTTAGG…
583__tetB__NG_048160.1__14	101	TETRACYCLINE	tetB		efflux	TTTTATCTAATCTAGACATCATTAATTCCTAATTTTTGTTGACACTCTATCATTGATAGAGTTATTTTACCACTCCCTATCAGTGATAGAGAAAAGTGAAATGAATAGTTCGACAAAGATCGCATTGGTAATTACGTTACTCGATGCCATGGGGATTGGCCTTATCATGCCAGTCTTGCCAACGTTATTACGTGAATTTATTGCTTCGGAAGATATCGCTAACCACTTTGGCGTATTGCTTGCACTTTATGCGTTAATGCAGGTTATCTTTGCTCCTTGGCTTGGAAAAATGTCTGACCGATTTGGTCGGCGCCCAGTGCTGTTGTTGTCATTAATAGGCGCATCGCTGGATTACTTATTGCTGGCTTTTTCAAGTGCGCTTTGGATGCTGTATTTAGG…
379__mefA__NG_047969.1__4	102	MACROLIDE	mefA		efflux	ATGGAAAAATACAACAATTGGAAACGAAAATTTTATGCAATATGGGCAGGGCAAGCAGTATCATTAATCACTAGTGCCATCCTGCAAATGGCGATTATTTTTTACCTTACAGAAAAAACAGGATCTGCGATGGTCTTGTCTATGGCTTCATTAGTAGGTTTTTTACCCTATGCGATTTTGGGACCTGCCATTGGTGTGCTAGTGGATCGTCATGATAGGAAGAAGATAATGATTGGTGCCGATTTAATTATCGCAGCAGCTGGTGCAGTGCTTGCTATTGTTGCATTCTGTATGGAGCTACCTGTCTGGATGATTATGATAGTATTGTTTATCCGTAGCATTGGAACAGCTTTTCATACCCCAGCACTCAATGCGGTTACACCACTTTTAGTACCAGAA…
379__mefA__NG_047959.1__6	102	MACROLIDE	mefA		efflux	TTGTGNGGTTATGGCNCTGCATTTTTTATTGCNTAGGAATGCTATTCANACTAGTAGAATTCAAGAAAATAATANTGCAGGAGATAATATAAATGGAAAAATACAACAATTGGAAACGAAAATTTTATGCAATATGGGCAGGGCAAGCAGTATCATTAATCACTAGTGCCATCCTGCAAATGGCGATTATTTTTTACCTTACAGAAAAAACAGGATCTGCGATGGTCTTGTCTATGGCTTCATTAGTAGGTTTTTTACCCTATGCGATTTTGGGACCTGCCATTGGTGTGCTAGTGGATCGTCATGATAGGAAGAAGATAATGATTGGTGCCGATTTAATTATCGCAGCAGCTGGTGCAGTGCTTGCTATTGTTGCATTCTGTATGGAGCTACCTGTCT…
379__mefA__NG_047958.1__11	102	MACROLIDE	mefA		efflux	ATGGAAAAATACAACAATTGGAAACGAAAATTTTATGCAATATGGGCAGGGCAAGCAGTATCATTAATCACTAGTGCCATCCTGCAAATGGCGATTATTTTTTACCTTACAGAAAAAACAGGATCTGCGATGGTCTTGTCTATGGCTTCATTAGTAGGTTTTTTACCCTATGCGATTTTGGGACCTGCCATTGGTGTGCTAGTGGATCGTCATGATAGGAAGAAGATAATGATTGGTGCCGATTTAATTATCGCAGCAGCTGGTGCAGTGCTTGCTATTGTTGCATTCTGTATGGAGCTACCTGTCTGGATGATTATGATAGTATTGTTTATCCGTAGCATTGGAACAGCTTTTCATACCCCAGCACTCAATGCGGTTACACCACTTTTAGTACCAGAA…
379__mefA__NG_047974.1__17	102	MACROLIDE	mefA		efflux	ATGGAAAAATACAACAATTGGAAACGAAAATTTTATGCAATATGGGCAGGGCAAGCAGTATCATTAATCACTAGTGCCATCCTGCAAATGGCGATTATTTTTTACCTTACAGAAAAAACAGGATCTGCGATGGTCTTGTCTATGGCTTCATTAGTAGGTTTTTTACCCTATGCGATTTTGGGACCTGCCATTGGTGTGCTAGTGGATCGTCATGATAGGAAGAAGATAATGATTGGTGCCGATTTAATTATCGCAGCAGCTGGTGCAGTGCTTGCTATTGTTGCATTCTGTATGGAGCTACCTGTCTGGATGATTATGATAGTATTGTTTATCCGTAGCATTGGAACAGCTTTTCATACCCCAGCACTCAATGCGGTTACACCACTTTTAGTACCAGAA…
379__mefA__NG_047962.1__21	102	MACROLIDE	mefA		efflux	ATGGAAAAATACAACAATTGGAAACTTAAGTTTTATACAATATGGGCAGGGCAAGCAGTATCATTAATCACTAGTGCCATCCTGCAAATGGCGATTATTTTTTACCTTACAGAAAAAACTGGATCTGCGATGGTCTTGTCTTTGGCTTCACTAGTAGGTTTTTTACCCTATGCGGTCTTTGGACCTGCAATTGGTGTGCTAGTGGATCGTCATGATAGGAAGAAGATAATGATTGGTGCTGATTTAATTATCGCAGCAGCTAGTTCAGTGCTTACTATTGTTGCACTCTATATGGAGCTACCTGTCTGGATGGTTATGATAGTATTGTTTATCCGTAGCATTGGAACAGCTTTTCATAACCCAGCACTCAATTCGGTTACACCACTTTTAGTACCAGAA…
553__mefEn2__NG_047980.1__1	103	MACROLIDE	mefEn2		efflux	GTCAGGAGTGGATTATAATACAAGTTTTTTGTGTGGATAGAATTTCGTTTTGCTTAATGTACGAAAGTACTTATCTATAAACGCATGAAATATTAGCACAATGAATCATTGGAAATCAACTTTGGCCGTGATAGGAATAGGCCAACTCATATCTATTTTAACAAGTACGATTGTTGGCTTCTCCATTATTTTTTGGATTAGCAACGAATTTAAATCCCCGACAGCTTTATCTCTGGCTATTTTAGCTGGATTTTTACCACAATTTGTATTAGGCTTGTTTGCCGGGGTCTATGTTGACAGATGGAATCGAAAGAAAACGATGTTTTATTCGGACTTGTTCATCGCGTTCTGTACCCTATGTCTTTTTATTGTGATAACCAAGGGTTATAAAGACCTTTC…
562__tetH__NG_048196.1__1	104	TETRACYCLINE	tetH		efflux	CTTTGCCATTACCTACCTCAAAATAAAATAGCCTTGACAATCTATCACTGATAGAGATATTTTACACCCACTCTATCACTGATAGATTTTTAGGATCTCAATGAATAAATCAATTATTATTATACTGCTGATCACCGTATTAGATGCCATTGGTATCGGGCTTATCATGCCAGTACTCCCTACTCTATTAAATGAATTTGTCAGTGAAAATTCACTGGCAACCCATTACGGTGTGCTATTAGCGCTCTATGCTACCATGCAGGTTATTTTTGCTCCTATTCTAGGACGACTGTCTGATAAATACGGCAGAAAACCCATCTTGCTGTTTTCCCTTTTAGGCGCGGCACTCGACTATCTTTTAATGGCATTCTCAACCACACTTTGGATGCTCTATATTGG…
562__tetH__NG_048195.1__2	104	TETRACYCLINE	tetH		efflux	CTTTGCCATTACCTACCTCAAAATAAAATAGCCTTGACAATCTATCACTGATAGAGATATTTTACACCCACTCTATCACTGATAGATTTTTAGGATCTCAATGAATAAATCAATTATTATTATACTGCTGATCACCGTATTAGATGCCATTGGTATCGGGCTTATCATGCCAGTACTCCCTACTCTATTAAATGAATTTGTCAGTGAAAATTCACTGGCAACCCATTACGGTGTGCTATTAGCGCTCTATGCTACCATGCAGGTTATTTTTGCTCCTATTCTAGGACGACTGTCTGATAAATACGGCAGAAAACCCATCTTGCTGTTTTCCCTTTTAGGCGCGGCACTCGACTATCTTTTAATGGCATTCTCAACCACACTTTGGATGCTCTATATTGG…
562__tetH__NG_048193.1__3	104	TETRACYCLINE	tetH		efflux	CTTTGCCATTACCTACCTCAAAATAAAATAGCCTTGACAATCTATCACTGATAGAGATATTTTACACCCACTCTATCACTGATAAATTTTTAGGATCTCAATGAATAAATCAATTATTATTATACTGCTGATCACCGTATTAGATGCCATTGGTATCGGGCTTATCATGCCAGTACTCCCTACTCTATTAAATGAATTTGTCAGTGAAAATTCACTGGCAACCCATTACGGTGTGCTATTAGCGCTCTATGCTACCATGCAGGTTATTTTTGCTCCTATTCTAGGACGACTGTCTGATAAATACGGCAGAAAACCCATCTTGCTGTTTTCCCTTTTAGGCGCGGCACTCGACTATCTTTTAATGGCATTCTCAACCACACTTTGGATGCTCTATATTGG…
562__tetH__NG_048194.1__4	104	TETRACYCLINE	tetH		efflux	CTTTGCCATTACCTACCTCAAAATAAAATAGCCTTGACAATCTATCACTGATAGAGATATTTTACACCCACTCTATCACTGATAGATTTTTAGGATCTCAATGAATAAATCAATTATTATTATACTGCTGATCACCGTATTAGATGCCATTGGTATCGGGCTTATCATGCCAGTACTCCCTACTCTATTAAATGAATTTGTCAGTGAAAATTCACTGGCAACCCATTACGGTGTGCTATTAGCGCTCTATGCTACCATGCAGGTTATTTTTGCTCCTATTCTAGGACGACTGTCTGATAAATACGGCAGAAAACCCATCTTGCTGTTTTCCCTTTTAGGCGCGGCACTCGACTATCTTTTAATGGCATTCTCAACCACACTTTGGATGCTCTATATTGG…
562__tetH__NG_048197.1__5	104	TETRACYCLINE	tetH		efflux	CTTTGCCATTACCTACCTCAAAATAAAATAGCCTTGACAATCTATCACTGATAGAGATATTTTACACCCACTCTATCACTGATAGATTTTTAGGATCTCAATGAATAAATCAATTATTATTATACTGCTGATCACCGTATTAGATGCCATTGGTATCGGGCTTATCATGCCAGTACTCCCTACTCTATTAAATGAATTTGTCAGTGAAAATTCACTGGCAACCCATTACGGTGTGCTATTAGCGCTCTATGCTACCATGCAGGTTATTTTTGCTCCTATTCTAGGACGACTGTCTGATAAATACGGCAGAAAACCCATCTTGCTGTTTTCCCTTTTAGGCGCGGCACTCGACTATCTTTTAATGGCATTCTCAACCACACTTTGGATGCTCTATATTGG…
599__tetAD__NG_048313.1__1	105	TETRACYCLINE	tetAD		efflux	TCTTTATCTAATCGCGCCATACTGCCCTCTCTTTTTTTCTATTGACACTCTATCACTGATAGGGATATATTCCAACTCTATCAATGATAGAGAAAAAACGATGAATAAATTTGCGATCACCGCTTTAACGATCACCGCCCTAGATGCTATGGGGATCGGCTTGATCATGCCTGTATTGCCTACATTGTTACGTGAATACGTGTCGGCTGAAAATTTAGCAAATCATTACGGTATCCTGCTGGCACTGTATGCCATCATGCAGGTTTTTTTTGCTCCTCTACTTGGCAAATGGTCTGATAAATTCGGGCGCCGACCAATATTACTACTATCTCTTGCAGGCGCTGCTGTGGATTACACTTTGCTTGCATTATCTAGCTCACTTTGGATGCTATACGTTGG…
543__tetA__NG_048150.1__1	106	TETRACYCLINE	tetA		efflux	ACACTTTATCACTGATAAACATAATATGTCCACCAACTTATCAGTGATAAAGAATCCGCGCGTTCAATCGGACCAGCGGAGGCTGGTCCGGAGGCCAGACGTGAAACCCAACAGACCCCTGATCGTAATTCTGAGCACTGTCGCGCTCGACGCTGTCGGCATCGGCCTGATTATGCCGGTGCTGCCGGGCCTCCTGCGCGATCTGGTTCACTCGAACGACGTCACCGCCCACTATGGCATTCTGCTGGCGCTGTATGCGTTGATGCAATTTGCCTGCGCACCTGTGCTGGGCGCGCTGTCGGATCGTTTCGGGCGGCGGCCGGTCTTGCTCGTCTCGCTGGCCGGCGCTGCTGTCGACTACGCCATCATGGCGACGGCGCCTTTCCTTTGGGTTCTCTA…
543__tetA__NG_048151.1__2	106	TETRACYCLINE	tetA		efflux	ACACTTTATCACTGATAAACATAATATGTCCACCAACTTATCAGTGATAAAGAATCCGCGCGTTCAATCGGACCAGCGGAGGCTGGTCCGGAGGCCAGACGTGAAACCCAACAGACCCCTGATCGTAATTCTGAGCACTGTCGCGCTCGACGCTGTCGGCATCGGCCTGATTATGCCGGTGCTGCCGGGCCTCCTGCGCGATCTGGTTCACTCGAACGACGTCACCGCCCACTATGGCATTCTGCTGGCGCTGTATGCGTTGATGCAATTTGCCTGCGCACCTGTGCTGGGCGCGCTGTCGGATCGTTTCGGGCGGCGGCCGGTCTTGCTCGTCTCGCTGGCCGGCGCTGCTGTCGACTACGCCATCATGGCGACGGCGCCTTTCCTTTGGGTTCTCTA…
543__tetA__NG_048152.1__3	106	TETRACYCLINE	tetA		efflux	ACACTTTATCACTGATAAACATAATATGTCCACCAACTTATCAGTGATAAAGAATCCGCGCGTTCAATCGGACCAGCGGAGGCTGGTCCGGAGGCCAGACGTGAAACCCAACAGACCCCTGATCGTAATTCTGAGCACTGTCGCGCTCGACGCTGTCGGCATCGGCCTGATTATGCCGGTGCTGCCGGGCCTCCTGCGCGATCTGGTTCACTCGAACGACGTCACCGCCCACTATGGCATTCTGCTGGCGCTGTATGCGTTGATGCAATTTGCCTGCGCACCTGTGCTGGGCGCGCTGTCGGATCGTTTCGGGCGGCGGCCGGTCTTGCTCGTCTCGCTGGCCGGCGCTGCTGTCGACTACGCCATCATGGCGACGGCGCCTTTCCTTTGGGTTCTCTA…
543__tetA__NG_048157.1__4	106	TETRACYCLINE	tetA		efflux	AATATGTCCACCAACTTATCAGTGATAAAGGATCCGTGAGTTCTATCGGACCAGCGGAGGCTGGTCCGGAGGCCAGCGGAGGCTGGTCCGGAGGCCAGACGTGAAACCCAACAGACCCCTGATCGTAATACTGTGCACTGTCGCGCTCGACGCTGTCGGCATCGGCCTGATTATGCCGGTGCTGCCGGGCCTCCTGCGAGATCTGGTTCACTCGAACGACGTCACCGCCCACTATGGCATTTTGCTGGCGCTGTATGCGTTGATGCAATTTGCCTGCGCGCCTGTGCTGGGTGCGCTATCGGATCGTTTCGGCCGGCGGCCGGTCTTGCTCGTCTCGCTGTCCGGCGCCGCTATCGACTACGCCATCATGGCGACGGCGCCTTTCCTTTGGGTTCTCTA…
543__tetA__NG_048159.1__5	106	TETRACYCLINE	tetA		efflux	ACACTTTATCACTGATAAACATAATATGTCCACCAACTTATCAGTGATAAAGAATCCGCGCGTTCAATCGGACCAGCGGAGGCTGGTCCGGAGGCCAGACGTGAAACCCAACAGACCCCTGATCGTAATTCTGAGCACTGTCGCGCTCGACGCTGTCGGCATCGGCCTGATTATGCCGGTGCTGCCGGGCCTCCTGCGCGATCTGGTTCACTCGAACGACGTCACCGCCCACTATGGCATTCTGCTGGCGCTGTATGCGTTGGTGCAATTTGCCTGCGCACCTGTGCTGGGCGCGCTGTCGGATCGTTTCGGGCGGCGGCCAATCTTGCTCGTCTCGCTGGCCGGCGCCACTGTCGACTACGCCATCATGGCGACAGTGCCTTTCCTTTGGGTTCTCTA…
543__tetA__NG_048148.1__6	106	TETRACYCLINE	tetA		efflux	ACACTTTATCACTGATAAACATAATATGTCCACCAACTTATCAGTGATAAAGAATCCGCGCGTTCAATCGGACCAGCGGAGGCTGGTCCGGAGGCCAGACGTGAAACCCAACATACCCCTGATCGTAATTCTGAGCACTGTCGCGCTCGACGCTGTCGGCATCGGCCTGATTATGCCGGTGCTGCCGGGCCTCCTGCGCGATCTGGTTCACTCGAACGACGTCACCGCCCACTATGGCATTCTGCTGGCGCTGTATGCGTTGGTGCAATTTGCCTGCGCACCTGTGCTGGGCGCGCTGTCGGATCGTTTCGGGCGGCGGCCAATCTTGCTCGTCTCGCTGGCCGGCGCCACTGTCGACTACGCCATCATGGCGACAGCGCCTTTCCTTTGGGTTCTCTA…
543__tetA__NG_048154.1__7	106	TETRACYCLINE	tetA		efflux	ACACTTTATCACTGATAAACATAATATGTCCACCAACTTATCAGTGATAAAGAATCCGCGCGTTCAATCGGACCAGCGGAGGCTGGTCCGGAGGCCAGACGTGAAACCCAACAGACCCCTGATCGTAATTCTGAGCACTGTCGCGCTCGACGCTGTCGGCATCGGCCTGATTATGCCGGTGCTGCCGGGCCTCCTGCGCGATCTGGTTCACTCGAACGACGTCACCGCCCACTATGGCATTCTGCTGGCGCTGTATGCGTTGATGCAATTTGCCTGCGCACCTGTGCTGGGCGCGCTGTCGGATCGTTTCGGGCGGCGGCCGGTCTTGCTCGTCTCGCTGGCCGGCGCTGCTGTCGACTACGCCATCATGGCGACGGCGCCTTTCCTTTGGGTTCTCTA…
543__tetA__NG_048158.1__8	106	TETRACYCLINE	tetA		efflux	ACACTTTATCACTGATAAACATAATATGTCCACCAACTTATCAGTGATAAAGAATCCGCGCGTTCAATCGGACCAGCGGAGGCTGGTCCGGAGGCCAGACGTGAAACCCAACAGACCCCTGATCGTAATTCTGAGCACTGTCGCGCTCGACGCTGTCGGCATCGGCCTGATTATGCCGGTGCTGCCGGGCCTCCTGCGCGATCTGGTTCACTCGAACGACGTCACCGCCCACTATGGCATTCTGCTGGCGCTGTATGCGTTGATGCAATTTGCCTGCGCACCTGTGCTGGGCGCGCTGTCGGATCGTTTCGGGCGGCGGCCGGTCTTGCTCGTCTCGCTGGCCGGCGCTGCTGTCGACTACGCCATCATGGCGACGGCGCCTTTCCTTTGGGTTCTCTA…
543__tetA__NG_048153.1__9	106	TETRACYCLINE	tetA		efflux	ACACTTTATCACTGATAAACATAATATGTCCACCAACTTATCAGTGATAAAGAATCCGCGCGTTCAATCGGACCAGCGGAGGCTGGTCCGGAGGCCAGACGTGAAACCCAACAGACCCCTGATCGTAATTCTGAGCACTGTCGCGCTCGACGCTGTCGGCATCGGCCTGATTATGCCGGTGCTGCCGGGCCTCCTGCGCGATCTGGTTCACTCGAACGACGTCACCGCCCACTATGGCATTCTGCTGGCGCTGTATGCGTTGATGCAATTTGCCTGCGCACCTGTGCTGGGCGCGCTGTCGGATCGTTTCGGGCGGCGGCCGGTCTTGCTCGTCTCGCTGGCCGGCGCTGCTGTCGACTACGCCATCATGGCGACGGCGCCTTTCCTTTGGGTTCTCTA…
543__tetA__NG_048156.1__10	106	TETRACYCLINE	tetA		efflux	ACACTTTATCACTGATAAACATAATATGTCCACCAACTTATCAGTGATAAAGAATCCGCGCGTTCAATCGGACCAGCGGAGGCTGGTCCGGAGGCCAGACGTGAAACCCAACAGACCCCTGATCGTAATTCTGAGCACTGTCGCGCTCGACGCTGTCGGCATCGGCCTGATTATGCCGGTGCTGCCGGGCCTCCTGCGCGATCTGGTTCACTCGAACGACGTCACCGCCCACTATGGCATTCTGCTGGCGCTGTATGCGTTGGTGCAATTTGCCTGCGCACCTGTGCTGGGCGCGCTGTCGGATCGTTTCGGGCGGCGGCCAATCTTGCTCGTCTCGCTGGCCGGCGCCACTGTCGACTACGCCATCATGGCGACAGCGCCTTTCCTTTGGGTTCTCTA…
543__tetA__NG_048155.1__11	106	TETRACYCLINE	tetA		efflux	ACACTTTATCACTGATAAACATAATATGTCCACCAACTTATCAGTGATAAAGAATCCGCGCGTTCAATCGGACCAGCGGAGGCTGGTCCGGAGGCCAGACGTGAAACCCAACAGACCCCTGATCGTAATTCTGAGCACTGTCGCGCTCGACGCTGTCGGCATCGGCCTGATTATGCCGGTGCTGCCGGGCCTCCTGCGCGATCTGGTTCACTCGAACGACGTCACCGCCCACTATGGCATTCTGCTGGCGCTGTATGCGTTGGTGCAATTTGCCTGCGCACCTGTGCTGGGCGCGCTGTCGGATCGTTTCGGGCGGCGGCCAATCTTGCTCGTCTCGCTGGCCGGCGCCACTGTCGACTACGCCATCATGGCGACAGCGCCTTTCCTTTGGGTTCTCTA…
103__tetJ__NG_048198.1__1	107	TETRACYCLINE	tetJ		efflux	ATTTTGCCATTTGCGTCCTCATAATAAAATATTCTTGACAATCTATCACTGATAGAGATATTTTTCACCTCTCTATCAGTGATAGATTTTTAGGATATTTATGAATAAATCAATTATTATCATACTGCTTGTCACAGTATTAGATGCCATTGGTATTGGCCTTATCATGCCAGTACTACCAACACTATTAAACGAGTTTGTGAGCGAAAACAGACTCGCCAATCATTACGGTATATTATTAGCACTCTATGCGACGATGCAGGTGATCTTCGCACCTATTTTAGGAAAATTATCAGATAAATATGGCAGAAAACCTATTTTATTAATTTCGCTATTGGGTGCCGCATTAGATTACCTATTAATGGCTTGCCCCACCTCATTATGGATGCTCTACATTGG…
103__tetJ__NG_048199.1__2	107	TETRACYCLINE	tetJ		efflux	ATTTTGCCATTTGCGTCCTCATAATAAAATATTCTTGACAATCTATCACTGATAGAGATATTTTTCACCTCTCTATCAGTGATAGATTTTTAGGATATTTATGAATAAATCAATTATTATCATACTGCTTGTCACAGTATTAGATGCCATTGGTATTGGCCTTATCATGCCAGTACTACCAACACTATTAAACGAGTTTGTGAGCGAAAACAGACTCGCCAATCATTACGGTATATTATTAGCACTCTATGCGACGATGCAGGTGATCTTCGCACCTATTTTAGGAAAATTATCAGATAAATATGGCAGAAAACCTATTTTATTATTTTCGCTATTGGGTGCGGCATTAGATTACCTATTAATGGCTTGCTCTACCTCATTATGGATGCTCTACATTGG…
234__blaPDC__NG_049866.1__1	108	BETA-LACTAM	blaPDC		hydrolase	ATGCGCGATACCAGATTCCCCTGCCTGTGCGGCATCGCCGCTTCCACACTGCTGTTCGCCGCCACCCCGGCCATTGCCGGCGAGGCCCCGGCGGATCGCCTGAAGGCACTGGTCGACGCCGCCGTACAACCGGTGATGAAGGCCAATGACATTCCGGGCCTGGCCGTAGCCATCAGCCTGAAAGGAGAACCGCATTACTTCAGCTATGGGCTGGCCTCGAAAGAGGACGGCCGCCGGGTGACGCCGGAGACCCTGTTCGAGATCGGCTCGGTGAGCAAGACCTTCACCGCCACCCTCGCCGGCTATGCCCTGGCCCAGGACAAGATGCGCCTCGACGACCGCGCCAGCCAGCACTGGCCGGCACTGCAGGGCAGCCGCTTCGACGGCATCAGCCTGCTC…
234__blaPDC__NG_049867.1__2	108	BETA-LACTAM	blaPDC		hydrolase	ATGCGCGATACCAGATTCCCCTGCCTGTGCGGCATCGCCGCTTCCACACTGCTGTTCGCCGCCACCCCGGCCATTGCCGGCGAGGCCCCGGCGGATCGCCTGAAGGCATTGGTCGACGCCGCCGTACAACCGGTGATGAAGGCCAATGACATTCCGGGCCTGGCCGTGGCCATCAGCCTGAAAGGAGAACCGCATTACTTCAGCTATGGGCTGGCCTCGAAAGAGGACGGCCGCCGGGTGACGCCGGAGACCCTGTTCGAGATCGGCTCGGTGAGCAAGACCTTCACCGCCACCCTCGCCGGCTATGCCCTGGCCCAGGACAAGATGCGCCTCGACGACCGCGCCAGCCAGCACTGGCCGGCACTGCAGGGCAGCCGCTTCGACGGCATCAGCCTGCTC…
234__blaPDC__NG_049868.1__3	108	BETA-LACTAM	blaPDC		hydrolase	ATGCGCGATACCAGATTCCCCTGCCTGTGCGGCATCGCCGCTTCCACACTGCTGTTCGCCGCCACCCCGGCCATTGCCGGCGAGGCCCCGGCGGATCGCCTGAAGGCACTGGTCGACGCCGCCGTACAACCGGTGATGAAGGCCAATGACATTCCGGGCCTGGCCGTAGCCATCAGCCTGAAAGGAGAACCGCATTACTTCAGCTATGGGCTGGCCTCGAAAGAGGACGGCCGCCGGGTGACGCCGGAGACCCTGTTCGAGATCGGCTCGGTGAGCAAGACCTTCACCGCCACCCTCGCCGGCTATGCCCTGGCCCAGGACAAGATGCGCCTCGACGACCGCGCCAGCCAGCACTGGCCGGCACTGCAGGGCAGCCGCTTCGACGGCATCAGCCTGCTC…
234__blaPDC__NG_049869.1__4	108	BETA-LACTAM	blaPDC		hydrolase	ATGCGCGATACCAGATTCCCCTGCCTGTGCGGCATCGCCGCTTCCACACTGCTGTTCGCCACCACCCCGGCCATTGCCGACGAGGCCCCGGCGGATCGCCTGAAGGCACTGGTCGACGCCGCCGTACAACCGGTGATGAAGGCCAATGACATTCCGGGCCTGGCCGTGGCCATCAGCCTGAAAGGAGAACCGCATTACTTCAGCTATGGGCTGGCCTCGAAAGAGGACGGCCGCCGGGTGACGCCGGAGACCCTGTTCGAGATCGGCTCGGTGAGCAAGACCTTCACCGCCACCCTCGCCGGCTATGCCCTGGCCCAGGACAAGATGCGCCTCGACGACCGCGCCAGCCAGCACTGGCCGGCACTGCAGGGCAGCCGCTTCGACGGCATCAGCCTGCTC…
234__blaPDC__NG_049870.1__5	108	BETA-LACTAM	blaPDC		hydrolase	ATGCGCGATACCAGATTCCCCTGCCTGTGCGGCATCGCCGCTTCCACACTGCTGTTCGCCACCACCCCGGCCATTGCCGGCGAGGCCCCGGCGGATCGCCTGAAGGCACTGGTCGACGCCGCCGTACAACCGGTGATGAAGGCCAATGACATTCCGGGCCTGGCCGTAGCCATCAGCCTGAAAGGAGAACCGCATTACTTCAGCTATGGGCTGGCCTCGAAAGAGGACGGCCGCCGGGTGACGCTGGAGACCCTGTTCGAGATCGGCTCGGTGAGCAAGACCTTCACCGCCACCCTCGCCGGCTATGCCCTGGCCCAGGACAAGATGCGCCTCGACGACCGCGCCAGCCAGCACTGGCCGGCACTGCAGGGCAGCCGCTTCGACGGCATCAGCCTGCTC…
234__blaPDC__NG_049871.1__6	108	BETA-LACTAM	blaPDC		hydrolase	ATGCGCGATACCAGATTCCCCTGCCTGTGCGGCATCGCCGCTTCCACACTGCTGTTCGCCACCACCCCGGCCATTGCCGATGAGGCCCCGGCGGATCGCCTGAAGGCACTGGTCGACGCCGCCGTACAACCGGTGATGAAGGCCAATGACATTCCGGGCCTGGCCGTAGCCATCAGCCTGAAAGGAGAACCGCATTACTTCAGCTATGGGCTGGCCTCGAAAGAGGACGGCCGCCGGGTGACGCCGGAGACCCTGTTCGAGATCGGCTCGGTGAGCAAGACCTTCACCGTCACCCTCGCCGGCTATGCCCTGGCCCAGGACAAGATGCGCCTCGACGACCGCGCCAGCCAGCACTGGCCGGCACTGCAGGGCAGCCGCTTCGACGGCATCAGCCTGCTC…
234__blaPDC__NG_049872.1__7	108	BETA-LACTAM	blaPDC		hydrolase	ATGCGCGATACCAGATTCTCCTGCCTGTGCGGCATCGCCGCTTCCACACTGCTGTTCGCCACCACCCCGGCCATTGCCGATGAGGCCCCGGCGGATCGCCTGAAGGCACTGGTCGACGCCGCCGTACAACCGGTGATGAAGGCCAATGACATTCCGGGCCTGGCCGTAGCCATCAGCCTGAAAGGAGAACCGCATTACTTCAGCTATGGGCTGGCCTCGAAAGAGGACGGCCGCCGGGTGACGCCGGAGACCCTGTTCGAGATCGGCTCGGTGAGCAAGACCTTCACCGCCACCCTCGCCGGCTATGCCCTGGCCCAGGACAAGATGCGCCTCGACGACCGCGCCAGCCAGCACTGGCCGGCACTGCAGGGCAGCCGCTTCGACGGCATCAGCCTGCTC…
234__blaPDC__NG_049873.1__8	108	BETA-LACTAM	blaPDC		hydrolase	ATGCGCGATACCAGATTCTCCTGCCTGTGCGGCATCGCCGCTTCCACACTGCTGTTCGCCACCACCCCGGCCATTGCCGATGAGGCCCCGGCGGATCGCCTGAAGGCACTGGTCGACGCCGCCGTACAACCGGTGATGAAGGCCAATGACATTCCGGGCCTGGCCGTAGCCATCAGCCTGAAAGGAGAACCGCATTACTTCAGCTATGGGCTGGCCTCGAAAGAGGACGGCCGCCGGGTGACGCCGGAGACCCTGTTCGAGATCGGCTCGGTGAGCAAGACCTTCACCGCCACCCTCGCCGGCTATGCCCTGGCCCAGGACAAGATGCGCCTCGACGACCGCGCCAGCCAGCACTGGCCGGCACTGCAGGGCAGCCGCTTCGACGGCATCAGCCTGCTC…
234__blaPDC__NG_049874.1__9	108	BETA-LACTAM	blaPDC		hydrolase	ATGCGCGATACCAGATTCTCCTGCCTGTGCGGCATCGCCGCTTCCACACTGCTGTTCGCCACCACCCCGGCCATTGCCGATGAGGCCCCGGCGGATCGCCTGAAGGCACTGGTCGACGCCGCCGTACAACCGGTGATGAAGGCCAATGACATTCCGGGCCTGGCCGTAGCCATCAGCCTGAAAGGAGAACCGCATTACTTCAGCTATGGGCTGGCCTCGAAAGAGGACGGCCGCCGGGTGACGCCGGAGACCCTGTTCGAGATCGGCTCGGTGAGCAAGACCTTCACCGCCACCCTCGCCGGCTATGCCCTGGCCCAGGACAAGATGCGCCTCGACGACCGCGCCAGCCAGCACTGGCCGGCGCTGCAGGGCAGCCGCTTCGACGGCATCAGCCTGCTC…
234__blaPDC__NG_049875.1__10	108	BETA-LACTAM	blaPDC		hydrolase	ATGCGCGATACCAGATTCCCCTGCCTGTGCGGCATCGCCGCTTCCACACTGCTGTTCGCCACCACCCCGGCCATTGCCGGCGAGGCCCCGGCGGATCGCCTGAAGGCACTGGTCGACGCCGCCGTACAACCGGTGATGAAGGCCAATGACATTCCGGGCCTGGCCGTAGCCATCAGCCTGAAAGGAGAACCGCATTACTTCAGCTATGGGCTGGCCTCGAAAGAGGACGGCCGCCAGGTGACGCCGGAGACCCTGTTCGAGATCGGCTCGGTGAGCAAGACCTTCACCGCCACCCTCGCCGGCTATGCCCTGGCCCAGGACAAGATGCGCCTCGACGACCGCGCCAGCCAGCACTGGCCGGCACTGCAGGGCAGCCGCTTCGACGGCATCAGCCTGCTC…
234__blaPDC__NG_049876.1__11	108	BETA-LACTAM	blaPDC		hydrolase	ATGCGCGATACCAGATTCCCCTGCCTGTGCGGCATCGCCGCTTCCACACTGCTGTTCGCCACCACCCCGGCCATTGCCGGCGAGGCCCCGGCGGATCGCCTGAAGGCACTGGTCGACGCCGCCGTACAACCGGTGATGAAGGCCAATGACATTCCGGGCCTGGCCGTAGCCATCAGCCTGAAAGGAGAACCGCATTACTTCAGCTATGGGCTGGCCTCGAAAGAGGACGGCCGCCAGGTGACGCCGGAGACCCTGTTCGAGATCGGCTCGGTGAGCAAGACCTTCACCGCCACCCTCGCCGGCTATGCCCTGGCCCAGGACAAGATGCGTCTCGACGACCGCGCCAGCCAGCACTGGCCGGCACTGCAGGGCAGCCGCTTCGACAGCATCAGCCTGCTC…
234__blaPDC__NG_049877.1__12	108	BETA-LACTAM	blaPDC		hydrolase	ATGCGCGATACCAGATTCTCCTGCCTGTGCGGCATCGCCGCTTCCACACTGCTGTTCGCCACCACCCCGGCCATTGCCGGCGAGGCCCCGGCGGATCGCCTGAAGGCACTGGTCGACGCCGCCGTACAACCGGTGATGAAGGCCAATGACATTCCGGGCCTGGCCGTAGCCATCAGCCTGAAAGGAGAACCGCATTACTTCAGCTATGGGCTGGCCTCGAAAGAGGACGGCCGCCGGGTGACGCCGGAGACCCTGTTCGAGATCGGCTCGGTGAGCAAGACCTTCACCGCCACCCTCGCCGGCTATGCCCTGGCCCAGGACAAGATGCGCCTCGACGACCGCGCCAGCCAGCACTGGCCGGCGCTGCAGGGCAGCCGCTTCGACGGCATCAGCCTGCTC…
234__blaPDC__NG_049878.1__13	108	BETA-LACTAM	blaPDC		hydrolase	ATGCGCGATACCAGATTCCCCTGCCTGTGCGGCATCGCCGCTTCCACACTGCTGTTCGCCACCACCCCGGCCATTGCCGGCGAGGCCCCGGCGGATCGCCTGAAGGCACTGGTCGACGCCGCCGTACAACCGGTGATGAAGGCCAATGACATTCCGGGCCTGGCCGTAGCCATCAGCCTGAAAGGAGAACCGCATTACTTCAGCTATGGGCTGGCCTCGAAAGAGGACGGCCGCCAGGTGACGCCGGAGACCCTGTTCGAGATCGGCTCGGTGAGCAAGACCTTCACCGCCACCCTCGCCGGCTATGCCCTGGCCCAGGACAAGATGCGCCTCGACGACCGCGCCAGCCAGCACTGGCCGGCACTGCAGGGCAGCCGCTTCGACGGCATCAGCCTGCTC…
234__blaPDC__NG_049879.1__14	108	BETA-LACTAM	blaPDC		hydrolase	ATGCGCGATACCAGATTCCCCTGCCTGTGCGGCATCGCCGCTTCCACACTGCTGTTCGCCACCACCCCGGCCATTGCCGGCGAGGCCCCGGCGGATCGCCTGAAGGCACTGGTCGACGCCGCCGTACAACCGGTGATGAAGGCCAATGACATTCCGGGCCTGGCCGTAGCCATCAGCCTGAAAGGAGAACCGCATTACTTCAGCTATGGGCTGGCCTCGAAAGAGGACGGCCGCCAGGTGACGCCGGAGACCCTGTTCGAGATCGGCTCGGTGAGCAAGACCTTCACCGCCACCCTCGCCGGCTATGCCCTGGCCCAGGACAAGATGCGCCTCGACGACCGCGCCAGCCAGCACTGGCCGGCACTGCAGGGCAGCCGCTTCGACGGCATCAGCCTGCTC…
234__blaPDC__NG_049880.1__15	108	BETA-LACTAM	blaPDC		hydrolase	ATGCGCGATACCAGATTCCCCTGCCTGTGCGGCATCGCCGCTTCCATACTGCTGTTCGCCACCACCCCGGCCATTGCCGACGAGGCCCCGGCAGATCGCCTGAAGGCACTGGTCGACGCCGCCGTACAACCGGTGATGAAGGCCAATGACATTCCGGGCCTGGCCGTAGCCATCAGCCTGAAAGGAGAACCGCATTACTTCAGCTATGGGCTGGCCTCGAAAGAGGACGGCCGCCGGGTGACGCCGGAGACCCTGTTCGAGATCGGCTCGGTGAGCAAGACCTTCACCGCCACCCTCGCCGGCTATGCCCTGGCCCAGGACAAGATGCGCCTCGACGACCGCGCCAGCCAGCACTGGCCGGCACTGCAGGGCAGCCGCTTCGACGGCATCAGCCTGCTC…
234__blaPDC__NG_049881.1__16	108	BETA-LACTAM	blaPDC		hydrolase	ATGCGCGATACCAGATTCCCCTGCCTGTGCGGCATCGCCGCTTCCACACTGCTGTTCGCCACCACCCCGACCATTGCCGGCGAGGCCCCGGCGGATCGCCTGAAGGCACTGGTCGACGCCGCCGTACAACCGGTGATGAAGGCCAATGACATTCCGGGCCTGGCCGTAGCCATCAGCCTGAAAGGAGAACCGCATTACTTCAGCTATGGGCTGGCCTCGAAAGAGGACGGCCGCCGGGTGACGCCGGAGACCCTGTTCGAGATCGGCTCGGTGAGCAAGACCTTCACCGCCACCCTCGCCGGCTATGCCCTGGCCCAGGACAAGATGCGTCTCGACGACCGCGCCAGCCAGCACTGGCCGGCACTGCAGGGCAGCCGCTTCGACGGCATCAGCCTGCTC…
234__blaPDC__NG_049882.1__17	108	BETA-LACTAM	blaPDC		hydrolase	ATGCGCGATACCAGATTCCCCTGCCTGTGCGGCATCGCCGCTTCCACACTGCTGTTCGCCGCCACCCCGGCCATTGCCGGCGAGGCCCCGGCGGATCGCCTGAAGGCACTGGTCGACGCCGCCGTACAACCGGTGATGAAGGCCAATGACATTCCGGGCCTGGCCGTAGCCATCAGCCTGAAAGGAGAACCGCATTACTTCAGCTATGGGCTGGCCTCGAAAGAGGACGGCCGCCGGGTGACGCCGGAGACCCTGTTCGAGATCGGCTCGGTGAGCAAGACCTTCACCGCCACCCTCGCCGGCTATGCCCTGGCCCAGGACAAGATGCGCCTCGACGACCGCGCCAGCCAGCACTGGCCGGCGCTGCAGGGCAGCCGCTTCGACGGCATCAGCCTGCTC…
234__blaPDC__NG_049883.1__18	108	BETA-LACTAM	blaPDC		hydrolase	ATGCGCGATACCAGATTTCCCTGCCTGTGCGGCATCGCCGCTTCCACACTGCTGTTCGCCACCACCCCGGCCATTGCCGGCGAGGCCCCGGCGGATCGCCTGAAGGCACTGGTCGACGCCGCCGTACAACCGGTGATGAAGGCCAATGACATTCCGGGCCTGGCCGTAGCCATCAGCCTGAAAGGAGAACCGCATTACTTCAGCTATGGGCTGGCCTCGAAAGAGGACGGCCGCCAGGTGACGCCGGAGACCCTGTTCGAGATCGGCTCGGTGAGCAAGACCTTCACCGCCACCCTCGCCGGCTATGCCCTGGCCCAGGACAAGATGCGCCTCGACGACCGCGCCAGCCAGCACTGGCCGGCACTGCAGGGCAGCCGCTTCGACGGCATCAGCCTGCTC…
234__blaPDC__NG_049884.1__19	108	BETA-LACTAM	blaPDC		hydrolase	ATGCGCGATACCAGATTCCCCTGCCTGTGCGGCATCGCCGCTTCCACACTGCTGTTCGCCACCACCCCGGCCATTGCCGGCGAGGCCCCGGCGGATCGCCTGAAGGCACTGGTCGACGCCGCCGTACAACCGGTGATGAAGGCCAATGACATTCCGGGCCTGGCCGTAGCCATCAGCCTGAAAGGAGAACCGCATTACTTCAGCTATGGGCTGGCCTCGAAAGAGGACGGCCGCCGGGTGACGCCGGAGACCCTGTTCGAGATCGGCTCGGTGAGCAAGACCTTCACCGCCACCCTCGCCGGCTATGCCCTGGCCCAGGACAAGATGCGTCTCGACGACCGCGCCAGCCAGCACTGGCCGGCACTGCAGGGCAGCCGCTTCGACGGCATCAGCCTGCTC…
234__blaPDC__NG_049885.1__20	108	BETA-LACTAM	blaPDC		hydrolase	ATGCGCGATACCAGATTTCCCTGCCTGTGCGGCATCGCCGCTTCCACACTGCTGTTCGCCACCACCCCGGCCATTGCCGGCGAGGCCCCGGCGGATCGCCTGAAGGCACTGGTCGACGCCGCCGTACAACCGGTGATGAAGGCCAATGACATTCCGGGCCTGGCCGTAGCCATCAGCCTGAAAGGAGAACCGCATTACTTCAGCTATGGGCTGGCCTCGAAAGAGGACGGCCGCCAGGTGACGCCGGAGACCCTGTTCGAGATCGGCTCGGTGAGCAAGACCTTCACCGCCACCCTCGCCGGCTATGCCCTGGCCCAGGACAAGATGCGCCTCGACGACCGCGCCAGCCAGCACTGGCCGGCACTGCAGGGCAGCCGCTTCGACGGCATCAGCCTGCTC…
234__blaPDC__NG_049886.1__21	108	BETA-LACTAM	blaPDC		hydrolase	ATGCGCGATACCAGATTCCCCTGCCTGTGCGGCATCGCCGCTTCCACACTGCTGTTCGCCACCACCCCGGCCATTGCCGATGAGGCCCCGGCGGATCGCCTGAAGGCACTGGTCGACGCCGCCGTACAACCGGTGATGAAGGCCAATGACATTCCGGGCCTGGCCGTAGCCATCAGCCTGAAAGGAGAACCGCATTACTTCAGCTATGGGCTGGCCTCGAAAGAGGACGGCCGCCGGGTGACGCCGGAGACCCTGTTCGAGATCGGCTCGGTGAGCAAGACCTTCACCGCCACCCTCGCCGGCTATGCCCTGGCCCAGGACAAGATGCGCCTCGACGACCGCGCCAGCCAGCACTGGCCGGCACTGCAGGGCAGCCGCTTCGACGGCATCAGCCTGCTC…
234__blaPDC__NG_049887.1__22	108	BETA-LACTAM	blaPDC		hydrolase	ATGCGCGATACCAGATTCCCCTGCCTGTGCGGCATCGCCGCTTCCACACTGCTGTTCGCCACCACCCCGGCCATTGCCGGCGAGGCCCCGGCGGATCGCCTGAAGGCACTGGTCGACGCCGCCGTACAACCGGTGATGAAGGCCAATGACATTCCGGGCCTGGCCGTAGCCATCAGCCTGAAAGGAGAACCGCATTACTTCAGCTATGGGCTGGCCTCGAAAGAGGACGACCGCCGGGTGACGCCGGAGACCCTGTTCGAGATCGGCTCGGTGAGCAAGACCTTCACCGCCACCCTCGCCGGCTATGCCCTGGCCCAGGACAAGATGCGTCTCGACGACCGCGCCAGCCAGCACTGGCCGGCACTGCAGGGCAGCCGCTTCGACGGCATCAGCCTGCTC…
234__blaPDC__NG_049888.1__23	108	BETA-LACTAM	blaPDC		hydrolase	ATGCGCGATACCAGATTCCCCTGCCTGTGCGGCATCGCCGCTTCCACACTGCTGTTCGCCGCCACCCCGGCCATTGCCGGCGAGGCCCCGGCGGATCGCCTGAAGGCATTGGTCGACGCCGCCGTACAACCGGTGATGAAGGCCAATGACATTCCGGGCCTGGCCGTAGCCATCAGCCTGAAAGGAGAACCGCATTACTTCAGCTATGGGCTGGCCTCGAAAGAGGACGGCCGCCGGGTGACGCCGGAGACCCTGTTCGAGATCGGCTCGGTGAGCAAGACCTTCACCGCCACCCTCGCCGGCTATGCCCTGGCCCAGGACAAGATGCGCCTCGACGACCGCGCCAGCCAGCACTGGCCGGCACTGCAGGGCAGCCGCTTCGACGGCATCAGCCTGCTC…
234__blaPDC__NG_049889.1__24	108	BETA-LACTAM	blaPDC		hydrolase	ATGCGCGATACCAGATTCCCCTGCCTGTGCGGCATCGCCGCTTCCACACTGCTGTTCGCCACCACCCCGGCCATTGCCGATGAGGCCCCGGCGGATCGCCTGAAGGCACTGGTCGACGCCGCCGTACAACCGGTGATGAAGGCCAATGACATTCCGGGCTTGGCCGTAGCCATCAGCCTGAAAGGAGAACCGCATTACTTCAGCTATGGGCTGGCCTCGAAAGAGGACGGCCGCCGGGTGACGCCGGAGACCCTGTTCGAGATCGGCTCGGTGAGCAAGACCTTCACCGCCACCCTCGCCGGCTATGCCCTGGCCCAGGACAAGATGCGCCTCGACGACCGCGCCAGCCAGCACTGGCCGGCGCTGCAGGGCAGCCGCTTCGACGGCATCAGCCTGCTC…
234__blaPDC__NG_049890.1__25	108	BETA-LACTAM	blaPDC		hydrolase	ATGCGCGATACCAGATTCTCCTGCCTGTGCGGCATCGCCGCTTCCACACTGCTGTTCGCCACCACCCCGGCCATTGCCGATGAGGCCCCGGCGGATCGCCTGAAGGCACTGGTCGACGCCGCCGTACAACCGGTGATGAAGGCCAATGACATTCCGGGCCTGGCCGTAGCCATCAGCCTGAAAGGAGAACCGCATTACTTCAGCTATGGGCTGGCCTCGAAAGAGGACGGCCGCCGGGTGACGCCGGAGACCCTGTTCGAGATCGGCTCGGTGAGCAAGACCTTCACCACCACCCTCGCCGGCTATGCCCTGGCCCAGGACAAGATGCGCCTCGACGACCGCGCCAGCCAGCACTGGCCGGCGCTGCAGGGCAGCCGCTTCGACGGCATCAGCCTGCTC…
234__blaPDC__NG_049891.1__26	108	BETA-LACTAM	blaPDC		hydrolase	ATGCGCGATACCAGATTCCCCTGCCTGTGCGGCATCGCCGCTTCCACACTGCTGTTCGCCACCACCCCGGCCATTGCCGACGAGGCCCCGGCGGATCGCCTGAAGGCACTGGTCGACGCCGCCGTACAACCGGTGATGAAGGCCAATGACATTCCGGGCCTGGCCGTAGCCATCAGCCTGAAAGGAGAACCGCATTACTTCAGCTATGGGCTGGCCTCGAAAGAGGACGGCCGCCGGGTGACGCCGGAGACCCTGTTCGAGATCGGCTCGGTGAGCAAGACCTTCACCGTCACCCTCGCCGGCTATGCCCTGGCCCAGGACAAGATGCGCCTCGACGACCGCGCCAGCCAGCACTGGCCGGCACTGCAGGGCAGCCGCTTCGACGGCATCAGCCTGCTC…
234__blaPDC__NG_049892.1__27	108	BETA-LACTAM	blaPDC		hydrolase	ATGCGCGATACCAGATTCCCCTGCCTGTGCGGCATCGCCGCTTCCACACTGCTGTTCGCCACCACCCCGGCCATTGCCGGCGAGGCCCCGGCGGATCGCCTGAAGGCACTGGTCGACGCCGCCGTACAACCGGTGATGAAGGCCAATGACATTCCGGGCCTGGCCGTAGCCATCAGCCTGAAAGGAGAACCGCATTACTTCAGCTATGGGCTGGCCTCGAAAGAGGACGGCCGCCGGGTGACGCCGGAGACCCTGTTCGAGATCGGCTCGGTGAGCAAGACCTTCACCGCCACCCTCGCCGGCTATGCCCTGGCCCAGGACAAGATGCGTCTCGACGACCGCGCCAGCCAGCACTGGCCGGCACTGCAGGGCAGCCGCTTCGACGGCATCAGCCTGCTC…
234__blaPDC__NG_049893.1__28	108	BETA-LACTAM	blaPDC		hydrolase	ATGCGCGATACCAGATTCCCCTGCCTGTGCGGCATCGCCGCTTCCACACTGCTGTTCGCCACCACCCCGGCCATTGCCGGCGAGGCCCCGGCGGATCGCCTGAAGGCACTGGTCGACGCCGCCGTACAACCGGTGATGAAGGCCAATGACATTCCGGGCCTGGCCGTAGCCATCAGCCTGAAAGGAGAACCGCATTACTTCAGCTATGGGCTGGCCTCGAAAGAGGACGGCCGCCGGGTGACGCCGGAGACCCTGTTCGAGATCGGCTCGGTGAGCAAGACCTTCACCGCCACCCTCGCCGGCTATGCCCTGGCCCAGGACAAGATGCGTCTCGACGACCGCGCCAGCCTGCACTGGCCGGCACTGCAGGGCAGCCGCTTCGACGGCATCAGCCTGCTC…
234__blaPDC__NG_049894.1__29	108	BETA-LACTAM	blaPDC		hydrolase	ATGCGCGATACCAGATTCCCCTGCCTGTGCGGCATCGCCGCTTCCACACTGCTGTTCGCCACCACCCCGGCCATTGCCGGCGAGGCCCCGGCGGATCGCCTGAAGGCACTGGTCGACGCCGCCGTACAACCGGTGATGAAGGCCAATGACATTCCGGGCCTGGCCGTAGCCATCAGCCTGAAAGGAGAACCGCATTACTTCAGCTATGGGCTGGCCTCGAAAGAGGACGGCCGCCAGGTGACGCCGGAGACCCTGTTCGAGATCGGCTCGGTGAGCAAGACCTTCACCGCCACCCTCGCCGGCTATGCCCTGGCCCAGGACAAGATGCGCCTCGACGACCGCGCCAGCCAGCACTGGCCGGCACTGCAGGGCAGCCGCTTCGACGGCATCAGCCTGCTC…
234__blaPDC__NG_049895.1__30	108	BETA-LACTAM	blaPDC		hydrolase	ATGCGCGATACCAGATTCCCCTGCCTGTGCGGCATCGCCGCTTCCACACTGCTGCTCGCCACCACCCCGGCCATTGCCGGCGAGGCCCCGGCGGATCGCCTGAAGGCACTGGTCGACGCCGCCGTACAACCGGTGATGAAGGCCAATGACATTCCGGGCCTGGCCGTAGCCATCAGCCTGAAAGGAGAACCGCATTACTTCAGCTATGGGCTGGCCTCGAAAGAGGACGGCCGCCAGGTGACGCCGGAGACCCTGTTCGAGATCGGCTCGGTGAGCAAGACCTTCACCGCCACCCTCGCCGGCTATGCCCTGGCCCAGGACAAGATGCGCCTCGACGACCGCGCCAGCCAGCACTGGCCGGCACTGCAGGGCAGCCGCTTCGACGGCATCAGCCTGCTC…
234__blaPDC__NG_049896.1__31	108	BETA-LACTAM	blaPDC		hydrolase	ATGCGCGATACCAGATTCCCCTGCCTGTGCGGCATCGCCGCTTCCACACTGCTGTTCGCCACCACCCCGGCCATTGCCGATGAGGCCCCGGCGGATCGCCTGAAGGCACTGGTCGACGCCGCCGTACAACCGGTGATGAAGGCCAATGACATTCCGGGCCTGGCCGTAGCCATCAGCCTGAAAGGAGAACCGCATTACTTCAGCTATGGGCTGGCCTCGAAAGAGGACGGCCGCCGGGTGACGCCGGAGACCCTGTTCGAGATCGGCTCGGTGAGCAAGACCTTCACCGCCACCCTCGCCGGCTATGCCCTGGCCCAGGACAAGATGCGCCTCGACGACCGCGCCAGCCAGCACTGGCCGGCGCTGCAGGGCAGCCGCTTCGACGGCATCAGCCTGCTC…
234__blaPDC__NG_049897.1__32	108	BETA-LACTAM	blaPDC		hydrolase	ATGCGCGATACCAGATTCCCCTGCCTGTGCGGCATCGCCGCTTCCACACTGCTGTTCGCCGCCACCCCGGCCATTGCCGGCGAGGCCCCGGCGGATCGCCTGAAGGCATTGGTCGACGCCGCCGTACAACCGGTGATGAAGGCCAATGACATTCCGGGCCTGGCCGTAGCCATCAGCCTGAAAGGAGAACCGCATTACTTCAGCTATGGGCTGGCCTCGAAAGAGGACGGCCGCCGGGTGACGCCGGAGACCCTGTTCGAGATCGGCTCGGTGAGCAAGACCTTCACCGCCACCCTCGCCGGCTATGCCCTGGCCCAGGACAAGATGCGCCTCGACGACCGCGCCAGCCAGCACTGGCCGGCACTGCAGGGCAGCCGCTTCGACGGCATCAGCCTGCTC…
234__blaPDC__NG_049898.1__33	108	BETA-LACTAM	blaPDC		hydrolase	ATGCGCGATACCAGATTCCCCTGCCTGTGCGGCATCGCCGCTTCCACACTGCTGTTCGCCACCACCCCGGCCATTGCCGGCGAGGCCCCGGCGGATCGCCTGAAGGCACTGGTCGACGCCGCCGTACAACCGGTGATGAAGGCCAATGACATTCCGGGCCTGGCCGTAGCCATCAGCCTGAAAGGAGAACCGCATTACTTCAGCTATGGGCTGGCCTCGAAAGAGGACGGCCGCCAGGTGACGCCGGAGACCCTGTTCGAGATCGGCTCGGTGAGCAAGACCTTCACCGCCACCCTCGCCGGCTATGCCCTGGCCCAGGACAAGATGCGCCTCGACGACCGCGCCAGCCAGCACTGGCCGGCACTGCAGGGCAGCCGCTTCGACGGCATCAGCCTGCTC…
234__blaPDC__NG_049899.1__34	108	BETA-LACTAM	blaPDC		hydrolase	ATGCGCGATACCAGATTCCCCTGCCTGTGCGGCATCGCCGCTTCCACACTGCTGTTCGCCACCACCCCGGCCATTGCCGGCGAGGCCCCGGCGGATCGCCTGAAGGCACTGGTCGACGCCGCCGTACAACCGGTGATGAAGGCCTATGACATTCCGGGCCTGGCCGTAGCCATCAGCCTGAAAGGAGAACCGCATTACTTCAGCTATGGGCTGGCCTCGAAAGAGGACGGCCGCCGGGTGACGCCGGAGACCCTGTTCGAGATCGGCTCGGTGAGCAAGACCTTCACCGCCACCCTCGCCGGCTATGCCCTGGCCCAGGACAAGATGCGTCTCGACGACCGCGCCAGCCAGCACTGGCCGGCACTGCAGGGCAGCCGCTTCGACGGCATCAGCCTGCTC…
234__blaPDC__NG_049900.1__35	108	BETA-LACTAM	blaPDC		hydrolase	ATGCGCGATACCAGATTCCCCTGCCTGTGCGGCATCGCCGCTTCCACACTGCTGCTCGCCACCACCCCGGCCATTGCCGGCGAGGCCCCGGCGGATCGCCTGAAGGCACTGGTCGACGCCGCCGTACAACCGGTGATGAAGGCCAATGACATTCCGGGCCTGGCCGTAGCCATCAGCCTGAAAGGAGAACCGCATTACTTCAGCTATGGGCTGGCCTCGAAAGAGGACGGCCGCCAGGTGACGCCGGAGACCCTGTTCGAGATCGGCTCGGTGAGCAAGACCTTCACCGCCACCCTCGCCGGCTATGCCCTGGCCCAGGACAAGATGCGCCTCGACGACCGCGCCAGCCAGCACTGGCCGGCACTGCAGGGCAGCCGCTTCGACGGCATCAGCCTGCTC…
234__blaPDC__NG_049902.1__36	108	BETA-LACTAM	blaPDC		hydrolase	ATGCGCGATACCAGATTCCCCTGCCTGTGCGGCATCGCCGCTTCCACACTGCTGTTCGCCGCCACCCCGGCCATTGCCGGCGAGGCCCCGGCGGATCGCCTGAAGGCACTGGTCGACGCCGCCGTACAACCGGTGATGAAGGCCAATGACATTCCGGGCCTGGCCGTAGCCATCAGCCTGAAAGGAGAACCGCATTACTTCAGCTATGGGCTGGCCTCGAAAGAGGACGGCCGCCGGGTGACGCCGGAGACCCTGTTCGAGATCGGCTCGGTGAGCAAGACCTTCACCGCCACCCTCGCCGGCTATGCCCTGGCCCAGGACAAGATGCGCCTCGACGACCGCGCCAGCCAGCACTGGCCGGCGCTGCAGGGCAGCCGCTTCGACGGCATCAGCCTGCTC…
234__blaPDC__NG_049903.1__37	108	BETA-LACTAM	blaPDC		hydrolase	ATGCGCGATACCAGATTCCCCTGCCTGTGCGGCATCGCCGCTTCCACACTGCTGTTCGCCACCACCCCGGCCATTGCCGGCGAGGCCCCGGCGGATCGCCTGAAGGCACTGGTCGACGCCGCCGTACAACCGGTGATGAAGGCCAATGACATTCCGGGCCTGGCCGTAGCCATCAGCCTGAAAGGAGAACCGCATTACTTCAGCTATGGGCTGGCCTCGAAAGAGGACGGCCGCCGGGTGACGCCGGAGACCCTGTTCGAGATCGGCTCGGTGAGCAAGACCTTCACCGCCACCCTAGCCGGCTATGCCCTGGCCCAGGACAAGATGCGCCTCGACGACCGCGCCAGCCAGCACTGGCCGGCACTGCAGGGCAGCCGCTTCGACGGCATCAGCCTGCTC…
234__blaPDC__NG_049904.1__38	108	BETA-LACTAM	blaPDC		hydrolase	ATGCGCGATACCAGATTCCCCTGCCTGTGCGGCATCGCCGCTTCCACACTGCTGTTCGCCACCACCCCGGCCATTGCCGGCGAGGCCCCGGCGGATCGCCTGAAGGCATTGGTCGACGCCGCCGTACAACCGGTGATGAAGGCCAATGACATTCCGGGCCTGGCCGTGGCCATCAGCCTGAAAGGAGAACCGCATTACTTCAGCTATGGGCTGGCCTCGAAAGAGGACGGCCGCCGGGTGACGCCGGAGACCCTGTTCGAGATCGGCTCGGTGAGCAAGACCTTCACCGCCACCCTCGCCGGCTATGCCCTGGCCCAGGACAAGATGCGCCTCGACGACCGCGCCAGCCAGCACTGGCCGGCACTGCAGGGCAGCCGCTTCGACGGCATCAGCCTGCTC…
234__blaPDC__NG_049906.1__39	108	BETA-LACTAM	blaPDC		hydrolase	ATGCGCGATACCAGATTCCCCTGCCTGTGCGGCATCGCCGCTTCCACACTGCTGTTCGCCACCACCCCGGCCATTGCCGATGAGGCCCCGGCGGATCGCCTGAAGGCACTGGTCGACGCCGCCGTACAACCGGTGATGAAGGCCAATGACATTCCGGGCCTGACCGTAGCCATCAGCCTGAAAGGAGAACCGCATTACTTCAGCTATGGGCTGGCCTCGAAAGAGGACGGCCGCCGGGTGACGCCGGAGACCCTGTTCGAGATCGGCTCGGTGAGCAAGACCTTCACCGCCACCCTCGCCGGCTATGCCCTGGCCCAGGACAAGATGCGCCTCGACGACCGCGCCAGCCAGCACTGGCCGGCGCTGCAGGGCAGCCGCTTCGACGGCATCAGCCTGCTC…
234__blaPDC__NG_049907.1__40	108	BETA-LACTAM	blaPDC		hydrolase	ATGCGCGATACCAGATTCCCCTGCCTGTGCGGCATCGCCGCTTCCACACTGCTGTTCGCCACCACCCCGGCCATTGCCGATGAGGCCCCGGCGGATCGCCTGAAGGCACTGGTCGACGCCGCCGTACAACCGGTGATGAAGGCCAATGACATTCCGGGCCTGGCCGTAGCCATCAGCCTGAAAGGAGAACCGCATTACTTCAGCTATGGGCTGGCCTCGAAAGAGGACGGCCGCCGGGTGACGCCGGAGACCCTGTTCGAGATCGGCTCGGTGAGCAAGACCTTCACCGTCACCCTCGCCGGCTATGCCCTGGCCCAGGACAAGATGCGCCTCGACGACCGCGCCAGCCAGCACTGGCCGGCACTGCAGGGCAGCCGCTTCGACGGCATCAGCCTGCTC…
234__blaPDC__NG_049908.1__41	108	BETA-LACTAM	blaPDC		hydrolase	ATGCGCGATACCAGATTCCCCTGCCTGTGCGGCATCGCCGCTTCCACACTGCTGTTCGCCACCACCCCGGCCATTGCCGGCGAGGCCCCGGCGGATCGCCTGAAGGCATTGGTCGACGCCGCCGTACAACCGGTGATGAAGGCCAATGACATTCCGGGCCTGGCCGTGGCCATCAGCCTGAAAGGAGAACCGCATTACTTCAGCTATGGGCTGGCCTCGAAAGAGGACGGCCGCCGGGTGACGCCGGAGACCCTGTTCGAGATCGGTTCGGTGAGCAAGACCTTCACCGCCACCCTCGCCGGCTATGCCCTGGCCCAGGACAAGATGCGCCTCGACGACCGCGCCAGCCAGCACTGGCCGGCGCTGCAGGGCAGCCGCTTCGACGGCATCAGCCTGCTC…
234__blaPDC__NG_049909.1__42	108	BETA-LACTAM	blaPDC		hydrolase	ATGCGCGATACCAGATTCTCCTGCCTGTGCGGCATCGCCGCTTCCACACTGCTGTTCGCCACCACCCCGGCCATTGCCGATGAGGCCCCGGCGGATCGCCTGAAGGCACTGGTCGACGCCGCCGTACAACCGGTGATGAAGGCCAATGACATTCCGGGCCTGGCCGTAGCCATCAGCCTGAAAGGAGAACCGCATTACTTCAGCTATGGGCTGGCCTCGAAAGAGGACGGCCGCCGGGTGACGCCGGAGACCCTGTTCGAGATCGGCTCGGTGAGCAAGACCTTCACCGCCACCCTCGCCGGCTATGCCCTGGCCCAGGACAAGATGCGCCTCGACGACCGCGCCAGCCAGCACTGGCCGGCACTGCAGGGCAGCCGCTTCGACGGCATCAGCCTGCTC…
234__blaPDC__NG_049910.1__43	108	BETA-LACTAM	blaPDC		hydrolase	ATGCGCGATACCAGATTCTCCTGCCTGTGCGGCATCGCCGCTTCCACACTGCTGTTCGCCACCACCCCGGCCATTGCCGATGAGGCCCCGGCGGATCGCCTGAAGGCACTGGTCGACGCCGCCGTACAACCGGTGATGAAGGCCAATGACATTCCGGGCCTGGCCGTAGCCATCAGCCTGAAAGGAGAACCGCATTACTTCAGCTATGGGCTGGCCTCGAAAGAGGACGGCCGCCGGGTGACGCCGGAGACCCTGTTCGAGATCGGCTCGGTGAGCAAGACCTTCACCGCCACCCTCGCCGGCTATGCCCTGGCCCAGGACAAGATGCGCCTCGACGACCGCGCCAGCCAGCACTGGCCGGCGCTGCAGGGCAGCCGCTTCGACGGCATCAGCCTGCTC…
234__blaPDC__NG_049911.1__44	108	BETA-LACTAM	blaPDC		hydrolase	ATGCGCGATACCAGATTCCCCTGCCTGTGCGGCATCGCCGCTTCCACACTGCTGTTCGCCACCACCCCGGCCATTGCCGGCGAGGCCCCGGCGGATCGCCTGAAGGCACTGGTCGACGCCGCCGTACAACCGGTGATGAAGGCCAATGACATTCCGGGCCTGGCCGTAGCCATCAGCCTGAAAGGAGAACCGCATTACTTCAGCTATGGGCTGGCCTCGAAAGAGGACGGCCGCCGGGTGACGCCGGAGACCCTGTTCGAGATCGGCTCGGTGAGCAAGACCTTCACCGCCACCCTCGCCGGCTATGCCCTGGCCCAGGACAAGATGCGTCTCGACGACCGCGCCAGCCAGCACTGGCCGGCACTGCAGGGCAGCCGCTTCGACGGCATCAGCCTGCTC…
234__blaPDC__NG_049912.1__45	108	BETA-LACTAM	blaPDC		hydrolase	ATGCGCGATACCAGATTCCCCTGCCTGTGCGGCATCGCCGCTTCCACACTGCTGTTCGCCACCACCCCGGCCATTGCCGGCGAGGCCCCGGCGGATCGCCTGAAGGCACTGGTCGACGCCGCCGTACAACCGGTGATGAAGGCCAATGACATTCCGGGCCTGGCCGTAGCCATCAGCCTGAAAGGAGAACCGCATTACTTCAGCTATGGGCTGGCCTCGAAAGAGGACGGCCGCCGGGTGACGCCGGAGACCCTGTTCGAGATCGGCTCGGTGAGCAAGACCTTCACCGCCACCCTCGCCGGCTATGCCCTGGCCCAGGACGAGATGCGCCTCGACGACCGCGCCAGCCAGCACTGGCCGGCACTGCAGGGCAGCCGCTTCGACGGCATCAGCCTGCTC…
234__blaPDC__NG_049913.1__46	108	BETA-LACTAM	blaPDC		hydrolase	ATGCGCGATACCAGATTCCCCTGCCTGTGCGGCATCGCCGCTTCCACACTGCTGTTCGCCACCACCCCGGCCATTGCCGGCGAGGCCCCGGCGGATCGCCTGAAGGCACTGGTCGACGCCGCCGTACAACCGGTGATGAAGGCCAATGACATTCCGGGCCTGGCCGTAGCCATCAGCCTGAAAGGAGAACCGCATTACTTCAGCTATGGGCTGGCCTCGAAAGAGGACGGCCGCCGGGTGACGCCGGAGACCCTGTTCGAGATCGGCTCGGTGAGCAAGACCTTCACCGCCACCCTCGCCGGCTATGCCCTGGCCCAGGACAAGATGCGTCTCGACGACCGCGCCAGCCAGCACTGGCCGGCACTGCAGGGCAGCCGCTTCGACGGCATCAGCCTGCTC…
234__blaPDC__NG_049916.1__49	108	BETA-LACTAM	blaPDC		hydrolase	ATGCGCGATACCAGATTCCCCTGCCTGTGCGGCATCGCCGCTTCCACACTGCTGTTCGCCACCACCCCGGCCATTGCCGGCGAGGCCCCGGCGGATCGCCTGAAGGCACTGGTCGACGCCGCCGTACAACCGGTGATGAAGGCCAATGACATTCCGGGCCTGGCCGTAGCCATCAGCCTGAAAGGAGAACCGCATTACTTCAGCTATGGGCTGGCCTCGAAAGAGGACGGCCGCCGGGTGACGCCGGAGACCCTGTTCGAGATCGGCTCGGTGAGCAAGACCTTCACCGCCACCCTCGCCGGCTATGCCCTGGCCCAGGACAAGATGCGCCTCGACGACCGCGCCAGCCAGCACTGGCCGGCACTGCAGGGCAGCCGCTTCGACGGCATCAGCCTGCTC…
234__blaPDC__NG_049917.1__50	108	BETA-LACTAM	blaPDC		hydrolase	ATGCGCGATACCAGATTCCCCTGCCTGTGCGGCATCGCCGCTTCCACACTGCTGTTCGCCACCACCCCGGCCATTGCCGGCGAGGCCCCGGCGGATCGCCTGAAGGCACTGGTCGACGCCGCCGTACAACCGGTGATGAAGGCCAATGACATTCCGGGCCTGGCCGTAGCCATCAGCCTGAAAGGAGAACCGCATTACTTCAGCTATGGGCTGGCCTCGAAAGAGGACGGCCGCCGGGTGACGCCGGAGACCCTGTTCGAGATCGGCTCGGTGAGCAAGACCTTCACCGCCACCCTCGCCGGCTATGCCCTGGCCCAGGACAAGATGCGTCTCGACGACCGCGCCAGCCAGCACTGGCCGGCACTGCAGGGCAGCCGCTTCGACGGCATCAGCCTGCTC…
234__blaPDC__NG_049918.1__51	108	BETA-LACTAM	blaPDC		hydrolase	ATGCGCGATACCAGATTCCCCTGCCTGTGCGGCATCGCCGCTTCCACACTGCTGTTCGCCACCACCCCGGCCATTGCCGGCGAGGCCCCGGCGGATCGCCTGAAGGCACTGGTCGACGCCGCCGTACAACCGGTGATGAAGGCCAATGACATTCCGGGCCTGGCCGTAGCCATCAGCCTGAAAGGAGAACCGCATTACTTCAGCTATGGGCTGGCCTCGAAAGAGGACGGCCGCCAGGTGACGCCGGAGACCCTGTTCGAGATCGGCTCGGTGAGCAAGACCTTCACCGCCACCCTCGCCGGCTATGCCCTGGCCCAGGACAAGATGCGCCTCGACGACCGCGCCAGCCAGCACTGGCCGGCACTGCAGGGCAGCCGCTTCGACGGCATCAGCCTGCTC…
234__blaPDC__NG_049919.1__52	108	BETA-LACTAM	blaPDC		hydrolase	ATGCGCGATACCAGATTCTCCTGCCTGTGCGGCATCGCCGCTTCCACACTGCTGTTCGCCACCACCCCGGCCATTGCCGATGAGGCCCCGGCGGATCGCCTGAAGGCACTGGTCGACGCCGCCGTACAACCGGTGATGAAGGCCAATGACATTCCGGGCCTGGCCGTAGCCATCAGCCTGAAAGGAGAACCGCATTACTTCAGCTATGGGCTGGCCTCGAAAGAGGACGGCCGCCGGGTGACGCCGGAGACCCTGTTCGAGATCGGTTCGGTGAGCAAGACCTTCACCGCCACCCTCGCCGGCTATGCCCTGGCCCAGGACAAGATGCGCCTCGACGACCGCGCCAGCCAGCACTGGCCGGCGCTGCAGGGCAGCCGCTTCGACGGCATCAGCCTGCTC…
234__blaPDC__NG_049920.1__53	108	BETA-LACTAM	blaPDC		hydrolase	ATGCGCGATACCAGATTCCCCTGCCTGTGCGGCATCGCCGCTTCCATACTGCTGTTCGCCACCACCCCGGCCATTGCCGACGAGGCCCCGGCAGATCGCCTGAAGGCACTGGTCGACGCCGCCGTACAACCGGTGATGAAGGCCAATGACATTCCGGGCCTGGCCGTAGCCATCAGCCTGAAAGGAGAACCGCATTACTTCAGCTATGGGCTGGCCTCGAAAGAGGACGGCCGCCGGGTGACGCCGGAGACCCTGTTCGAGATCGGCTTGGTGAGCAAGACCTTCACCGCCACCCTCGCCGGCTATGCCCTGGCCCAGGACAAGATGCGCCTCGACGACCGCGCCAGCCAGCACTGGCCGGCACTGCAGGGCAGCCGCTTCGACGGCATCAGCCTGCTC…
234__blaPDC__NG_049921.1__54	108	BETA-LACTAM	blaPDC		hydrolase	ATGCGCGATACCAGATTCCCCTGCCTGTGCGGCATCGCCGCTTCCACACTGCTGTTCGCCACCACCCCGGCCATTGCCGGCGAGGCCCCGGCGGATCGCCTGAAGGCACTGGTCGACGCCGCCGTACAACCGGTGATGAAGGCCAATGACATTCCGGGCCTGGCCGTAGCCATCAGCCTGAAAGGAGAACCGCATTACTTCAGCTATGGGCTGGCCTCGAAAGAGGACGGCCGCCGGGTGACGCCGGAGACCCTGTTCGAGATCGGCTCAGTGAGCAAGACCTTCACCGCCACCCTCGCCGGCTATGCCCTGGCCCAGGACAAGATGCGTCTCGACGACCGCGCCAGCCAGCACTGGCCGGCACTGCAGGGCAGCCGCTTCGACGGCATCAGCCTGCTC…
234__blaPDC__NG_049922.1__55	108	BETA-LACTAM	blaPDC		hydrolase	ATGCGCGATACCAGATTCCCCTGCCTGTGCGGCATCGCCGCTTCCACACTGCTGTTCGCCACCACCCCGGCCATTGCCGGCGAGGCCCCGGCGGATCGCCTGAAGGCACTGGTCGACGCCGCCGTACAACCGGTGATGAAGGCCAATGACATTCCGGGCCTGGCCGTAGCCATCAGCCTGAAAGGAGAACCGCATTACTTCAGCTATGGGCTGGCCTCGAAAGAGGACGGCCGCCGGGTGACGCCGGAGACCCTGTTCGAGATCGGCTCGGTGAGCAAGACCTTCACCGCCACCCTCGCCGGCTATGCCCTGGCCCAGGACAAGATGCGCCTCGACGACCGCGCCAGCCAGCACTGGCCGGCACTGCAGGGCAGCCGCTTCGACGGCATCAGCCTGCTC…
234__blaPDC__NG_049923.1__56	108	BETA-LACTAM	blaPDC		hydrolase	ATGCGCGATACCAGATTCCCCTGCCTGTGCGGCATCGCCGCTTCCACACTGCTGTTCGCCACCACCCCGGCCATTGCCGGCGAGGCCCCGGCGGATCGCCTGAAGGCACTGGTCGACGCCGCCGTACAACCGGTGATGAAGGCCAATGACATTCCGGGCCTGGCCGTAGCCATCAGCCTGAAAGGAGAACCGCATTACTTCAGCTATGGGCTGGCCTCGAAAGAGGACGGCCGCCAGGTGACGCCGGAGACCCTGTTCGAGATCGGCTCGGTGAGCAAGACCTTCACCGCCACCCTCGCCGGCTATGCCCTGGCCCAGGACAAGATGCGCCTCGACGACCGCGCCAGCCAGCACTGGCCGGCACTGCAGGGCAGCCGCTTCGACGGCATCAGCCTGCTC…
234__blaPDC__NG_049924.1__57	108	BETA-LACTAM	blaPDC		hydrolase	ATGCGCAATACCAGATTCCCCTGCCTGTGCGGCATCGCCGCTTCCACACTGCTGTTCGCCACCACCCCGGCCATTGCCGGCGAGGCCCCGGCGGATCGCCTGAAGGCACTGGTCGACGCCGCCGTACAACCGGTGATGAAGGCCAATGACATTCCGGGCCTGGCCGTAGCCATCAGCCTGAAAGGAGAACCGCATTACTTCAGCTATGGGCTGGCCTCGAAAGAGGACGGCCGCCGGGTGACGCCGGAGACCCTGTTCGAGATCGGCTCGGTGAGCAAGACCTTCACCGCCACCCTCGCCGGCTATGCCCTGGCCCAGGACAAGATGCGCCTCGACGACCGCGCCAGCCAGCACTGGCCGGCACTGCAGGGCAGCCGCTTCGACGGCATCAGCCTGCTC…
234__blaPDC__NG_049925.1__58	108	BETA-LACTAM	blaPDC		hydrolase	ATGCGCGATACCAGATTCCCCTGCCTGTGCGGCATCGCCGCTTCCACACTGCTGTTCGCCACCACCCCGGCCATTGCCGGCGAGGCCCCGGCGGATCGCCTGAAGGCACTGGTCGACGCCGCCGTACAACCGGTGATGAAGGCCAATGACATTCCGGGCCTGGCCGTAGCCATCAGCCTGAAAGGAGAACCGCATTACTTCAGCTATGGGCTGGCCTCGAAAGAGGACGGCCGCCAGGTGACGCCGGAGACCCTGTTCGAGATCGGCTCGGTGAGCAAGACCTTCACCGCCACCCTCGCCGGCTATGCCCTGGCCCAGGACAAGATGCGCCTCGACGACCGCGCCAGCCAGCACTGGCCGGCACTGCAGGGCAGCCGCTTCGACGGCATCAGCCTGCTC…
234__blaPDC__NG_049926.1__59	108	BETA-LACTAM	blaPDC		hydrolase	ATGCGCGATACCAGATTCCCCTGCCTGTGCGGCATCGCCGCTTCCACACTGCTGTTCGCCACCACCCCGGCCATTGCCGGCGAGGCCCCGGCGGATCGCCTGAAGGCACTGGTCGACGCCGCCGTACAACCGGTGATGAAGGCCAATGACATTCCGGGCCTGGCCGTAGCCATCAGCCTGAAAGGAGAACCGCATTACTTCAGCTATGGGCTGGCCTCGAAAGAGGACGGCCGCCGGGTGACGCCGGAGACCCTGTTCGAGATCGGCTCGGTGAGCAAGACCTTCACCGCCACCCTCGCCGGCTATGCCCTGGCCCAGGACAAGATGCGCCTCGACGACCGCGCCAGCCAGCACTGGCCGGCACTGCAGGGCAGCCGCTTCGACGGCATCAGCCTGCTC…
234__blaPDC__NG_049927.1__60	108	BETA-LACTAM	blaPDC		hydrolase	ATGCGCGATACCAGATTCCCCTGCCTGTGCGGCATCGCCGCTTCCACACTGCTGTTCGCCACCACCCCGGCCATTGCCGGCGAGGCCCCGGCGGATCGCCTGAAGGCACTGGTCGACGCCGCCGTACAACCGGTGATGAAGGCCAATGACATTCCGGGCCTGGCCGTAGCCATCAGCCTGAAAGGAGAACCGCATTACTTCAGCTATGGGCTGGCCTCGAAAGAGGACGGCCGCCAGGTGACGCCGGAGACCCTGTTCGAGATCGGCTCGGTGAGCAAGACCTTCACCGCCACCCTCGCCGGCTATGCCCTGGCCCAGGACAAGATGCGCCTCGACGACCGCGCCAGCCAGCACTGGCCGGCACTGCAGGGCAGCCGCTTCGACGGCATCAGCCTGCTC…
234__blaPDC__NG_049928.1__61	108	BETA-LACTAM	blaPDC		hydrolase	ATGCGCGATACCAGATTCCCCTGCCTGTGCGGCATCGCCGCTTCCACACTGCTGTTCGCCACCACCCCGGCCATTGCCGGCGAGGCCCCGGCGGATCGCCTGAAGGCACTGGTCGACGCCGCCGTACAACCGGTGATGAAGGCCAATGACATTCCGGGCCTGGCCGTAGCCATCAGCCTGAAAGGAGAACCGCATTACTTCAGCTATGGGCTGGCCTCGAAAGAGGACGGCCGCCGGGTGACGCCGGAGACCCTGTTCGAGATCGGCTCGGTGAGCAAGACCTTCACCGCCACCCTCGCCGGCTATGCCCTGACCCAGGACAAGATGCGCCTCGACGACCGCGCCAGCCAGCACTGGCCGGCACTGCAGGGCAGCCGCTTCGACGGCATCAGCCTGCTC…
234__blaPDC__NG_049929.1__62	108	BETA-LACTAM	blaPDC		hydrolase	ATGCGCGATACCAGATTCCCCTGCCTGTGCGGCATCGCCGCTTCCACACTGCTGTTCGCCACCACCCCGGCCATTGCCGGCGAGGCCCCGGCGGATCGCCTGAAGGCACTGGTCGACGCCGCCGTACAACCGGTGATGAAGGCCAATGACATTCCGGGCCTGGCCGTAGCCATCAGCCTGAAAGGAGAACCGCATTACTTCAGCTATGGGCTGGCCTCGAAAGAGGACGGCCGCCGGGTGACGCCGGAGACCCTGTTCGAGATCGGCTCGGTGAGCAAGACCTTCACCGCCACCCTAGCCGGCTATGCCCTGGCCCAGGACAAGATGCGCCTCGACGACCGCGCCAGCCAGCACTGGCCGGCACTGCAGGGCAGCCGCTTCGACGGCATCAGCCTGCTC…
234__blaPDC__NG_049930.1__63	108	BETA-LACTAM	blaPDC		hydrolase	ATGCGCGATACCAGATTCCCCTGCCTGTGCGGCATTGCCGCTTCCACACTGCTGTTCGCCACCACCCCGGCCATTGCCGGCGAGGCCCCGGCGGATCGCCTGAAGGCACTGGTCGACGCCGCCGTACAACCGGTGATGAAGGCCAATGACATTCCGGGCCTGGCCGTAGCCATCAGCCTGAAAGGAGAACCGCATTACTTCAGCTATGGGCTGGCCTCGAAAGAGGACGGCCGCCAGGTGACGCCGGAGACCCTGTTCGAGATCGGCTCGGTGAGCAAGACCTTCACCGCCACCCTCGCCGGCTATGCCCTGGCCCAGGACAAGATGCGCCTCGACGACCGCGCCAGCCAGCACTGGCCGGCACTGCAGGGCAGCCGCTTCGACGGCATCAGCCTGCTC…
234__blaPDC__NG_049931.1__64	108	BETA-LACTAM	blaPDC		hydrolase	ATGCGCGATACCAGATTCCCCTGCCTGTGCGGCATCGCCGCTTCCACACTGCTGTTCGCCACCACCCCGGCCATTGCCGGCGAGGCCCCGGCGGATCGCCTGAAGGCACTGGTCGACGCCGCCGTACAACCGGTGATGAAGGCCAATGACATTCCGGGCCTGGCCGTAGCCATCAGCCTGAAAGGAGAACCGCATTACTTCAGCTATGGGCTGGCCTCGAAAGAGGACGGCCGCCGGGTGACGCCGGAGACCCTGTTCGAGATCGGCTCGGTGAGCAAGACCTTCACCGCCACCCTCGCCGGCTATGCCCTGGCCCAGAACAAGATGCGTCTCGACGACCGCGCCAGCCAGCACTGGCCGGCACTGCAGGGCAGCCGCTTCGACGGCATCAGCCTGCTC…
234__blaPDC__NG_049932.1__65	108	BETA-LACTAM	blaPDC		hydrolase	ATGCGCGATACCAGATTCCCCTGCCTGTGCGGCATCGCCGCTTCCACACTGCTGTTCGCCACCACCCCGGCCATTGCCGGCGAGGCCCCGGCGGATCGCCTGAAGGCACTGGTCGACGCCGCCGTACAACCGGTGATGAAGGCCAATGACATTCCGGGCCTGGCCGTAGCCATCAGCCTGAAAGGAGAACCGCATTACTTCAGCTATGGGCTGGCCTCGAAAGAGGACGGCCGCCGGGTGACGCCGGAGACCCTGTTCGAGATCGGCTCGGTGAGCAAGACCTTCACCGCCACCCTAGCCGGCTATGCCCTGGCCCAGGACAAGATGCGCCTCGACGACCGCGCCAGCCAGCACTGGCCGGCACTGCAGGGCAGCCGCTTCGACGGCATCAACCTGCTC…
234__blaPDC__NG_049933.1__66	108	BETA-LACTAM	blaPDC		hydrolase	ATGCGCGATACCAGATTCCCCTGCCTGTGCGGCATCGCCGCTTCCACACTGCTGTTCGCCACCACCCCGGCCATTGCCGATGAGGCCCCGGCGGATCGCCTGAAGGCACTGGTCGACGCCGCCGTACAACCGGTGATGAAGGCCAATGACATTCCGGGCCTGGCCGTAGCCATCAGCCTGAAAGGAGAACCGCATTACTTCAGCTATGGGCTGGCCTCGAAAGAGGACGGCCGCCGGGTGACGCCGGAGACCCTGTTCGAGATCGGCTCGGTGAGCAAGACCTTCACCGCCACCCTCGCCGGCTATGCCCTGGCCCAGGACAAGATGCGCCTCGACGACCGCGCCAGCCAGCACTGGCCGGCGCTGCAGGGCAGCCGCTTCGACGGCATCAGCCTGCTC…
234__blaPDC__NG_049934.1__67	108	BETA-LACTAM	blaPDC		hydrolase	ATGCGCGATACCAGATTCCCCTGCCTGTGCGGCATCGCCGCTTCCACACTGCTGTTCGCCACCACCCCGGCCATTGCCGGCGAGGCCCCGGCGGATCGCCTGAAGGCACTGGTCGACGCCGCCGTACAACCGGTGATGAAGGCCAATGACATTCCGGGCCTGGCCGTAGCCATCAGCCTGAAAGGAGAACCGCATTACTTCAGCTATGGGCTGGCCTCGAAAGAGGACGGCCGCCAGGTGACGCCGGAGACCCTGTTCGAGATCGGCTCGGTGAGCAAGACCTTCACCGCCACCCTCGCCGGCTATGCCCTGACCCAGGACAAGATGCGCCTCGACGACCGCGCCAGCCAGCACTGGCCGGCACTGCAGGGCAGCCGCTTCGACGGCATCAGCCTGCTC…
234__blaPDC__NG_049935.1__68	108	BETA-LACTAM	blaPDC		hydrolase	ATGCGCGATACCAGATTCCCCTGCCTGTGCGGCATCGCCGCTTCCACACTGCTGTTCGCCACCACCCCGGCCATTGCCGGCGAGGCCCCGGCGGATCGCCTGAAGGCACTGGTCGACGCCGCCGTACAACCGGTGATGAAGGCCAATGACATTCCGGGCCTGGCCGTAGCCATCAGCCTGAAAGGAGAACCGCATTACTTCAGCTATGGGCTGGCCTCGAAAGAGGACGGCCGCCAGGTGACGCCGGAGACCCTGTTCGAGATCGGCTCGGTGAGCAAGACCTTCACCGCCACCCTCGCCGGCTATGCCCTGGCCCAGGACAAGATGCGCCTCGACGACCGCGCCAGCCAGCACTGGCCGGCACTGCAGGGCAGCCGCTTCGACGGCATCAGCCTGCTC…
234__blaPDC__NG_049936.1__69	108	BETA-LACTAM	blaPDC		hydrolase	ATGCGCGATACCAGATTCCCCTGCCTGTGCGGCATCGCCGCTTCCACACTGCTGTTCGCCACCACCTCGGCCATTGCCGGCGAGGCCCCGGCGGATCGCCTGAAGGCACTGGTCGACGCCGCCGTACAACCGGTGATGAAGGCCAATGACATTCCGGGCCTGGCCGTAGCCATCAGCCTGAAAGGAGAACCGCATTACTTCAGCTATGGGCTGGCCTCGAAAGAGGACGGCCGCCGGGTGACGCCGGAGACCCTGTTCGAGATCGGCTCGGTGAGCAAGACCTTCACCGCCACCCTCGCCGGCTATGCCCTGACCCAGGACAAGATGCGCCTCGACGACCGCGCCAGCCAGCACTGGCCGGCACTGCAGGGCAGCCGCTTCGACGGCATCAGCCTGCTC…
234__blaPDC__NG_049938.1__71	108	BETA-LACTAM	blaPDC		hydrolase	ATGCGCGATACCGGATTCCCCTGCCTGTGCGGCATCGCCGCCTCCACACTGCTGTTCGCCGCCACCTCGGCCATTGCCGGCGAGGCCCCGGCGGATCGCCTGAAGACACTGGTCGACGCCGCCGTACAACCGGTGATGAAGGCCAATGATATTCCGGGCCTGGCCGTGGCCATCAGCCTGAAAGGAGAACCGCATTACTTCAGCTATGGGCTGGCTTCGAAAGAGGACGGTCGCCGGGTGACGCCGGAGACCCTGTTCGAGATCGGCTCGGTGAGCAAGACCTTCACCGCCACCCTCGCCGGCTATGCCCTGGCCCAGGACAAGATGCGCCTCGACGACCGCGCCAGCCTGCACTGGCCGGCGCTGCAAGGCAGCCGCTTCGACGGCATCAGCCTGCTC…
234__blaPDC__NG_049939.1__72	108	BETA-LACTAM	blaPDC		hydrolase	ATGCGCGATACCAGATTCCCCTGCCTGTGCGGCATCGCCGCTTCCATACTGCTGTTCGCCACCACCCCGGCCATTGCCGACGAGGCCCCGGCAGATCGCCTGAAGGCACTGGTCGACGCCGCCGTACAACCGGTGATGAAGGCCAATGACATTCCGGGCCTGGCCGTAGCCATCAGCCTGAAAGGAGAACCGCATTACTTCAGCTATGGGCTGGCCTCGAAAGAGGACGGCCGCCGGGTGACGCCGGAGACCCTGTTCGAGATCGGCTCGGTGAGCAAGACCTTCACCGCCACCCTCGCCGGCTATGCCCTGGCCCAGGACAAGATGCGCCTCGACGACCGCGCCAGCCAGCACTGGCCGGCACTGCAGGGCAGCCGCTTCGACGGCATCAGCCTGCTC…
234__blaPDC__NG_049940.1__73	108	BETA-LACTAM	blaPDC		hydrolase	ATGCGCGATACCAGATTCCCCTGCCTGTGCGGCATCGCCGCTTCCACACTGCTGTTCGCCACCACCCCGGCCATTGCCGATGAGGCCCCGGCGGATCGCCTGAAGGCACTGGTCGACGCCGCCGTACAACCGGTGATGAAGGCCAATGACATTCCGGGCTTGGCCGTAGCCATCAGCCTGAAAGGAAAACCGCATTACTTCAGCTATGGGCTGGCCTCGAAAGAGGACGGCCGCCGGGTGACGCCGGAGACCCTGTTCGAGATCGGCTCGGTGAGCAAGACCTTCACCGCCACCCTCGCCGGCTATGCCCTGGCCCAGGACAAGATGCGCCTCGACGACCGCGCCAGCCAGCACTGGCCGGCGCTGCAGGGCAGCCGCTTCGACGGCATCAGCCTGCTC…
234__blaPDC__NG_049941.1__74	108	BETA-LACTAM	blaPDC		hydrolase	ATGCGCGATACCGGATTCCCCTGCCTGTGCGGCATCGCCGCCTCCACACTGCTGTTCGCCGCCACCTCGGCCATTGCCGGCGAGGCCCCGGCGGATCGCCTGAAGACACTGGTCGACGCCGCCGTACAACCGGTGATGAAGGCCAATGATATTCCGGGCCTGGCCGTGGCCATCAGCCTGAAAGGAGAACCGCATTACTTCAGCTATGGGCTGGCTTCGAAAGAGGACGGTCGCCGGGTGACGCCGGAGACCCTGTTCGAGATCGGCTCGGTGAGCAAGACCTTCACCGCCACCCTCGCCGGCTATGCCCTGGCCCAGGACAAGATGCGCCTCGACGACCGCGCCAGCCTGCACTGGCCGGCGCTGCAAGGCAGCCGCTTCGACGGCATCAGCCTGCTC…
234__blaPDC__NG_049942.1__75	108	BETA-LACTAM	blaPDC		hydrolase	ATGCGCGATACCAGATTCCCCTGCCTGTGCGGCATCGCCGCTTCCACACTGCTGTTCGCCACCACCCCGGCCATTGCCGGCGAGGCCCCGGCGGATCGCCTGAAGGCACTGGTCGACGCCGCCGTACAACCGGTGATGAAGGCCAATGACATTCCGGGCCTGGCCGTAGCCATCAGCCTGAAAGGAGAACCGCATTACTTCAGCTATGGGCTGGCCTCGAAAGAGGACGGCCGCCGGGTGACGCCGGAGACCCTGTTCGAGATCGGCTCGGTGAGCAAGACCTTCACCGCCACCCTCGCCGGCTATGCCCTGGCCCAGGACAAGGTGCGCCTCGACGACCGCGCCAGCCAGCACTGGCCGGCACTGCAGGGCAGCCGCTTCGACGGCATCAGCCTGCTC…
234__blaPDC__NG_049943.1__76	108	BETA-LACTAM	blaPDC		hydrolase	ATGCGCGATACCAGATTCCCCTGCCTGTGCGGCATCGCCGCTTCCACACTGCTGTTCGCCACCACCCCGGCCATTGCCGATGAGGCCCCGGCGGATCGCCTGAAGGCACTGGTCGACGCCGCCGTACAACCGGTGATGAAGGCCAATGACATTCCGGGCCTGGCCGTAGCCATCAGCCTGAAAGGAGAACCGCATTACTTCAGCTATGGGCTGGCCTCGAAAGAGGACGGCCGCCGGGTGACGCCGGAGACCCTGTTCGAGATCGGCTCGGTGAGCAAGACCTTCACCGCCACCCTCGCCGGCTATGCCCTGGCCCAGGACAAGATGCGCCTCGACGACCGCGCCAGCCAGCACTGGCCGGCGCTGCAGGGCAGCCGCTTCGACGGCATCAGCCTGCTC…
234__blaPDC__NG_049944.1__77	108	BETA-LACTAM	blaPDC		hydrolase	ATGCGCGATACCAGATTCCCCTGCCTGTGCGGCATCGCCGCTTCCACACTGCTGTTCGCCGCCACCCCGGCCATTGCCGGCGAGGCCCCGGCGGATCGCCTGAAGGCATTGGTCGACGCCGCCGTACAACCGGTGATGAAGGCCAATGACATTCCGGGCCTGGCCGTAGCCATCAGCCTGAAAGGAGAACCGCATTACTTCAGCTATGGGCTGGCCTCGAAAGAGGACGGCCGCCGGGTGACGCCGGAGACCCTGTTCGAGATCGGCTCGGTGAGCAAGACCTTCACCGCCACCCTCGCCGGCTATGCCCTGGCCCAGGACAAGATGCGCCTCGACGACCGCGCCAGCCAGCACTGGCCGGCACTGCAGGGCAGCCGCTTCGACGGCATCAGCCTGCTC…
234__blaPDC__NG_049945.1__78	108	BETA-LACTAM	blaPDC		hydrolase	ATGCGCGATACCAGATTCCCCTGCCTGTGCGGCATCGCCGCTTCCACACTGCTGTTCGCCACCACCCCGGCCATTGCCGACGAGGCCCCGGCGGATCGCCTGAAGGCACTGGTCGACGCCGCCGTACAACCGGTGATGAAGGCCAATGACATTCCGGGCCTGGCCGTAGCCATCAGCCTGAAAGGAGAACCGCATTACTTCAGCTATGGGCTGGCCTCGAAAGAGGACGGCCGCCGGGTGACGCCGGAGACCCTGTTCGAGATCGGCTCGGTGAGCAAGACCTTCACCGCCACCCTCGCCGGCTATGCCCTGGCCCAGGACAAGATGCGCCTCGACGACCGCGCCAGCCAGCACTGGCCGGCACTGCAGGGCAGCCGCTTCGACGGCATCAGCCTGCTC…
234__blaPDC__NG_049946.1__79	108	BETA-LACTAM	blaPDC		hydrolase	ATGCGCGATACCAAATTCCCCTGCCTGTGCGGCATCGCCGCTTCCACACTGCTGTTCGCCACCACCCCGGCCATTGCCGGCGAGGCCCCGGCGGATCGCCTGAAGGCACTGGTCGACGCCGCCGTACAACCGGTGATGAAGGCCAATGACATTCCGGGCCTGGCCGTAGCCATCAGCCTGAAAGGAGAACCGCATTACTTCAGCTATGGGCTGGCCTCGAAAGAGGACGGCCGCCAGGTGACGCCGGAGACCCTGTTCGAGATCGGCTCGGTGAGCAAGACCTTCACCGCCACCCTCGCCGGCTATGCCCTGGCCCAGGACAAGATGCGCCTCGACGACCGCGCCAGCCAGCACTGGCCGGCACTGCAGGGCAGCCGCTTCGACGGCATCAGCCTGCTC…
234__blaPDC__NG_049947.1__80	108	BETA-LACTAM	blaPDC		hydrolase	ATGCGCGATACCAGATTCCCCTGCCTGTGCGGCATCGCCGCTTCCACACTGCTGTTCGCCACCACCCCGGCCATTGCCGGCGAGGCCCCGGCGGATCGCCTGAAGGCACTGGTCGACGCCGCCGTACAACCGGTGATGAAGGCCAATGACATTCCGGGCCTGGCCGTAGCCATCAGCCTGAAAGGAGAACCGCATTACTTCAGCTATGGGCTGGCCTCGAAAGAGGACGGCCGCCAGGTGACGCCGGAGACCCTGTTCGAGATCGGCTCGGTGAGCAAGACCTTCACCGCCACCCTCGCCGGCTATGCCCTGGCCCAGGACAAGATGCGCCTCGACGACCGCGCCAGCCAGCACTGGCCGGCACTGCAGGGCAGCCGCTTCGACGGCATCAGCCTGCTC…
234__blaPDC__NG_049948.1__81	108	BETA-LACTAM	blaPDC		hydrolase	ATGCGCGATACCAGATTCCCCTGCCTGTGCGGCATCGCCGCTTCCACACTGCTGTTCGCCACCACCCCGGCCATTGCCGGCGAGGCCCCGGCGGATCGCCTGAAGGCACTGGTCGACGCCGCCGTACAACCGGTGATGAAGGCCAATGACATTCCGGGCCTGGCCGTAGCCATCAGCCTGAAAGGAGAACCGCATTACTTCAGCTATGGGCTGGCCTCGAAAGAGGACGGCCGCCAGGTGACGCCGGAGACCCTGTTCGAGATCGGCTCGGTGAGCAAGACCTTCACCGCCACCCTCGCCGGCTATGCCCTGGCCCAGGACAAGATGCGCCTCGACGACCGCGCCAGCCAGCACTGGCCGGCACTGCAGGGCAGCCGCTTCGACGGCATCAGCCTGCTC…
234__blaPDC__NG_049949.1__82	108	BETA-LACTAM	blaPDC		hydrolase	ATGCGCGATACCAGATTCCCCTGCCTGTGCGGCATCGCCGCTTCCACACTGCTGTTCGCCACCACCCCGGCCATTGCCGGCGAGGCCCCGGCGGATCGCCTGAAGGCACTGGTCGACGCCGCCGTACAACCGGTGATGAAGGCCAATGACATTCCGGGCCTGGCCGTAGCCATCAGCCTGAAAGGAGAACCGCATTACTTCAGCTATGGGCTGGCCTCGAAAGAGGACGGCCGCCGGGTGACGCCGGAGACCCTGTTCGAGATCGGCTCGGTGAGCAAGACCTTCACCGCCACCCTCGCCGGCTATGCCCTGGCCCAGGACAAGATGCGCCTCGACGACCGCGCCAGCCAGCACTGGCCGGCACTGCAGGGCAGCCGCTTCGACGGCATCAGCCTGCTC…
234__blaPDC__NG_049950.1__83	108	BETA-LACTAM	blaPDC		hydrolase	ATGCGCGATACCAGATTCCCCTGCCTGTGCGGCATCGCCGCTTCCACACTGCTGTTCGCCACCACCCCGGCCATTGCCGTCGAGGCCCCGGCGGATCGCCTGAAGGCACTGGTCGACGCCGCCGTACAACCGGTGATGAAGGCCAATGACATTCCGGGCCTGACCGTAGCCATCAGCCTGAAAGGAGAACCGCATTACTTCAGCTATGGGCTGGCCTCGAAAGAGGACGGCCGCCGGGTGACGCCGGAGACCCTGTTCGAGATCGGCTCGGTGAGCAAGACCTTCACCGCCACCCTCGCCGGCTATGCCCTGGCCCAGGACAAGATGCGCCTCGACGACCGCGCCAGCCAGCACTGGCCGGCACTGCAGGGCAGCCGCTTCGACGGCATCAGCCTGCTC…
234__blaPDC__NG_049951.1__84	108	BETA-LACTAM	blaPDC		hydrolase	ATGCGCGATACCAGATTCCCCTGCCTGTGCGGCATCGCCGCTTCCACACTGCTGTTCGCCACCACCCCGGCCATTGCCGGCGAGGCCCCGGCGGATCGCCTGAAGGCACTGGTCGACGCCGCCGTACAACCGGTGATGAAGGCCAATGACATTCCGGGCCTGGCCGTAGCCATCAGCCTGAAAGGAGAACCGCATTACTTCAGCTATGGGCTGGCCTCGAAAGAGGACGGCCGCCGGGTGACGCCGGAGACCCTATTCGAGATCGGCTCGGTGAGCAAGACCTTCACCGCCACCCTCGCCGGCTATGCCCTGGCCCAGGACAAGATGCGCCTCGACGACCGCGCCAGCCAGCACTGGCCGGCACTGCAGGGCAGCCGCTTCGACGGCATCAGCCTGCTC…
234__blaPDC__NG_049952.1__85	108	BETA-LACTAM	blaPDC		hydrolase	ATGCGCGATACCAGATTCCCCTGCCTGTGCGGCATCGCCGCTTCCACACTGCTGTTCGCCGCCACCCCGGCCATTGCCGGCGAGGCCCCGGCGGATCGCCTGAAGGCACTGGTCGACGCCGCCGTACAACCGGTGATGAAGGCCAATGACATTCCGGGCCTGGCCGTAGCCATCAGCCTGAAAGGAGAACCGCATTACTTCAGCTATGGGCTGGCCTCGAAAGAGGACGGCCGCCGGGTGACGCCGGAGACCCTGTTCGAGATCGGCTCGGTGAGCAAGACCTTCACCGCCACCCTCGCCGGCTATGCCCTGGCCCAGGACAAGATGCGCCTCGACGACCGCGCCAGCCAGCACTGGCCGGCACTGCAGGGCAGCCGCTTCGACGGCATCAGCCTGCTC…
234__blaPDC__NG_049953.1__86	108	BETA-LACTAM	blaPDC		hydrolase	ATGCGCGATACCAGATTCCCCTGCCTGTGCGGCATCGCCGCTTCCACACTGCTGTTCGCCACCACCCCGGCCATTGCCGATGAGGCCCCGGCGGATCGCCTGAAGGCACTGGTCGACGCCGCCGTACAACCGGTGATGAAGGCCAATGACATTCCGGGCCTGGCCGTAGCCATCAGCCTGAAAGGAGAACCGCATTACTTCAGCTATGGGCTGGCCTCGAAAGAGGACGGCCGCCGGGTGACGCCGGAGACCCTGTTCGAGATCGGCTCGGTGAGCAAGACCTTCACCGCCACCCTCGCCGGCTATGCCCTGGCCCAGGACAAGATGCGCCTCGACGACCGCGCCAGCCAGCACTGGCCGGCACTGCAGGGCAGCCGCTTCGACGGCATCAGCCTGCTC…
234__blaPDC__NG_049954.1__87	108	BETA-LACTAM	blaPDC		hydrolase	ATGCGCGATACCAGATTCCCCTGCCTGTGCGGCATCGCCGCTTCCACACTGCTGTTCGCCACCACCCCGGCCATTGCCGGCGAGGCCCCGGCGGATCGCCTGAAGGCACTGGTCGACGCCGCCGTACAACCGGTGATGAAGGCCAATGACATTCCGGGCCTGGCCGTAGCCATCAGCCTGAAAGGAGAACCGCATTACTTCAGCTATGGGCTGGCCTCGAAAGAGGACGGCCGCCGGGTGACGCCGGAGACCCTGTTCGAGATCGGCTCGGTGAGCAAGACCTTCACCGCCACCCTCGCCGGCTATGCCCTGGCCCAGGACAAGATGCGCCTCGACGACCGCGCCAGCCAGCACTGGCCGGCACTGCAGGGCAGCCGCTTCGACGGCATCAGCCTGCTC…
234__blaPDC__NG_049955.1__88	108	BETA-LACTAM	blaPDC		hydrolase	ATGCGCGATACCAGATTCCCCTGCCTGTGCGGCATCGCCGCTTCCACACTGCTGTTCGCCACCACCCCGGCCATTGCCGGCGAGGCCCCGGCGGATCGCCTGAAGGCACTGGTCGACGCCGCCGTACAACCGGTGATGAAGGCCAATGACATTCCGGGCCTGGCCGTAGCCATCAGCCTGAAAGGAGAACCGCATTACTTCAGCTATGGGCTGGCCTCGAAAGAGGACGGCCGCCGGGTGACGCCGGAGACCCTGTTCGAGATCGGCTCGGTGAGCAAGACCTTCACCGCCACCCTCGCCGGCTATGCCCTGACCCAGGACAAGATGCGCCTCGACGACCGCGCCAGCCAGCACTGGCCGGCACTGCAGGGCAGCCGCTTCGACGGCATCAGCCTGCTC…
234__blaPDC__NG_049956.1__89	108	BETA-LACTAM	blaPDC		hydrolase	ATGCGCGATACCAGATTCTCCTGCCTGTGCGGCATCGCCGCTTCCACACTGCTGTTCGCCACCACCCCGGCCATTGCCGGCGAGGCCCCGGCGGATCGCCTGAAGGCACTGGTCGACGCCGCCGTACAACCGGTGATGAAGGCCAATGACATTCCGGGCCTGGCCGTAGCCATCAGCCTGAAAGGAGAACCGCATTACTTCAGCTATGGGCTGGCCTCGAAAGAGGACGGCCGCCGGGTGACGCCGGAGACCCTGTTCGAGATCGGCTCGGTGAGCAAGACCTTCACCACCACCCTCGCCGGCTATGCCCTGGCCCAGGACAAGATGCGCCTCGACGACCGCGCCAGCCAGCACTGGCCGGCGCTGCAGGGCAGCCGCTTCGACGGCATCAGCCTGCTC…
234__blaPDC__NG_050725.1__91	108	BETA-LACTAM	blaPDC		hydrolase	CCGCAAATCCTGCGCAAGCCTAGATTTTCCCCGCCCGCCGATCAAGGAGCGCTCCCGGGGCGGTTTCTCATGCAGCCAACGACAAAGGACGCCAATCCTCATGCGCGATACCAGATTCCCCTGCCTGTGCGGCATCGCCGCTTCCACACTGCTGTTCGCCACCACCCCGGCCATTGCCGGCGAGGCCCCGGCGGATCGCCTGAAGGCACTGGTCGACGCCGCCGTACAACCGGTGATGAAGGCCAATGACATTCCGGGCCTGGCCGTAGCCATCAGCCTGAAAGGAGAACCGCATTACTTCAGCTATGGGCTGGCCTCGAAAGAGGACGGCCGCCGGGTGACGCCGGAGACCCTGTTCGAGATCGGCTCGGTGAGCAAGACCTTCACCGCCACCCTCGC…
234__blaPDC__NG_050726.1__92	108	BETA-LACTAM	blaPDC		hydrolase	CCGCAAATCCTGCGCAAGCCTAGATTTTCCCCGCCCGCCGATCAAGGAGCGCTCCCGGGGCGGTTTCTCATGCAGCCAACGACAAAGGACGCCAATCCTCATGCGCGATACCAGATTCCCCTGCCTGTGCGGCATCGCCGCTTCCACACTGCTGTTCGCCACCACCCCGGCCATTGCCGATGAGGCCCCGGCGGATCGCCTGAAGGCACTGGTCGACGCCGCCGTACAACCGGTGATGAAGGCCAATGACATTCCGGGCTTGGCCGTAGCCATCAGCCTGAAAGGAGAACCGCATTACTTCAGCTATGGGCTGGCCTCGAAAGAGGACGGCCGCCGGGTGACGCCGGAGACCCTGTTCGAGATCGGCTCGGTGAGCAAGACCTTCACCGCCACCCTCGC…
234__blaPDC__NG_050782.1__93	108	BETA-LACTAM	blaPDC		hydrolase	ATGCGCGATACCAGATTCCCCTGCCTGTGCGGCATCGCCGCTTCCACACTGCTGTTCGCCACCACCCCGGCCATTGCCGATGAGGCCCCGGCGGATCGCCTGAAGGCACTGGTCGACGCCGCCGTACAACCGGTGATGAAGGCCAATGACATTCCGGGCCTGGCCGTAGCCATCAGCCTGAAAGGAGAACCGCATTACTTCAGCTATGGGCTGGCCTCGAAAGAGGACGGCCGCCGGGTGACGCCGGAGACCCTGTTCGAGATCGGCTCGGTGAGCAAGACCTTCACCGTCACCCTCGCCGGCTATGCCCTGGCCCAGGACAAGATGCGCCTCGACGACCGCGCCAGCCAGCACTGGCCGGCACTGCAGGGCAGCCGCTTCGACGGCATCAGCCTGCTC…
234__blaPDC__NG_050783.1__94	108	BETA-LACTAM	blaPDC		hydrolase	ATGCGCGATACCAGATTCCCCTGCCTGTGCGGCATCGCCGCTTCCACACTGCTGTTCGCCACCACCCCGGCCATTGCCGATGAGGCCCCGGCGGATCGCCTGAAGGCACTGGTCGACGCCGCCGTACAACCGGTGATGAAGGCCAATGACATTCCGGGCCTGGCCGTAGCCATCAGCCTGAAAGGAGAACCGCATTACTTCAGCTATGGGCTGGCCTCGAAAGAGGACGGCCGCCGGGTGACGCCGGAGACCCTGTTCGAGATCGGCTCGGTGAGCAAGACCTTCACCGCCACCCTCGCCGGCTATGCCCTGGCCCAGGACAAGATGCGCCTCGACGACCGCGCCAGCCAGCACTGGCCGGCGCTGCAGGGCAGCCGCTTCGACGGCATCAGCCTGCTC…
234__blaPDC__NG_050784.1__95	108	BETA-LACTAM	blaPDC		hydrolase	ATGCGCGATACCAGATTCCCCTGCCTGTGCGGCATCGCCGCTTCCACACTGCTGTTCGCCACCACCCCGGCCATTGCCGGCGAGGCCCCGGCGGATCGCCTGAAGGCACTGGTCGACGCCGCCGTACAACCGGTGATGAAGGCCAATGACATTCCGGGCCTGGCCGTAGCCATCAGCCTGAAAGGAGAACCGCATTACTTCAGCTATGGGCTGGCCTCGAAAGAGGACGGCCGCCGGGTGACGCCGGAGACCCTGTTCGAGATCGGCTCGGTGAGCAAGACCTTCACCGCCACCCTAGCCGGCTATGCCCTGGCCCAGGACAAGATGCGCCTCGACGACCGCGCCAGCCAGCACTGGCCGGCACTGCAGGGCAGCCGCTTCGACGGCATCAGCCTGCTC…
234__blaPDC__NG_050785.1__96	108	BETA-LACTAM	blaPDC		hydrolase	ATGCGCGATACCAGATTCCCCTGCCTGTGCGGCATCGCCGCTTCCACACTGCTGTTCGCCACCACCCCGGCCATTGCCGGCGAGGCCCCGGCGGATCGCCTGAAGGCACTGGTCGACGCCGCCGTACAACCGGTGATGAAGGCCAATGACATTCCGGGCCTGGCCGTAGCCATCAGCCTGAAAGGAGAACCGCATTACTTCAGCTATGGGCTGGCCTCGAAAGAGGACGGCCGCCGGGTGACGCCGGAGACCCTGTTCGAGATCGGCTCGGTGAGCAAGACCTTCACCGCCACCCTCGCCGGCTATGCCCTGGCCCAGGACAAGATGCGTCTCGACGACCGCGCCAGCCAGCACTGGCCGGCACTGCAGGGCAGCCGCTTCGACGGCATCAGCCTGCTC…
234__blaPDC__NG_050786.1__97	108	BETA-LACTAM	blaPDC		hydrolase	ATGCGCGATACCAGATTCCCCTGCCTGTGCGGCATCGCCGCTTCCACACTGCTGTTCGCCACCACCCCGGCCATTGCCGGCGAGGCCCCGGCGGATCGCCTGAAGGCACTGGTCGACGCCGCCGTACAACCGGTGATGAAGGCCAATGACATTCCGGGCCTGGCCGTAGCCATCAGCCTGAAAGGAGAACCGCATTACTTCAGCTATGGGCTGGCCTCGAAAGAGGACGGCCGCCGGGTGACGCCGGAGACCCTGTTCGAGATCGGCTCGGTGAGCAAGACCTTCACCGCCACCCTCGCCGGCTATGCCCTGGCCCAGGGCAAGATGCGTCTCGACGACCGCGCCAGCCAGCACTGGCCGGCACTGCAGGGCAGCCGCTTCGACGGCATCAGCCTGCTC…
234__blaPDC__NG_050787.1__98	108	BETA-LACTAM	blaPDC		hydrolase	ATGCGCGATACCAGATTCCCCTGCCTGTGCGGCATCGCCGCTTCCACACTGCTGTTCGCCACCACCCCGGCCATTGCCGGCGAGACCCCGGCGGATCGCCTGAAGGCACTGGTCGACGCCGCCGTACAACCGGTGATGAAGGCCAATGACATTCCGGGCCTGGCCGTAGCCATCAGCCTGAAAGGAGAACCGCATTACTTCAGCTATGGGCTGGCCTCGAAAGAGGACGGCCGCCGGGTGACGCCGGAGACCCTGTTCGAGATCGGCTCGGTGAGCAAGACCTTCACCGCCACCCTCGCCGGCTATGCCCTGGCCCAGGACAAGATGCGCCTCGACGACCGCGCCAGCCAGCACTGGCCGGCACTGCAGGGCAGCCGCTTCGACGGCATCAGCCTGCTC…
234__blaPDC__NG_050788.1__99	108	BETA-LACTAM	blaPDC		hydrolase	ATGCGCGATACCAGATTCCCCTGCCTGTGCGGCATCGCCGCTTCCACACTGCTGTTCGCCACCACCCCGGCCATTGCCGGCGAGGCCCCGGCGGATCGCCTGAAGGCACTGGTCGACGCCGCCGTACAACCGGTGATGAAGGCCAATGACATTCCGGGCCTGGCCGTAGCCATCAGCCTGAAAGGAGAACCGCATTACTTCAGCTATGGGCTGGCCTCGAAAGAGGACGGCCGCCGGGTGACGCCGGAGACCCTGTTCGAGATCGGCTCGGTGAGCAAGACCTTCACCGCCACCCTCGCCGGCTATGCCCTGGCCCAGGACAAGATGCGTCTCGACGACCGCGCCAGCCAGCACTGGCCGGCACTGCAGGGCAGCCGCTTCGACGGCATCAGCCTGCTC…
234__blaPDC__NG_050789.1__100	108	BETA-LACTAM	blaPDC		hydrolase	ATGCGCGATACCAGATTCCCCTGCCTGTGCGGCATCGCCGCTTCCACACTGCTGTTCGCCGCCACCCCGGCCATTGCCGGCGAGGCCCCGGCGGATCGCCTGAAGGCACTGGTCGACGCCGCCGTACAACCGGTGATGAAGGCCAATGACATTCCGGGCCTGGCCGTGGCCATCAGCCTGAAAGGAGAACCGCATTACTTCAGCTATGGGCTGGCGTCGAAAGAGGACGGTCGCCGGGTGACGCCGGAGACCCTGTTCGAGATCGGCTCGGTGAGCAAGACCTTCACCGCCACCCTCGCCGGCTATGCCCTGGCCCAGGACAAGATGCGCCTCGACGACCGCGCCAGCCAGCACTGGCCGGCGCTGCAAGGCAGCCGCTTCGACGGCATCAGCCTGCTC…
234__blaPDC__NG_050790.1__101	108	BETA-LACTAM	blaPDC		hydrolase	ATGCGCGATACCAGATTCCCCTGCCTGTGCGGCATCGCCGCTTCCACACTGCTGTTCGCCACCACCCCGGCCATTGCCGACGAGGCCCCGGCAGATCGCCTGAAGGCACTGGTCGACGCCGCCGTACAACCGGTGATGAAGGCCAATGACATTCCGGGCCTGGCCGTAGCCATCAGCCTGAAAGGAGAACCGCATTACTTCAGCTATGGGCTGGCCTCGAAAGAGGACGGCCGCCGGGTGACGCCGGAGACCCTGTTCGAGATCGGCTCGGTGAGCAAGACCTTCACCGCCACCCTCGCCGGCTATGCCCTGGCCCAGGACAAGATGCGCCTCGACGACCGCGCCAGCCAGCACTGGCCGGCACTGCAGGGCAGCCGCTTCGACGGCATCAGCCTGCTC…
234__blaPDC__NG_050791.1__102	108	BETA-LACTAM	blaPDC		hydrolase	ATGCGCGATACCAGATTCCCCTGCCTGTGCGGCATCGCCGCTTCCACACTGCTGTTCGCCACCACCCCGGCCATTGCCGATGAGGCCCCGGCGGATCGCCTGAAGGCACTGGTCGACGCCGCCGTACAACCGGTGATGAAGGCCAATGACATTCCGGGCCTGGCCGTAGCCATCAGCCTGAAAGGAGAACCGCATTACTTCAGCTATGGGCTGGCCTCGAAAGAGGACGGCCGCCGGGTGACGCCGGAGACCCTGTTCGAGATCGGCTCGGTGAGCAAGACCTTCACCGTCACCCTCGCCGGCTATGCCCTGGCCCAGGACAAGATGCGCCTCGACGACCGCGCCAGCCAGCACTGGCCGGCACTGCAGGGCAGCCGCTTCGACGGCATCAGCCTGCTC…
234__blaPDC__NG_050792.1__103	108	BETA-LACTAM	blaPDC		hydrolase	ATGCGCGATACCAGATTCCCCTGCCTGTGCGGCATCGCCGCTTCCACACTGCTGTTCGCCACCACCCCGGCCATTGCCGGCGAGGCCCCGGCGGATCGCCTGAAGGCACTGGTCGACGCCGCCGTACAACCGGTGATGAAGGCCAATGACATTCCGGGCCTGGCCGTAGCCATCAGCCTGAAAGGAGAACCGCATTACTTCAGCTATGGGCTGGCCTCGAAAGAGGACGGCCGCCGGGTGACGCCGGAGACCCTGTTCGAGATCGGCTCGGTGAGCAAGACCTTCACCGCCACCCTAGCCGGCTATGCCCTGGCCCAGGACAAGATGCGCCTCGACGACCGCGCCAGCCAGCACTGGCCGGCACTGCAGGGCAGCCGCTTCGACGGCATCAGCCTGCTC…
234__blaPDC__NG_050793.1__104	108	BETA-LACTAM	blaPDC		hydrolase	ATGCGCGATACCAGATTCCCCTGCCTGTGCGGCATCGCCGCTTCCACACTGCTGCTCGCCACCACCCCGGCCATTGCCGGCGAGGCCCCGGCGGATCGCCTGAAGGCACTGGTCGACGCCGCCGTACAACCGGTGATGAAGGCCAATGACATTCCGGGCCTGGCCGTAGCCATCAGCCTGAAAGGAGAACCGCATTACTTCAGCTATGGGCTGGCCTCGAAAGAGGACGGCCGCCGGGTGACGCCGGAGACCCTGTTCGAGATCGGCTCGGTGAGCAAGACCTTCACCGCCACCCTCGCCGGCTATGCCCTGGCCCAGGACAAGATGCGCCTCGACGACAGCGCCAGCCAGCACTGGCCGGCACTGCAGGGCAGCCGCTTCGACGGCATCAGCCTGCTC…
234__blaPDC__NG_050794.1__105	108	BETA-LACTAM	blaPDC		hydrolase	ATGCGCGATACCAGATTCCCCTGCCTGTGCGGCATCGCCGCTTCCACACTGCTGTTCGCCACCACCCCGGCCATTGCCGATGAGGCCCCGGCGGATCGCCTGAAGGCACTGGTCGACGCCGCCGTACAACCGGTGATGAAGGCCAATGACATTCCGGGCCTGGCCGTAGCCATCAGCCTGAAAGGAGAACCGCATTACTTCAGCTATGGGCTGGCCTCGAAAGAGGACGGCCGCCGGGTGACGCCGGAGACCCTGTTCGAGATCGGCTCGGTGAGCAAGACCTTCACCGCCACCCTCGCCGGCTATGCCCTGGCCCAGGACAAGATGCGCCTCGACGACCGCGCCAGCCAGCACTGGCCGGCGCTGCAGGGCAGCCGCTTCGACGGCATCAGCCTGCTC…
234__blaPDC__NG_050795.1__106	108	BETA-LACTAM	blaPDC		hydrolase	ATGCGCGATACCAGATTTCCCTGCCTGTGCGGCATCGCCGCTTCCACACTGCTGTTCGCCACCACCCCGGCCATTGCCGGCGAGGCCCCGGCGGATCGCCTGAAGGCACTGGTCGACGCCGCCGTACAACCGGTGATGAAGGCCAATGACATTCCGGGCCTGGCCGTAGCCATCAGCCTGAAAGGAGAACCGCATTACTTCAGCTATGGGCTGGCCTCGAAAGAGGACGGCCGCCAGGTGACGCCGGAGACCCTGTTCGAGATCGGCTCGGTGAGCAAGACCTTCACCGCCACCCTCGCCGGCTATGCCCTGGCCCAGGACAAGATGCGCCTCGACGACCGCGCCAGCCAGCACTGGCCGGCACTGCAGGGCAGCCGCTTCGACGGCATCAGCCTGCTC…
234__blaPDC__NG_050797.1__108	108	BETA-LACTAM	blaPDC		hydrolase	ATGCGCGATACCAGATTCCCCTGCCTGTGCGGCATCGCCGCTTCCACACTGCTGTTCGCCACCACCCCGGCCATTGCCGGCGAGGCCCCGGCGGATCGCCTGAAGGCACTGGTCGACGCCGCCGTACAACCGGTGATGAAGGCCAATGACATTCCGGGCCTGGCCGTAGCCATCAGCCTGAAAGGAGAACCGCATTACTTCAGCTATGGGCTGGCCTCGAAAGAGGACGGCCGCCGGGTGACGCCGGAGACCCTGTTCGAGATCGGCTCGGTGAGCAAGACCTTCACCGCCACCCTCGCCGGCTATGCCCTGGCCCAGGGCAAGATGCGTCTCGACGACCGCGCCAGCCAGCACTGGCCGGCACTGCAGGGCAGCCGCTTCGACGGCATCAGCCTGCTC…
234__blaPDC__NG_050815.1__109	108	BETA-LACTAM	blaPDC		hydrolase	ATGCGCGATACCAGATTTCCCTGCCTGTGCGGCATCGCCGCTTCCACACTGCTGTTCGCCACCACCTCGGCCATTGCCGGCGAGGCCCCGGCGGATCGCCTGAAGGCACTGGTCGACGCCGCCGTACAACCGGTGATGAAGGCCAATGACATTCCGGGCCTGGCCGTAGCCATCAGCCTGAAAGGAGAACCGCATTACTTCAGCTATGGGCTGGCCTCGAAAGAGGACGGCCGCCGGGTGACGCCGGAGACCCTGTTCGAGATCGGCTCGGTGAGCAAGACCTTCACCGCCACCCTCGCCGGCTATGCCCTGGCCCAGGACAAGATGCGCCTCGACGACCGCGCCAGCCAGCACTGGCCGGCACTGCAGGGCAGCCGCTTCGACGGCATCAGCCTGCTC…
234__blaPDC__NG_050816.1__110	108	BETA-LACTAM	blaPDC		hydrolase	ATGCGCGATACCAGATTCCCCTGCCTGTGCGGCATCGCCGCTTCCACACTGCTGTTCGCCACCACCCCGGCCATTGCCGATGAGGCCCCGGCGGATCGCCTGAAGGCACTGGTCGACGCCGCCGTACAACCGGTGATGAAGGCCAATGACATTCCGGGCCTGGCCGTAGCCATCAGCCTGAAAGGAGAACCGCATTACTTCAGCTATGGGCTGGCCTCGAAAGAGGACGGCCGCCGGGTGACGCCGGAGACCCTGTTCGAGATCGGCTCGGTGAGCAAGACCTTCACCGCCACCCTCGCCGGCTATGCCCTGGCCCAGGACAAGATGCGCCTCGACGACCGCGCCAGCCAGCACTGGCCGGCACTGCAGGGCAGCCGCTTCGACGGCATCAGCCTGCTC…
234__blaPDC__NG_050817.1__111	108	BETA-LACTAM	blaPDC		hydrolase	ATGCGCGATACCAGATTCCCCTGCCTGTGCGGCATCGCCGCTTCCACACTGCTGTTCGCCACCACCCCGGCCATTGCCGGCGAGGCCCCGGCGGATCGCCTGAAGGCACTGGTCGACGCCGCCGTACAACCGGTGATGAAGGCCAATGACATTCCGGGCCTGGCCGTAGCCATCAGCCTGAAAGGAGAACCGCATTACTTCAGCTATGGGCTGGCCTCGAAAGAGGACGGCCGCCGGGTGACGCCGGAGACCCTGTTCGAGATCGGCTCGGTGAGCAAGACCTTCACCGCCACCCTCGCCGGCTATGCCCTGGCCCAGGACAAGATGCGTCTCGACGACCGCGCCAGCCAGCACTGGCCGGCACTGCAGGGCAGCCGCTTCGACGGCATCAGCCTGCTC…
234__blaPDC__NG_050818.1__112	108	BETA-LACTAM	blaPDC		hydrolase	ATGCGCGATACCAGATTCCCCTGCCTGTGCGGCATCGCCGCTTCCACACTGCTGTTCGCCGCCACCCCGGCCATTGCCGGCGAGGCCCCGGCGGATCGCCTGAAGGCACTGGTCGACGCCGCCGTACAACCGGTGATGAAGGCCAATGACATTCCGGGCCTGGCCGTAGCCATCAGCCTGAAAGGAGAACCGCATTACTTCAGCTATGGGCTGGCCTCGAAAGAGGACGGCCGCCGGGTGACGCCGGAGACCCTGTTCGAGATCGGCTCGGTGAGCAAGACCTTCACCGCCACCCTCGCCGGCTATGCCCTGGCCCAGGACAAGATGCGCCTCGACGACCGCGCCAGCCAGCACTGGCCGGCGCTGCAGGGCAGCCGCTTCGACGGCATCAGCCTGCTC…
234__blaPDC__NG_050819.1__113	108	BETA-LACTAM	blaPDC		hydrolase	ATGCGCGATACCAGATTCCCCTGCCTGTGCGGCATCGCCGCTTCCACACTGCTGTTCGCCACCACCCCGGCCATTGCCGGCGAGGCCCCGGCGGATCGCCTGAAGGCACTGGTCGACGCCGCCGTACAACCGGTGATGAAGGCCAATGACATTCCGGGCCTGGCCGTAGCCATCAGCCTGAAAGGAGAACCGCATTACTTCAGCTATGGGCTGGCCTCGAAAGAGGACGGCCGCCAGGTGACGCCGGAGACCCTGTTCGAGATCGGCTCGGTGAGCAAGACCTTCACCGCCACCCTCGCCGGCTATGCCCTGGCCCAGGACAAGATGCGCCTCGACGACCGCGCCAGCCAGCACTGGCCGGCACTGCAGGGCAGCCGCTTCGACGGCATCAGCCTGCTC…
234__blaPDC__NG_050820.1__114	108	BETA-LACTAM	blaPDC		hydrolase	ATGCGCGATACCAGATTCCCCTGCCTGTGCGGCATCGCCGCTTCCACACTGCTGTTCGCCACCACCCCGGCCATTGCCGGCGAGGCCCCGGCGGATCGCCTGAAGGCACTGGTCGACGCCGCCGTACAACCGGTGATGAAGGCCAATGACATTCCGGGCCTGGCCGTAGCCATCAGCCTGAAAGGAGAACCGCATTACTTCAGCTATGGGCTGGCCTCGAAAGAGGACGGCCGCCGGGTGACGCCGGAGACCCTGTTCGAGATCGGCTCGGTGAGCAAGACCTTCACCGCCACCCTAGCCGGCTATGCCCTGGCCCAGGACAAGATGCGCCTCGACGACCGCGCCAGCCAGCACTGGCCGGCACTGCAGGGCAGCCGCTTCGACGGCATCAGCCTGCTC…
234__blaPDC__NG_050821.1__115	108	BETA-LACTAM	blaPDC		hydrolase	ATGCGCGATACCAGATTCCCCTGCCTGTGCGGCATCGCCGCTTCCACACTGCTGTTCACCACCACCCCGGCCATTGCCGGCGAGGCCCCGGCGGATCGCCTGAAGGCACTGGTCGACGCCGCCGTACAACCGGTGATGAAGGCCAATGACATTCCGGGCCTGGCCGTAGCCATCAGCCTGAAAGGAGAACCGCATTACTTCAGCTATGGGCTGGCCTCGAAAGAGGACGGCCGCCGGGTGACGCCGGAGACCCTGTTCGAGATCGGCTCGGTGAGCAAGACCTTCACCGCCACCCTCGCCGGCTATGCCCTGGCCCAGGACAAGATGCGTCTCGACGACCGCGCCAGCCAGCACTGGCCGGCACTGCAGGGCAGCCGCTTCGACGACATCAGCCTGCTC…
234__blaPDC__NG_050822.1__116	108	BETA-LACTAM	blaPDC		hydrolase	ATGCGCGATACCAGATTCCCCTGCCTGTGCGGCATCGCCGCTTCCACACTGCTGTTCGCCACCACCCCGGCCATTGCCGGCGAGGCCCCGGCGGATCGCCTGAAGGCACTGGTCGACGCCGCCGTACAACCGGTGATGAAGGCCAATGACATTCCGGGCCTGGCCGTAGCCATCAGCCTGAAAGGAGAACCGCATTACTTCAGCTATGGGCTGGCCTCGAAAGAGGACGGCCGCCGGGTGACGCCGGAGACCCTGTTCGAGATCGGCTCGGTGAGCAAGACCTTCACCGCCACCCTCGCCGGCTATGCCCTGGCCCAGGACAAGATGCGTCTCGACGACCGCGCCAGCCAGCACTGGCCGGCACTGCAGGGCAGCCGCTTCGACGGCATCAGCCTGCTC…
234__blaPDC__NG_050823.1__117	108	BETA-LACTAM	blaPDC		hydrolase	ATGCGCGATACCAGATTCCCCTGCCTGTGCGGCATCGCCGCTTCCACACTGCTGTTCGCCACCACCCCGGCCATTGCCGGCGAGGCCCCGGCGGATCGCCTGAAGGCACTGGTCGACGCCGCCGTACAACCGGTGATGAAGGCCAATGACATTCCGGGCCTGGCCGTAGCCATCAGCCTGAAAGGAGAACCGCATTACTTCAGCTATGGGCTGGCCTCGAAAGAGGACGGCCGCCGGGTGACGCCGGAGACCCTGTTCGAGATCGGCTCGGTGAGCAAGACCTTCACCGCCACCCTCGCCGGCTATGCCCTGGCCCAGGACAAGATGCGTCTCGACGACCGCGCCAGCCAGCACTGGCCGGCACTGCAGGGCAGCCGCTTCGACGGCATCAGCCTGCTC…
234__blaPDC__NG_050825.1__119	108	BETA-LACTAM	blaPDC		hydrolase	ATGCGCGATACCAGATTCCCCTGCCTGTGCGGCATCGCCGCTTCCACACTGCTGTTCGCCACCACCCCGGCCATTGCCGATGAGGCCCCGGCGGATCGCCTGAAGGCACTGGTCGACGCCGCCGTACAACCGGTGATGAAGGCCAATGACATTCCGGGCCTGGCCGTAGCCATCAGCCTGAAAGGAGAACCGCATTACTTCAGCTATGGGCTGGCCTCGAAAGAGGACGGCCGCCGGGTGACGCCGGAGACCCTGTTCGAGATCGGCTCGGTGAGCAAGACCTTCACCGTCACCCTCGCCGGCTATGCCCTGGCCCAGGACAAGATGCGCCTCGACGACCGCGCCAGCCAGCACTGGCCGGCACTGCAGGGCAGCCGCTTCGACGGCATCAGCCTGCTC…
234__blaPDC__NG_050826.1__120	108	BETA-LACTAM	blaPDC		hydrolase	ATGCGCGATACCAGATTCCCCTGCCTGTGCGGCATCGCCGCTTCCACACTGCTGTTCGCCACCACCCCGGCCATTGCCGATGAGGCCCCGGCGGATCGCCTGAAGGCACTGGTCGACGCCGCCGTACAACCGGTGATGAAGGCCAATGACATTCCGGGCCTGATCGTAGCCATCAGCCTGAAAGGAGAACCGCATTACTTCAGCTATGGGCTGGCCTCGAAAGAGGACGGCCGCCGGGTGACGCCGGAGACCCTGTTCGAGATCGGCTCGGTGAGCAAGACCTTCACCGCCACCCTCGCCGGCTATGCCCTGGCCCAGGACAAGATGCGCCTCGACGACCGCGCCAGCCAGCACTGGCCGGCGCTGCAGGGCAGCCGCTTCGACGGCATCAGCCTGCTC…
234__blaPDC__NG_050827.1__121	108	BETA-LACTAM	blaPDC		hydrolase	ATGCGCGATACCAGATTCCCCTGCCTGTGCGGCATCGCCGCTTCCACACTGCTGTTCGCCGCCACCCCGGCCATTGCCGGCGAGGCCCCGGCGGATCGCCTGAAGGCATTGGTCGACGCCGCCGTACAACCGGTGATGAAGGCCAATGACATTCCGGGCCTGGCCGTGGCCATCAGCCTGAAAGGAGAACCGCATTACTTCAGCTATGGGCTGGCCTCGAAAGAGGACGGCCGCCGGGTGACGCCGGAGACCCTGTTCGAGATCGGTTCGGTGAGCAAGACCTTCACCGCCACCCTCGCCGGCTATGCCCTGGCCCAGGACAAGATGCGCCTCGACGACCGCGCCAGCCAGCACTGGCCGGCGCTGCAGGGCAGCCGCTTCGACGGCATCAGCCTGCTC…
234__blaPDC__NG_050828.1__122	108	BETA-LACTAM	blaPDC		hydrolase	ATGCGCGATACCAGATTCCCCTGCCTGTGCGGCATCGCCGCTTCCACACTGCTGTTCGCCACCACCCCGGCCATTGCCGGCGAGGCCCCGGCGGATCGCCTGAAGGCACTGGTCGACGCCGCCGTACAACCGGTGATGAAGGCCAATGACATTCCGGGCCTGGCCGTAGCCATCAGCCTGAAAGGAGAACCGCATTACTTCAGCTATGGGCTGGCCTCGAAAGAGGACGGCCGCCGGGTGACGCCGGAGACCCTGTTCGAGATCGGCTCGGTGAGCAAGACCTTCACCGCCACCCTCGCCGGCTATGCCCTGGCCCAGGACAAGATGCGTCTCGACGACCGCGCCAGCCAGCACTGGCCGGCACTGCAGGGCAGCCGCTTCGACGGCATCAGCCTGCTC…
234__blaPDC__NG_050829.1__123	108	BETA-LACTAM	blaPDC		hydrolase	ATGCGCGATACCAGATTCCCCTGCCTGTGCGGCATCGCCGCTTCCACACTGCTGTTCGCCACCACCCCGGCCATTGCCGGCGAGGCCCCGGCGGATCGCCTGAAGGCACTGGTCGACGCCGCCGTACAACCGGTGATGAAGGCCAATGACATTCCGGGCCTGGCCGTAGCCATCAGCCTGAAAGGAGAACCGCATTACTTCAGCTATGGGCTGGCCTCGAAAGAGGACGGCCGCCGGGTGACGCCGGAGACCCTGTTCGAGATCGGCTCGGTGAGCAAGACCTTCACCGCCACCCTCGCCGGCTATGCCCTGGCCCAGGACAAGATGCGTCTCGACGACCGCGCCAGCCAGCACTGGCCGGCACTGCAGGGCAGCCGCTTCGACGGCATCAGCCTGCTC…
234__blaPDC__NG_050830.1__124	108	BETA-LACTAM	blaPDC		hydrolase	ATGCGCGATACCAGATTCCCCTGCCTGTGCGGCATCGCCGCTTCCACACTGCTGTTCGCCACCACCCCGGCCATTGCCGGCGAGGCCCCGGCGGATCGCCTGAAGGCACTGGTCGACGCCGCCGTACAACCGGTGATGAAGGCCAATGACATTCCGGGCCTGGCCGTAGCCATCAGCCTGAAAGGAGAACCGCATTACTTCAGCTATGGGCTGGCCTCGAAAGAGGACGGCCGCCGGGTGACGCCGGAGACCCTGTTCGAGATCGGCTCGGTGAGCAAGACCTTCACCGCCACCCTCGCCGGCTATGCCCTGGCCCAGGACAAGATGCGTCTCGACGACCGCGCCAGCCAGCACTGGCCGGCACTGCAGGGCAGCCGCTTCGACGGCATCAGCCTGCTC…
234__blaPDC__NG_050831.1__125	108	BETA-LACTAM	blaPDC		hydrolase	ATGCGCGATACCAGATTCCCCTGCCTGTGCGGCATCGCCGCTTCCACACTGCTGTTCGCCGCCACCCCGGCCATTGCCGGCGAGGCCCCGGCGGATCGCCTGAAGGCATTGGTCGACGCCGCCGTACAACCGGTGATGAAGGCCAATGACATTCCGGGCCTGGCCGTGGCCATCAGCCTGAAAGGAGAACCGCATTACTTCAGCTATGGGCTGGCCTCGAAAGAGGACGGCCGCCGGGTGACGCCGGAGACCCTGTTCGAGATCGGTTCGGTGAGCAAGACCTTCACCGCCACCCTCGCCGGCTATGCCCTGGCCCAGGACAAGATGCGCCTCGACGACCGCGCCAGCCAGCACTGGCCGGCGCTGCAGGGCAGCCGCTTCGACGGCATCAGCCTGCTC…
234__blaPDC__NG_050832.1__126	108	BETA-LACTAM	blaPDC		hydrolase	ATGCGCGATACCAGATTCCCCTGCCTGTGCGGCATCGCCGCTTCCACACTGCTGTTCGCCACCACCCCGGCCATTGCCGATGAGGCCCCGGCGGATCGCCTGAAGGCACTGGTCGACGCCGCCGTACAACCGGTGATGAAGGCCAATGACATTCCGGGCTTGGCCGTAGCCATCAGCCTGAAAGGAGAACCGCATTACTTCAGCTATGGGCTGGCCTCGAAAGAGGACGGCCGCCGGGTGACGCCGGAGACCCTGTTCGAGATCGGCTCGGTGAGCAAGACCTTCACCGCCACCCTCGCCGGCTATGCCCTGGCCCAGGACAAGATGCGCCTCGACGACCGCGCCAGCCAGCACTGGCCGGCGCTGCAGGGCAGCCGCTTCGACGGCATCAGCCTGCTC…
234__blaPDC__NG_050834.1__128	108	BETA-LACTAM	blaPDC		hydrolase	ATGCGCGATACCAGATTTCCCTGCCTGTGCGGCATCGCCGCTTCCACACTGCTGTTCGCCACCACCTCGGCCATTGCCGGCGAGGCCCCGGCGGATCGCCTGAAGGCACTGGTCGACGCCGCCGTACAACCGGTGATGAAGGCCAATGACATTCCGGGCCTGGCCGTAGCCATCAGCCTGAAAGGAGAACCGCATTACTTCAGCTATGGGCTGGCCTCGAAAGAGGACGGCCGCCGGGTGACGCCGGAGACCCTGTTCGAGATCGGCTCGGTGAGCAAGACCTTCACCGCCACCCTCGCCGGCTATGCCCTGGCCCAGGACAAGATGCGCCTCGACGACCGCGCCAGCCAGCACTGGCCGGCACTGCAGGGCAGCCGCTTCGACGGCATCAGCCTGCTC…
234__blaPDC__NG_050835.1__129	108	BETA-LACTAM	blaPDC		hydrolase	ATGCGCGATACCAGATTCCCCTGCCTGTGCGGCATCGCCGCTTCCACACTGCTGTTCGCCACCACCCCGGCCATTGCCGGCGAGGCCCCGGCGGATCGCCTGAAGGCACTGGTCGACGCCGCCGTACAACCGGTGATGAAGGCCAATGACATTCCGGGCCTGGCCGTAGCCATCAGCCTGAAAGGAGAACCGCATTACTTCAGCTATGGGCTGGCCTCGAAAGAGGACGGCCGCCAGGTGACGCCGGAGACCCTGTTCGAGATCGGCTCGGTGAGCAAGACCTTCACCGCCACCCTCGCCGGCTATGCCCTGGCCCAGGACAAGATGCGCCTCGACGACCGCGCCAGCCAGCACTGGCCGGCACTGCAGGGCAGCCGCTTCGACGGCATCAGCCTGCTC…
234__blaPDC__NG_050836.1__130	108	BETA-LACTAM	blaPDC		hydrolase	ATGCGCGATACCAGATTCCCCTGCCTGTGCGGCATCGCCGCTTCCACACTGCTGTTCGCCACCACCCCGGCCATTGCCGGCGAGGCCCCGGCGGATCGCCTGAAGGCACTGGTCGACGCCGCCGTACAACCGGTGATGAAGGCCAATGACATTCCGGGCCTGGCCGTAGCCATCAGCCTGAAAGGAGAACCGCATTACTTCAGCTATGGGCTGGCCTCGAAAGAGGACGGCCGCCAGGTGACGCCGGAGACCCTGTTCGAGATCGGCTCGGTGAGCAAGACCTTCACCGCCACCCTCGCCGGCTATGCCCTGGCCCAGGACAAGATGCGCCTCGACGACCGCGCCAGCCAGCACTGGCCGGCACTGCAGGGCAGCCGCTTCGACGGCATCAGCCTGCTC…
234__blaPDC__NG_050837.1__131	108	BETA-LACTAM	blaPDC		hydrolase	ATGCGCGATACCAGATTCCCCTGCCTGTGCGGCATCGCCGCTTCCACACTGCTGTTCGCCACCACCCCGGCCATTGCCGGCGAGGCCCCGGCGGATCGCCTGAAGGCACTGGTCGACGCCGCCGTACAACCGGTGATGAAGGCCAATGACATTCCGGGCCTGGCCGTAGCCATCAGCCTGAAAGGAGAACCGCATTACTTCAGCTATGGGCTGGCCTCGAAAGAGGACGGCCGCCAGGTGACGCCGGAGACCCTGTTCGAGATCGGCTCGGTGAGCAAGACCTTCACCGCCACCCTCGCCGGCTATGCCCTGACCCAGGACAAGATGCGCCTCGACGACCGCGCCAGCGAGCACTGGCCGGCACTGCAGGGCAGCCGCTTCGACGGCATCAGCCTGCTC…
234__blaPDC__NG_050838.1__132	108	BETA-LACTAM	blaPDC		hydrolase	ATGCGCGATACCAGATTCCCCTGCCTGTGCGGCATCGCCGCTTCCACACTGCTGTTCGCCACCACCCCGGCCATTGCCGGCGAGGCCCCGGCGGATCGCCTGAAGGCACTGGTCGACGCCGCCGTACAACCGGTGATGAAGGCCAATGACATTCCGGGCCTGGCCGTAGCCATCAGCCTGAAAGGAGAACCGCATTACTTCAGCTATGGGCTGGCCTCGAAAGAGGACGGCCGCCAGGTGACGCCGGAGACCCTGTTCGAGATCGGCTCGGTGAGCAAGACCTTCACCGCCACCCTCGCCGGCTATGCCCTGGCCCAGGACAAGATGCGTCTCGACGACCGCGCCAGCCAGCACTGGCCGGCACTGCAGGGCAGCCGCTTCGACAGCATCAGCCTGCTC…
234__blaPDC__NG_050946.1__133	108	BETA-LACTAM	blaPDC		hydrolase	ATGCGCGATACCAGATTCCCCTGCCTGTGCGGCATCGCCGCTTCCACACTGCTGTTCGCCACCACCCCGGCCATTGCCGATGAGGCCCCGGCGGATCGCCTGAAGGCACTGGTCGACGCCGCCGTACAACCGGTGATGAAGGCCAATGACATTCCGGGCCTGGCCGTAGCCATCAGCCTGAAAGGAGAACCGCATTACTTCAGCTATGGGCTGGCCTCGAAAGAGGACGGCCGCCGGGTGACGCCGGAGACCCTGTTCGAGATCGGCTCGGTGAGCAAGACCTTCACCGTCACCCTCGCCGGCTATGCCCTGGCCCAGGACAAGATGCGCCTCGACGACCGCGCCAGCCAGCACTGGCCGGCACTGCAGGGCAGCCGCTTCGACGGCATCAGCCTGCTC…
234__blaPDC__NG_050947.1__134	108	BETA-LACTAM	blaPDC		hydrolase	ATGCGCGATACCAGATTCCCCTGCCTGTGCGGCATCGCCGCTTCCACACTGCTGTTCGCCACCACCCCGGCCATTGCCGGCGAGGCCCCGGCGGATCGCCTGAAGGCACTGGTCGACGCCGCCGTACAACCGGTGATGAAGGCCAATGACATTCCGGGCCTGGCCGTGGCCATCAGCCTGAAAGGAGAACCGCATTACTTCAGTTATGGGCTGGCGTCGAAAGAGGACGGTCGCCGGGTGACGCCGGAGACCCTGTTCGAGATCGGCTCGGTGAGCAAGACCTTCACCGCCACCCTCGCCGGCTATGCCCTGGCCCAGGACAAGATGCGCCTCGACGACCGCGCCAGCCAGCACTGGCCGGCGCTGCAAGGCAGCCGCTTCGACGGCATCAGCCTGCTC…
234__blaPDC__NG_050980.1__135	108	BETA-LACTAM	blaPDC		hydrolase	ATGCGCGATACCAGATTCCCCTGCCTGTGCGGCATCGCCGCTTCCACACTGCTGTTCGCCACCACCCCGGCCATTGCCGGCGAGGCCCCGGCGGATCGCCTGAAGGCACTGGTCGACGCCGCCGTACAACCGGTGATGAAGGCCAATGACATTCCGGGCCTGGCCGTAGCCATCAGCCTGAAAGGAGAACCGCATTACTTCAGCTATGGGCTGGCCTCGAAAGAGGACGGCCGCCGGGTGACGCCGGAGACCCTGTTCGAGATCGGCTCGGTGAGCAAGACCTTCACCGCCACCCTCGCCGGCTATGCCCTGGCCCAGGACAAGATGCGCCTCGACGACCGCGCCAGCCAGCACTGGCCGGCACTGCAGGGCAGCCGCTTCGACGGCATCAGCCTGCTC…
234__blaPDC__NG_050981.1__136	108	BETA-LACTAM	blaPDC		hydrolase	ATGCGCGATACCAGATTCCCCTGCCTGTGCGGCATCGCCGCTTCCACACTACTGTTCGCCACCACCCCGGCCATTGCCGGCGAGGCCCCGGCGGATCGCCTGAAGGCACTGGTCGACGCCGCCGTACAACCGGTGATGAAGGCCAATGACATTCCGGGCCTGGCCGTAGCCATCAGCCTGAAAGGAGAACCGCATTACTTCAGCTATGGGCTGGCCTCGAAAGAGGACGGCCGCCGGGTGACGCCGGAGACCCTGTTCGAGATCGGCTCGGTGAGCAAGACCTTCACCGCCACCCTCGCCGGCTATGCCCTGGCCCAGGACAAGATGCGCCTCGACGACCGCGCCAGCCAGCACTGGCCGGCACTGCAGGGCAGCCGCTTCGACGGCATCAGCCTGCTC…
234__blaPDC__NG_050982.1__137	108	BETA-LACTAM	blaPDC		hydrolase	ATGCGCGATACCAGATTCCCCTGCCTGTGCGGCATCGCCGCTTCCACACTGCTGTTCGCCACCACCCCGGCCATTGCCGGCGAGGCCCCGGCGGATCGCCTGAAGGCACTGGTCGACGCCGCCGTACAACCGGTGATGAAGGCCAATGACATTCCGGGCCTGGCCGTAGCCATCAGCCTGAAAGGAGAACCGCATTACTTCAGCTATGGGCTGGCCTCGAAAGAGGACGGCCGCCGGGTGACGCCGGAGACCCTGTTCGAGATCGGCTCGGTGAGCAAGACCTTCACCGCCACCCTCGCCGGCTATGCCCTGGCCCAGGACAAGATGCGTCTCGACGACCGCGCCAGCCAGCACTGGCCGGCACTGCAGGGCAGCCGCTTCGACGGCATCAGCCTACTC…
234__blaPDC__NG_050983.1__138	108	BETA-LACTAM	blaPDC		hydrolase	ATGCGCGATACCAGATTCCCCTGCCTGTGCGGCATCGCCGCTTCCACACTGCTGTTCGCCACCACCCCGGCCATTGCCGGCGAGGCCCCGGCGGATCGCCTGAAGGCACTGGTCGACGCCGCCGTACAACCGGTGATGAAGGCCAATGACATTCCGGGCCTGGCCGTAGCCATCAGCCTGAAAGGAGAACCGCATTACTTCAGCTATGGGCTGGCCTCGAAAGAGGACGGCCGCCGGGTGACGCCGGAGACCCTGTTCGAGATCGGCTCGGTGAGCAAGACCTTCACCGCCACCCTCGCCGGCTATGCCCTGGCCCAGGACAAGATGCGTCTCGACGACCGCGCCAGCCAGCACTGGCCGGCACTGCAGGGCAGCCGCTTCGACGGCATCAGCCTGCTC…
234__blaPDC__NG_051496.1__139	108	BETA-LACTAM	blaPDC		hydrolase	ATGCGCGATACCAGATTCCCCTGCCTGTGCGGCATCGCCGCTTCCACACTGCTGTTCGCCACCACCCCGGCCATTGCCGGCGAGGCCCCGGCGGATCGCCTGAAGGCACTGGTCGACGCCGCCGTACAACCGGTGATGAAGGCCAATGACATTCCGGGCCTGGCCGTAGCCATCAGCCTGAAAGGAGAACCGCATTACTTCAGCTATGGGCTGGCCTCGAAAGAGGACGGCCGCCAGGTGACGCCGGAGACCCTGTTCGAGATCGGCTCGGTGAGCAAGACCTTCACCGCCACCCTCGCCGGCTATGCCCTGGCCCAGGACAAGATGCGCCTCGACGACCGCGCCAGCCAGCACTGGCCGGCACTGCAGGGCAGCCGCTTCGACGGCATCAGCCTGCTC…
234__blaPDC__NG_051744.1__140	108	BETA-LACTAM	blaPDC		hydrolase	CCGCAAATCCTGCGCAAGCCTAGATTTTCCCCGCCCGCCGATCAAGGAGCGCTCCCGGGGCGGTTTCTCATGCAGCCAACGACAAAGGACGCCAATCCTCATGCGCGATACCAGATTCCCCTGCCTGTGCGGCATCGCCGCTTCCACACTGCTGTTCGCCACCACCCCGGCCATTGCCGGCGAGGCCCCGGCGGATCGCCTGAAGGCACTGGTCGACGCCGCCGTACAACCGGTGATGAAGGCCAATGACATTCCGGGCCTGGCCGTAGCCATCAGCCTGAAAGGAGAACCGCATTACTTCAGCTATGGGCTGGCCTCGAAAGAGGACGGCCGCCGGGTGACGCCGGAGACCCTGTTCGAGATCGGCTCGGTGAGCAAGACCTTCACCGCCACCCTCGC…
234__blaPDC__NG_052625.1__141	108	BETA-LACTAM	blaPDC		hydrolase	CCGCAAATCCTGCGCAAGCCTAGATTTTCCCCGCCCGCCGATCAAGGAGCGCTCCCGGGGCGGTTTCTCATGCAGCCAACGACAAAGGACGCCAATCCTCATGCGCGATACCAGATTCCCCTGCCTGTGCGGCATCGCCGCTTCCACACTGCTGTTCGCCACCACCCCGGCCATTGCCGGCGAGGCCCCGGCGGATCGCCTGAAGGCACTGGTCGACGCCGCCGTACAACCGGTGATGAAGGCCAATGACATTCCGGGCCTGGCCGTAGCCATCAGCCTGAAAGGAGAACCGCATTACTTCAGCTATGGGCTGGCCTCGAAAGAGGACGGCCGCCGGGTGACGCCGGAGACCCTGTTCGAGATCGGCTCGGTGAGCAAGACCTTCACCGCCACCCTCGC…
234__blaPDC__NG_049901.1__142	108	BETA-LACTAM	blaPDC		hydrolase	CCGCAAATCCTGCGCAAGCCTAGATTTTCCCCGCCCGCCGATCAAGGAGCGCTCCCGGGGCGGTTTCTCATGCAGCCAACGACAAAGGACGCCAATCCTCATGCGCGATACCAGATTCCCCTGCCTGTGCGGCATCGCCGCTTCCACACTGCTGTTCGCCACCACCCCGGCCATTGCCGGCGAGGCCCCGGCGGATCGCCTGAAGGCACTGGTCGACGCCGCCGTACAACCGGTGATGAAGGCCAATGACATTCCGGGCCTGGCCGTAGCCATCAGCCTGAAAGGAGAACCGCATTACTTCAGCTATGGGCTGGCCTCGAAAGAGGACGGCCGCCGGGTGACGCCGGAGACCCTGTTCGAGATCGGCTCGGTGAGCAAGACCTTCACCGCCACCCTCGC…
234__blaPDC__NG_049865.1__144	108	BETA-LACTAM	blaPDC		hydrolase	CCGCAAATCCTGCGCAAGCCTAGATTTTCCCCGCCCGCCGATCAAGGAGCGCTCCCGGGGCGGTTTCTCATGCAGCCAACGACAAAGGACGCCAATCCTCATGCGCGATACCAGATTCCCCTGCCTGTGCGGCATCGCCGCTTCCACACTGCTGTTCGCCACCACCCCGGCCATTGCCGGCGAGGCCCCGGCGGATCGCCTGAAGGCACTGGTCGACGCCGCCGTACAACCGGTGATGAAGGCCAATGACATTCCGGGCCTGGCCGTAGCCATCAGCCTGAAAGGAGAACCGCATTACTTCAGCTATGGGCTGGCCTCGAAAGAGGACGGCCGCCGGGTGACGCCGGAGACCCTGTTCGAGATCGGCTCGGTGAGCAAGACCTTCACCGCCACCCTCGC…
234__blaPDC__NG_049914.1__47	109	BETA-LACTAM	blaPDC		hydrolase	ATGCGCCATGCGACAATCCTCAACCTGTGCGGCCTCGCCGCTTCCACCCTGTTCTTCGCGACAACATCGGCCTTCGCCACGGAGGCGCCGGCGGAGCGCCTGAAGGCTCTGGTGGACGCCGCCGTGCAACCGGTCATGAAGGCCAATGATATCCCGGGACTGGCCGTCGCCATCACTCTCAAGGGCGAACCGCATTACTTCAGTTATGGGGTGGCCTCGAAGGAGGACGCCCGCAAGGTGACCCCCGAGACCCTGTTCGAGATCGGCTCGGTGAGCAAGACCTTCACCGCCACCCTCGCCGGCTACGCCCTGGCCCAGGACAAGATGCGCCTCGACGACCGCGCCAGCCGGCACTGGCCCGCCCTGCAGGGCAGCCGCTTCGACGGTATCAGCCTGCTC…
234__blaPDC__NG_049915.1__48	109	BETA-LACTAM	blaPDC		hydrolase	ATGCGCCATGCGACAATCCTCAACCTGTGCGGCCTCGCCGCTTCCACCCTGTTCTTCGCGACAACATCGGCCTTCGCCACGGAGGCGCCGGCGGAGCGCCTGAAGGCTCTGGTGGACGCCGCCGTGCAACCGGTCATGAAGGCCAATGATATCCCGGGACTGGCCGTCGCCATCACTCTCAAGGGCGAACCGCATTACTTCAGTTATGGGGTGGCCTCGAAGGAGGACGCCCGCAAGGTGACCCCCGAGACCCTGTTCGAGATCGGCTCGGTGAGCAAGACCTTCACCGCCACCCTCGCCGGCTACGCCCTGGCCCAGGACAAGATGCGCCTCGACGACCGCGCCAGCCGGCACTGGCCCGCCCTGCAGGGCAGCCGCTTCGACGGTATCAGCCTGCTC…
234__blaPDC__NG_049937.1__70	109	BETA-LACTAM	blaPDC		hydrolase	ATGCGCCATGCGACAATCCTCAACCTGTGCGGCCTCGCCGCTTCCACCCTGTTCTTCGCGACAACATCGGCCTTCGCCACGGCGGCGCCGGCGGAGCGCCTGAAGGCTCTGGTGGACGCCGCCGTGCAACCGGTCATGAAGGCCAATGATATCCCGGGACTGGCCGTCGCCATCACTCTCAAGGGCGAACCGCATTACTTCAGTTATGGGGTGGCCTCGAAGGAGGACGCCCGCAAGGTGACCCCCGAGACCCTGTTCGAGATCGGCTCGGTGAGCAAGACCTTCACCGCCACCCTCGCCGGCTACGCCCTGGCCCAGGACAAGATGCGCCTCGACGACCGCGCCAGCCGGCACTGGCCCGCCCTGCAGGGCAGCCGCTTCGACGGTATCAGCCTGCTC…
234__blaPDC__NG_050589.1__90	109	BETA-LACTAM	blaPDC		hydrolase	ATGCGCCATGCGACAATCCTCAACCTGTGCGGCCTCGCCGCTTCCACCCTGTTCTTCGCGACAACATCGGCCTTCGCCACGGAGGCGCCGGCGGAGCGCCTGAAGGCTCTGGTGGACGCCGCCGTGCAACCGGTCATGAAGGCCAATGATATCCCGGGACTGGCCGTCGCCATCACTCTCAAGGGCGAACCGCATTACTTCAGTTATGGGGTGGCCTCGAAGGAGGACGCCCGCAAGGTGACCCCCGAGACCCTGTTCGAGATCGGCTCGGTGAGCAAGACCTTCACCGCCACCCTCGCCGGCTACGCCCTGGCCCAGGACAAGATGCGCCTCGACGACCGCGCCAGCCGGCACTGGCCCGCCCTGCAGGGCAGCCGCTTCGACGGTATCAGCCTGCTC…
234__blaPDC__NG_050796.1__107	109	BETA-LACTAM	blaPDC		hydrolase	ATGCGCCATGCGACAATCCTCAACCTGTGCGGCCTCGCCGCTTCCACCCTGTTCTTCGCGACAACATCGGCCTTCGCCACGGAGGCGCCGGCGGAGCGCCTGAAGGCTCTGGTGGACGCCGCCGTGCAACCGGTCATGAAGGCCAATGATATCCCGGGACTGGCCGTCGCCATCACTCTCAAGGGCGAACCGCATTACTTCAGTTATGGGGTGGCCTCGAAGGAGGACGCCCGCAAGGTGACCCCCGAGACCCTGTTCGAGATCGGCTCGGTGAGCAAGACCTTCACCGCCACCCTCGCCGGCTACGCCCTGGCCCAGGACAAGATGCGCCTCGACGACCGCGCCAGCCGGCACTGGCCCGCCCTGCAGGGCAGCCGCTTCGACGGTATCAGCCTGCTC…
234__blaPDC__NG_050824.1__118	109	BETA-LACTAM	blaPDC		hydrolase	ATGCGCCATGCGACAATCCTCAACCTGTGCGGCCTCGCCGCTTCCACCCTGTTCTTCGCGACAACATCGGCCTTCGCCACGGAGGCGCCGGCGGAGCGCCTGAAGGCTCTGGTGGACGCCGCCGTGCAACCGGTCATGAAGGCCAATGATATCCCGGGACTGGCCGTCGCCATCACTCTCAAGGGCGAACCGCATTACTTCAGTTATGGGGTGGCCTCGAAGGAGGACGCCCGCAAGGTGACCCCCGAGACCCTGTTCGAGATCGGCTCGGTGAGCAAGACCTTCACCGCCACCCTCGCCGGCTACGCCCTGGCCCAGGACAAGATGCGCCTCGACGACCGCGCCAGCCGGCACTGGCCCGCCCTGCAGGGCAGCCGCTTCGACGGTATCAGCCTGCTC…
234__blaPDC__NG_050833.1__127	109	BETA-LACTAM	blaPDC		hydrolase	ATGCGCCATGCAACAATCCTCAACCTGTGCGGCCTCGCCGCTTCCACCCTGTTCTTCGCGACAACATCGGCCTTCGCCACGGCGGCGCCGGCGGAGCGCCTGAAGGCTCTGGTAGACGCCGCCGTGCAACCGGTCATGAAGGCCAATGATATCCCGGGACTGGCCGTCGCCATCACCCTCAAGGGCGAACCGCATTACTTCAGTTATGGGGTGGCCTCGAAGGAGGACGCCCGCAAGGTGACCCCCGAGACCCTGTTCGAGATCGGCTCGGTGAGCAAGACCTTCACCGCCACCCTCGCCGGCTACGCCCTGGCCCAGGACAAGATGCGCCTCGACGACCGCGCCAGCCGGCACTGGCCCGCCCTGCAGGGCAGCCGCTTCGACGGTATCAGCCTGCTC…
234__blaPDC__NG_049905.1__143	109	BETA-LACTAM	blaPDC		hydrolase	CCCAACGAGCCGCGCAAGCCTAGATTTTCCTCGCCCGCCGACGAAGGAGCGCTCCCGGGGCGGTTTTCCCTGCAGCCAACGACATAGGACGCCAATCCCCATGCGCCATGCGACAATCCTCAACCTGTGCGGCCTCGCCGCTTCCACCCTGTTCTTCGCGACAACATCGGCCTTCGCCACGGAGGCGCCGGCGGAGCGCCTGAAGGCTCTGGTGGACGCCGCCGTGCAACCGGTCATGAAGGCCAATGATATCCCGGGACTGGCCGTCGCCATCACTCTCAAGGGCGAACCGCATTACTTCAGTTATGGGGTGGCCTCGAAGGAGGACGCCCGCAAGGTGACCCCCGAGACCCTGTTCGAGATCGGCTCGGTGAGCAAGACCTTCACCGCCACCCTCGC…
123__tetC__NG_048177.1__1	110	TETRACYCLINE	tetC		efflux	TTGTTCATTCGCGAATTCTCATGCTTGACAGCTTATCATCGATAAGCTTTAATGCGGTAGTTTATCACAGTTAAATTGCTAACGCAGTCAGGCACCGTGTATGAAATCTAACAATGCGCTCATCGTCATCCTCGGCACCGTCACCCTGGATGCTGTAGGCATAGGCTTGGTTATGCCGGTACTGCCGGGCCTCTTGCGGGATATCGTCCATTCCGACAGCATCGCCAGTCACTATGGCGTGCTGCTAGCGCTATATGCGTTGATGCAATTTCTATGCGCACCCGTTCTCGGAGCACTGTCCGACCGCTTTGGCCGCCGCCCAGTCCTGCTCGCTTCGCTACTTGGAGCCACTATCGACTACGCGATCATGGCGACCACACCCGTCCTGTGGATCCTCTA…
123__tetC__NG_048176.1__2	110	TETRACYCLINE	tetC		efflux	TTTTTCATGTGTGAATTCTCATGTTTGACAGTTTATCACTGATAAGTTCTAATGGCGTAATTTATCACCGATAAATTGCTAACGCAGTCAGGCACCGTCTATGAAATCTAACAATGCGCTCTTCGTCATCCTCGGCACCGTCACCCTGGATGCTGTAGGCATAGGCTTGGTTATGCCGATACTGCCGGGGCTCTTGCGGGATATCGTCCATTCCGACAGCATCGCCAGTCACTACGGCGTGCTGCTAGCGCTTTATGCGTTGATGCAATTTATATGTGCACCCGTTCTCGGAGCACTGTCCGACCGCTTTGGCCGCCGCCCAGTCCTGCTCGCTTCGCTACTTGGAGCCACTATCGACTACGCGGTCATGGCGACCACACCCGTCCTTTGGATCCTCTA…
123__tetC__NG_048178.1__3	110	TETRACYCLINE	tetC		efflux	CGTTGGAGCTTGTTCATTCGCGAATTCTCATGCTTGACAGCTTATCATCGATAAGCTTTAATTATCACAGTTAAATTGCTAACGCAGTCAGGCACCGTGTATGAAATCTAACAATGCGCTCATCGTCATCCTCGGCACCGTCACCCTAGATGCTGTAGGCATAGGCTTGGTTATGCCGGTACTGCCGGGCCTCTTGCGGGATATCGTCCATTCCGACAGCATCGCCAGTCACTATGGCGTGCTGCTAGCGCTATATGCGTTGATGCAATTTCTATGCGCACCCGTTCTCGGAGCACTGTCCGACCGCTTTGGCCGCCGCCCAGTCCTGCTCGCTTCGCTACTTGGAGCCACTATCGACTACGCGATCATGGCGACCACACCCGTCCTGTGGATCCTCTA…
123__tetC__NG_048179.1__4	110	TETRACYCLINE	tetC		efflux	CATTGCCATACGGAATTCTCATGTTTGACAGCTTATCATCGATAAGCTTTAATGCGGTAGTTTATCACAGTTAAATTGCTAACGCAGTCAGGCACCGTGTATGAAATCTAACAATGCGCTCATCGTCATCCTCGGCACCGTCACCCTGGATGCTGTAGGCATAGGCTTGGTTATGCCGGTACTGCCGGGCCTCTTGCGGGATATCGTCCATTCCGACAGCATCGCCAGTCACTATGGCGTGCTGCTAGCGCTATATGCGTTGATGCAATTTCTATGCGCACCCGTTCTCGGAGCACTGTCCGACCGCTTTGGCCGCCGCCCAGTCCTGCTCGCTTCGCTACTTGGAGCCACTATCGACTACGCGATCATGGCGACCACACCCGTCCTGTGGATCCTCTA…
123__tetC__NG_048181.1__5	110	TETRACYCLINE	tetC		efflux	TTGTTCATTCGCGAATTCTCATGTTTGACAGCTTATCATCGATAAGCTTTAATGCGGTAGTTTATCACAGTTAAATTGCTAACGCAGTCAGGCACCGTGTATGAAATCTAACAATGCGCTCATCGTCATCCTCGGCACCGTCACCCTGGATGCTGTAGGCATAGGCTTGGTTATGCCGGTACTGCCGGGCCTCTTGCGGGATATCGTCCATTCCGACAGCATCGCCAGTCACTATGGCGTGCTGCTAGCGCTATATGCGTTGATGCAATTTCTATGCGCACCCGTTCTCGGAGCACTGTCCGACCGCTTTGGCCGCCGCCCAGTCCTGCTCGCTTCGCTACTTGGAGCCACTATCGACTACGCGATCATGGCGACCACACCCGTCCTGTGGATCCTCTA…
123__tetC__NG_048174.1__6	110	TETRACYCLINE	tetC		efflux	TCAAAAAAAGAAGCAGTTGTTATGATGTCGTTAGAGGATTTTAAAGCTTTAATGCGGTAGTTTATCACAGTTAAATTGCTAACGCAGTCAGGCACCGTGTATGAAATCTAACAATGCGCTCATCGTCATCCTCGGCACCGTCACCCTGGATGCTGTAGGCATAGGCTTGGTTATGCCGGTACTGCCGGGCCTCTTGCGGGATATCGTCCATTCCGACAGCATCGCCAGTCACTATGGCGTGCTGCTAGCGCTATATGCGTTGATGCAATTTCTATGCGCACCCGTTCTCGGAGCACTGTCCGACCGCTTTGGCCGCCGCCCAGTCCTGCTCGCTTCGCTACTTGGAGCCACTATCGACTACGCGATCATGGCGACCACACCCGTCCTGTGGATCCTCTA…
123__tetC__NG_048175.1__7	110	TETRACYCLINE	tetC		efflux	TTGTTCATTCGCGAATTCTCATGTTTGACAGCTTATCATCGATAAGCTTTAATGCGGTAGTTTATCACAGTTAAATTGCTAACGCAGTCAGGCACCGTGTATGAAATCTAACAATGCGCTCATCGTCATCCTCGGCACCGTCACCCTGGATGCTGTAGGCATAGGCTTGGTTATGCCGGTACTGCCGGGCCTCTTGCGGGATATCGTCCATTCCGACAGCATCGCCAGTCACTATGGCGTGCTGCTAGCGCTATATGCGTTGATGCAATTTCTATGCGCACCCGTTCTCGGAGCACTGTCCGACCGCTTTGGCCGCCGCCCAGTCCTGCTCGCTTCGCTACTTGGAGCCACTATCGACTACGCGATCATGGCGACCACACCCGTCCTGTGGATCCTCTA…
123__tetC__NG_048180.1__8	110	TETRACYCLINE	tetC		efflux	AAGCTTTAATGCGGTAGTTTATCACAGTTAAATTGCTAACGCAGTCAGGCACCGTGTATGAAATCTAACAATGCGCTCATCGTCATCCTCGGCACCGTCACCCTGGATGCTGTAGGCATAGGCTTGGTTATGCCGGTACTGCCGGGCCTCTTGCGGGATATCGTCCATTCCGACAGCATCGCCAGTCACTATGGCGTGCTGCTAGCGCTATATGCGTTGATGCAATTTCTATGCGCACCCGTTCTCGGAGCACTGTCCGACCGCTTTGGCCGCCGCCCAGTCCTGCTCGCTTCGCTACTTGGAGCCACTATCGACTACGCGATCATGGCGACCACACCCGTCCTGTGGATCCTCTACGCCGGACGCATCGTGGCCGGCATCACCGGCGCCACAGGTGCG…
172__ereD__NG_047771.1__1	111	MACROLIDE	ereD		esterase	AGCAAGCCTTGGTAATTAAAAATTAAAGTAAATTATTAAATCGTCTTTTTGAGACGGTTGCTATTTGGTACGTTAATTTTTAATTTAAAATAAGGTAATAATGAAAAATATAAAACCCTTAACTTTTCCGTTTAATTCGGAAAATAATACATCCATAAAACAAAGTCTTTTTCGATTTCGAGAATATTTTGATTCTTCTACAATTGTTGGTTTAGGCGAAAACTCACATTTCATAAAAGAGTTTTTTACATTCAGGCATCAAGTTATTGAGTTTTTAGTAACTGAATGTGATTTTGACACCTTGGCATTTGAGTTTGGTTTTTCTGAAGGATTAGAAGTTGATAAGTGGATAAAATCACAAATTCCATTCGACGATTTGGATAAGTTACTGTCACACTT…
81__bcr1__NG_052042.1__1	112	PHENICOL	bcr1		efflux	CGCAACAGCTTTCATTAGTTGTTGCGGCGGTCGTCTTTCAACCCCAATACTGAATAGGCAGATCGCCGCCAGATCATCAATTCTGAGCGGATGCTTTGCCATGTCTGATAAAAATCTGCCCGCATGGGCGTACTCATTGCCATCAACCTTAATGTTGATGGTTCCGTTTGACATTCTTGCCTCGCTGGCAATGGATGTGTATCTGCCAGTAGTTCCGCAGATGCCATCAGAGCTGTCTACAACTACAGCTCTGATTCAGTTGACTCTGAGTAGCTATATCCTAGTAATAGGACTAGGCCAGCTCATTTTTGGGCCGCTATCCGATCGGATTGGCCGGCGCTCCGTTGTGCTCGGAGGAGCAACGCTTTTTGCTATTGCATCTTTCGCGCTTGCCGCTAC…
396__tet39__NG_048137.1__1	113	TETRACYCLINE	tet39		efflux	GTCAGACGTTGAGGTGCAATATCTTTTTTACTCATAAATCTATCACTGATAGGGAGTGTGTGAGAGAATATTAATTCTATCATTGCTAGAGAAGGCATTTGTGAAGAAATCATTGAGCGTGATTTTAATCACTATATTTCTGGATGCTGTTGGGATTGGTTTAATTATGCCGATCTTGCCTGAATTATTACGGTCATTGGCTGGAGCTGAAGCAGGCGGTGTTCACTATGGTGCTTTATTAGCTGTGTATGCTCTGATGCAGTTCATTTTTGCACCTATCCTTGGAGCGTTGAGTGACCGATTTGGACGTCGACCTGTATTAATTATTTCAATTGCTGGTGCAACGGCTGATTATCTCCTAATGGCTGCTGCTCCTTCTCTATTGTGGCTATATATTGG…
685__tet42__NG_048143.1__1	114	TETRACYCLINE	tet42		efflux	CGGCGACCGAGAGGTGCGGGGTTCGTCATGCCCGACAGTCTATCGTGAACCCACTATAAAACTGGCTTGACACCAAAACTGGTATGACTACACTTTCGGTATGACTTCACCCACCTCTCTCACGCGACGGGACCAGAACCGCGCGTGGATCATGCTCATCGTGCTCACGATGCTCACCGTCATCGGAATGACGGTCGTCCTCCCGGTCCTGCCCTTCGTCGTGCTCCAGTACGTCTCGCACGAGAGCGACCTGGCCATCTGGGTCGGCGTGCTCGAAGCGATCAACGGCCTCTGCGCCTTCCTGGTCGCGCCCTTCCTCGGACGTCTCTCAGACCGCTTCGGACGTCGACCCGTGATCATCGTCGCGGCATTCGGTGCGGCCTTCTCGATGGCGCTGTT…
36__tet30__NG_048122.1__1	115	TETRACYCLINE	tet30		efflux	TCCGATAGCCATGGATAGAATCCCTCTTGACTTATCATTGATAAGGGAGCTTATCGCCGATAAATTTATCACTGATAAAGCTTTATAGGGATGCCATACCATGAACAAGGCCCTTATCGTTATTCTCTCAACCGTTGCCCTCGACGCCATTGGCGCAGGCCTGATCTTCCCGATCCTGCCGGACATCTTGGTCGAGGTGACTGGCGGCGGCGACATCGGGTTCCTCTATGGGGTCATGCTGGGGGTATTCGCCGTCATGCAATTTGTGTTCTCGCCGATCCTTGGTGCGCTCAGCGACCGGTTCGGTCGGCGCCCGGTCTTGTTGCTTTCTTTGGCCGGTACCCTGCTTGATTACCTTGTTATGGCATTTTCCCCGCTCGGCTGGGTGCTCGTCGTCGG…
665__tetD__NG_048185.1__1	116	TETRACYCLINE	tetD		efflux	ATGAATAAACCCGCTGTCATCGCGCTGGTGATTACACTGCTGGACGCGATGGGAATTGGTCTGATCATGCCGGTATTACCGTCACTGCTGCGGGAATATCTCCCGGAAGCGGATGTGGCAAACCATTACGGCATTCTGCTGGCGCTGTATGCGGTGATGCAGGTCTGTTTTGCTCCGCTGCTGGGCAGATGGTCAGATAAGCTGGGGCGCAGACCGGTGCTGCTGTTATCCCTGGCGGGTGCCGCGTTTGATTACACACTGCTGGCACTGTCCAATGTGCTGTGGATGTTGTATCTCGGGCGGATTATCTCCGGGATCACTGGTGCCACCGGCGCGGTTGCGGCTTCGGTAGTGGCGGACAGCACGGCGGTCAGCGAGCGTACCGCCTGGTTCGGCCGT…
665__tetD__NG_048183.1__2	116	TETRACYCLINE	tetD		efflux	TATTCCAACTCTATCAATGATAGGGAATTAACACAGGATCTGAAAAATGAATAAACCCGCTGTCATCGCGCTGGTGATTACACTGCTGGACGCGATGGGAATTGGTCTGATCATGCCGGTATTACCGTCACTGCTGCGGGAATATCTCCCGGAAGCGGATGTGGCAAACCATTACGGCATTCTGCTGGCGCTGTATGCGGTGATGCAGGTCTGTTTTGCTCCGCTGCTGGGCAGATGGTCAGATAAGCTGGGGCGCAGACCGGTGCTGCTGTTATCCCTGGCGGGTGCCGCGTTTGATTACACACTGCTGGCACTGTCCAATGTGCTGTGGATGTTGTATCTCGGGCGGATTATCTCCGGGATCACTGGTGCCACCGGCGCGGTTGCGGCTTCGGTAGT…
665__tetD__NG_048182.1__3	116	TETRACYCLINE	tetD		efflux	GCCATGACCGTCTCCTCCGATTTTCAGATTGACACTCTATCATTGATAGGGATATATTCCAACTCTATCAATGATAGGGAATTAACACAGGATCTGAAAAATGAATAAACCCGCTGTCATCGCGCTGGTGATTACACTGCTGGACGCGATGGGAATTGGTCTGATCATGCCGGTATTACCGTCACTGCTGCGGGAATATCTCCCGGAAGCGGATGTGGCAAACCATTACGGCATTCTGCTGGCGCTGTATGCGGTGATGCAGGTCTGTTTTGCTCCGCTGCTGGGCAGATGGTCAGATAAGCTGGGGCGCAGACCGGTGCTGCTGTTATCCCTGGCGGGTGCCGCGTTTGATTACACACTGCTGGCACTGTCCAATGTGCTGTGGATGTTGTATCTCGG…
665__tetD__NG_048184.1__4	116	TETRACYCLINE	tetD		efflux	TTGACACTCTATCATTGATAGGGATATATTCCAACTCTATCAATGATAGGGATATATTCCAACTCTATCAATGATAGGGAATTAACACAGGATCTGAAAAATGAATAAACCCGCTGTCATCGCGCTGGTGATTACACTGCTGGACGCGATGGGAATTGGTCTGATCATGCCGGTATTACCGTCACTGCTGCGGGAATATCTCCCGGAAGCGGATGTGGCAAACCATTACGGCATTCTGCTGGCGCTGTATGCGGTGATGCAGGTCTGTTTTGCTCCGCTGCTGGGCAGATGGTCAGATAAGCTGGGGCGCAGACCGGTGCTGCTGTTATCCCTGGCGGGTGCCGCGTTTGATTACACACTGCTGGCACTGTCCAATGTGCTGTGGATGTTGTATCTCGG…
665__tetD__NG_051690.1__5	116	TETRACYCLINE	tetD		efflux	TTGACACTCTATCATTGATAGGGATATATTCCAACTCTATCAATGATAGGGATATATTCCAACTCTATCAATGATAGGGAATTAACACAGGATCTGAAAAATGAATAAACCCGCTGTCATCGCGCTGGTGATTACACTGCTGGACGCGATGGGAATTGGTCTGATCATGCCGGTATTACCGTCACTGCTGCGGGAATATCTCCCGGAAGCGGATGTGGCAAACCATTACGGCATTCTGCTGGCGCTGTATGCGGTGATGCAGGTCTGTTTTGCTCCGCTGCTGGGCAGATGGTCAGATAAGCTGGGGCGCAGACCGGTGCTGCTGTTATCCCTGGCGGGTGCCGCGTTTGATTACACACTGCTGGCACTGTCCAATGTGCTGTGGATGTTGTATCTCGG…
30__tetG__NG_051907.1__1	117	TETRACYCLINE	tetG		efflux	CGTTCCTTCGCCAGTGCTTGACAATTTATCACCGATAAGTTCTATTTCCATCTCCTTATCGTTGATAAAGTCGCTCCATTGAGCGGCGCTGGAGTTTCAGGTGCGCAGCTCTGCCATCATTGCCCTGCTGATCGTGGGTCTTGACGCCATGGGTCTCGGCCTCATCATGCCCGTCCTTCCGACGCTTCTGCGTGAGCTTGTGCCAGCAGAGCAGGTCGCTGGACACTATGGTGCCTTGCTGTCGCTCTATGCATTGATGCAGGTCGTCTTCGCGCCCATGCTTGGACAGCTTTCGGATTCTTACGGTCGGCGTCCGGTACTTCTGGCTTCTCTTGCAGGAGCCGCAGTCGATTACACGATTATGGCATCAGCGCCGGTCTTATGGGTGCTCTATATCGG…
30__tetG__NG_048192.1__2	117	TETRACYCLINE	tetG		efflux	GTGCGCAGCTCTGCCATCATTGCCCTGCTGATCGTGGGGCTCGACGCCATGGGTCTCGGCCTCATCATGCCCGTCCTTCCGACGCTTCTGCGTGAGCTTGTGCCAGCAGAGCAGGTCGCCGGTCACTATGGTGCCTTGCTGTCGCTCTATGCATTGATGCAGGTCGTCTTCGCACCCGTGCTTGGACAGCTTTCGGATTCTTACGGTCGGCGTCCGGTGCTTCTGGCTTCCCTTGCGGGAGCCGCAGTCGATTATGCGATTATGGCATCAGCGCCGGTCTTATGGGTGCTCTATATCGGCCGACTCGTCTCCGGCATCACGGGCGCAACCGGAGCTGTAGCTGCCTCAACCATTGCCGATTCGACGGGGGAAGGTTCTCGCGCACGCTGGTTCGGCTAC…
30__tetG__NG_048191.1__3	117	TETRACYCLINE	tetG		efflux	CGTTCCTTCGCCAGTGCTTGACAATTTATCACCGATAAGTTATATGTCCATCTCCTTATCGTTGATAAAGTCGCTCCATTGAGCGGCGCTGGAGTTTCAGGTGCGCAGCTCTGCCATCATTGCCCTGCTGATCGTGGGTCTTGACGCCATGGGTCTCGGCCTCATCATGCCCGTCCTTCCGACGCTTCTGCGTGAGCTTGTGCCAGCAGAGCAGGTCGCTGGACACTATGGTGCCTTGCTGTCGCTCTATGCATTGATGCAGGTCGTCTTCGCGCCCATGCTTGGACAGCTTTCGGATTCTTACGGTCGGCGTCCGGTACTTCTGGCTTCTCTTGCAGGAGCCGCAGTCGATTACACGATTATGGCATCAGCGCCGGTCTTATGGGTGCTCTATATCGG…
67__tet41__NG_048142.1__1	118	TETRACYCLINE	tet41		efflux	ACGCGTTAAACGCGCCGCAGTATTTTTTTCGCTCATCTCTCTATCACTGATAGGGTAACTGTGGAATACTCCATACTCTATCACTGTTAGAGTCACAATTTTGAAAAAACCCATGCTGGTTATTTTGTTGACGGTGTTGCTGGATGCGGTGGGCATCGGTCTGATCATGCCTATTCTACCGGCGCTGTTGCGCTCGCTGGGCGGTCTCGATGCCGGCAGCGTGCATTACGGCGCCCTGCTGGCGGCCTATGCGTTGATGCAATTCCTGTTTTCGCCGATCCTCGGCGCGCTGAGCGATCGTTTCGGGCGGCGGCCGGTGCTGTTGATTTCGCTCGCCGGCGCGGCGGCCGACTACCTGCTGATGGCGTTCGCGCCGACGCTGGCCTGGCTCTATCTGGG…
649__tetK__NG_048200.1__1	119	TETRACYCLINE	tetK		efflux	TTGTTTAGTTTATATAAAAAATTTAAAGGTTTGTTTTATAGCGTTTTATTTTGGCTTTGTATTCTTTCATTTTTTAGTGTATTAAATGAAATGGTTTTAAATGTTTCTTTACCTGATATTGCAAATCATTTTAATACTACTCCTGGAATTACAAACTGGGTAAACACTGCATATATGTTAACTTTTTCGATAGGAACAGCAGTATATGGAAAATTATCTGATTATATAAATATAAAAAAATTGTTAATTATTGGTATTAGTTTGAGCTGTCTTGGTTCATTGATTGCTTTTATTGGTCACAATCACTTTTTTATTTTGATTTTTGGTAGGTTAGTACAAGGAGTAGGATCTGCTGCATTCCCTTCACTGATTATGGTGGTTGTAGCTAGAAATATTACA…
121__cmlR__NG_047659.1__1	120	PHENICOL	cmlR		efflux	GTCGTACCGCTCCCGCCGGTCGGTCGAGCGTGCGCATGGGGGCCGGCCGTGGTGACGAGATGACCCTTTCTCGTGCTTCTCCTCGCCTCGGAGCCACTCGATGCCTCTTCCGCTGTACCTGCTCGCCGTGGCCGTCTGCGCCATGGGCACCTCGGAGTTCATGCTCGCCGGTCTCGTGCCGGACATCGCCTCGGATCTCGGCGTCACCGTCGGGACCGCAGGCACGCTCACCTCCGCCTTCGCGACCGGCATGATCGTCGGCGCTCCCCTCGTGGCGGCGCTGGCCCGCACCTGGCCCAGGCGTTCCAGCCTCCTCGGATTCATCCTCGCCTTCGCGGCGGCACACGCCGTGGGAGCCGGCACCACGAGCTTCCCCGTCCTGGTGGCCTGCCGGGTCGT…
182__tet45__NG_048147.1__1	121	TETRACYCLINE	tet45		efflux	GTGAATACACCTCATTCACATTCAAATTTGCGCCATAATCAAATTTTATTATGGCTCTGTGTTCTTTCTTTTTTCAGCGTTTTAAATGAAATGGTTTTGAATGTTTCATTACCTGATATTGCTAGTGATTTTAATAAGGAACCAGCAAGTATAAACTGGGTAAACTCATCGTTCATATTAACTTTTTCTATAGGAACAGCTGTATATGGAAAGCTATCGGACCAGCTAGGAATAAAAAAGCTACTCCTATTTGGGATTATAGTAAATTGCTTCGGATCAGTTATCGGGTTTGTTGGACATTTTTTCTTTCCCGTACTTATTTTGGCTCGGTTTATTCAGGGAGTTGGCGCAGCTGCATTTCCAGCACTTGTGATGGTGGTTATTGCGCGCTATATTCCA…
37__cmx__NG_047663.1__1	122	PHENICOL	cmx		efflux	CGACGCCCACGATCTGTGTGGGCGTATGTCTGGCGTACCCGGGGCGCTGGCCGTGGTGACAACAAGAACCATTTCTTGATCTCACACCTCGGAGTACTCGATGCCTTTTGCCCTCTACATGCTTGCCCTGGCGGTCTTCGTCATGGGCACTTCAGAATTCATGCTCGCGGGATTGCTCCCCGCGATCGCGACCGAACTTGACGTCTCGGTCGGCACTGCGGGCCTGCTGACCTCCGCATTCGCAGTCGGTATGGTCGTCGGCGCGCCAGTGATCGCGGCATTCGCTCGCCGTTGGCCACCGCGGCTCACATTGATCGTTTGCCTTCTCGTGTTCGCGGGAAGCCACGTCATCGGAGCGATGACACCAGTGTTCTCTCTCCTGCTCATCACCCGGGTGCT…
37__cmx__NG_047665.1__2	122	PHENICOL	cmx		efflux	CGACGCCCACGATCTGTGTGGGCGTATGTCTGGCGTACCCGGGGCGCTGGCCGTGGTGACAAGAAGAACCATTTCTTGATCTCACACCTCGGAGTACTCGATGCCTTTTGCCCTCTACATGCTTGCCCTGGCGGTCTTCGTCATGGGCACTTCAGAATTCATGCTCGCGGGATTGCTCCCCGCGATCGCGACCGAACTTGACGTCTCGGTCGGCACTGCGGGCCTGCTGACCTCCGCATTCGCAGTCGGTATGGTCGTCGGCGCGCCAGTGATGGCGGCATTCGCTCGCCGTTGGCCACCGCGGCTCACATTGATCGTTTGCCTTCTCGTGTTCGCGGGAAGCCACGTCATCGGAGCGATGACACCAGTGTTCTCTCTCCTGCTCATCACCCGGGTGCT…
37__cmx__NG_047664.1__3	122	PHENICOL	cmx		efflux	CGACGCCCACGATCTGTGTGGGCGTATGTCTGGCGTACCCGGGGCGCTGGCCGTGGTGACAAGAAGAACCATTTCTTGATCTCACACCTCGGAGTACTCGATGCCTTTTGCCCTCTACATGCTTGCCCTGGCGGTCTTCGTCATGGGCACTTCAGAATTCATGCTCGCGGGATTGCTCCCCGCGATCGCGACCGAACTTGACGTCTCGGTCGGCACTGCGGGCCTGCTGACCTCCGCATTCGCAGTCGGTATGGTCGTCGGCGCGCCAGTGATGGCGGCATTCGCTCGCCGTTGGCCACCGCGGCTCACATTGATCGTTTGCCTTCTCGTGTTCGCGGGAAGCCACGTCATCGGAGCGATGACACCAGTGTTCTCTCTCCTGCTCATCACCCGGGTGCT…
419__cmrA__NG_047661.1__1	123	PHENICOL	cmrA		efflux	CAGGTCACCCGCTCCGAGATCGATTTGCATCGCTCCTGAATCCGACGATGCAAACAATCCCGTAGCCTCCCTTGACCTTTCTCAGACACGGAGTCTCACAGTGCCATTCGCCATCTATGTCCTGGGTATTGCTGTATTCGCCCAGGGCACATCGGAATTCATGCTGTCCGGACTCATACCGGATATGGCTCAGGATCTACAGGTTTCGGTCCCCACTGCAGGACTTCTCACTTCGGCATTCGCAATCGGCATGATCATCGGTGCCCCGTTGATGGCAATTGTCAGTATGCGGTGGCAACGTCGACGAGCGCTCTTGACCTTCCTCATCACTTTTATGGTTGTGCATGTCATCGGCGCACTCACCGACAGTTTCGGCGTCTTGCTGGTCACCCGGATCGT…
419__cmrA__NG_047662.1__2	124	PHENICOL	cmrA		efflux	GGTCACCTGCTTCGCGGTTACCAGTTCCATTCAGTGAATCGAACTTCCGGCACGACCGCGCGGCCTCCCTGACCATCCTCAGATTTTATGGAGTCTCGCAGTGCCTTTCGCTATCTACGTCCTCGGGCTTGCCGTCTTTGCCCAGGGCACATCCGAATTCATGTTGTCCGGGCTCATACCGGATATGGCCCGCGACCTCGGCGTCTCGGTCCCCGCCGCCGGACTCCTCACCTCCGCCTTCGCGGTCGGGATGATCATCGGCGCTCCGCTGATGGCCATCGCCAGCATGCGGTGGCCCCGGCGACGCGCCCTTTTGACATTCCTCATCACGTTCATGCTGGTCCACGTCATCGGCGCGCTCACCAGCAGCTTCGAGGTCTTGCTGGTCACACGCATCGT…
536__oqxA__NG_048024.1__1	125	MULTIDRUG	oqxA		efflux	TGATCGACACAAATGGCCTTAAGCCAGCCCGGACAAAGGAAGTGGCGCGGCTTCTCACGCTGCGTCTTGCCCGGCGGCTACATTTACCGGAATAAAAATAATGAGCCTGCAAAAAACCTGGGGAAACATTCACCTGACCGCGCTCGGCGCGATGATGCTCTCCTTTCTGCTCGTCGGCTGCGACGACAGCGTCGCACAGAATGCTGCGCCTCCCGCCCCGACGGTCAGCGCCGCTAAGGTGCTGGTGAAGTCGATCAGTCAGTGGGATAGTTTTAACGGTCGCATTGAAGCGGTGGAGAGCGTTCAGCTTCGCCCTCGCGTCTCGGGATACATTGATAAAGTGAATTACACTGACGGCCAGGAGGTGAAAAAGGGCCAGGTGCTGTTCACGATAGATGA…
536__oqxA__NG_050420.1__2	125	MULTIDRUG	oqxA		efflux	TTTACCGGAATAAAAATAATGAGCCTGCAAAAAACCTGGGGAAACATTCACCTGACCGCGCTCGGCGCGATGATGCTCTCCTTTCTGCTCGTCGGCTGCGACGACAGCGTCGCACAGAATGCTGCGCCTCCCGCCCCGACGGTCAGCGCCGCTAAGGTGCTGGTGAAGTCGATCAGTCAGTGGGATAGTTTTAACGGTCGCATTGAAGCGGTGGAGAGCGTTCAGCTTCGCCCTCGCGTCTCGGGATACATTGATAAAGTGAATTACACTGACGGCCAGGAGGTGAAAAAGGGCCAGGTGCTGTTCACGATAGATGACAGAACCTATCGCGCCGCGCTGGAGCAGGCGCAGGCGGCGTTGGCAAGAGCCAAAACGCAGGCCAGCCTCGCGCAAAGCGAG…
536__oqxA__NG_050418.1__3	125	MULTIDRUG	oqxA		efflux	ATGAGCCTGCAAAAAACCTGGGGAAACATTCACCTGACCGCGCTCGGCGCGATGATGCTCTCCTTTCTGCTCGTCGGCTGCGACGACAGCGTCGCGCAGAATGCTGCGCCTCCCGCCCCGACGGTCAGCGCCGCTAAGGTGCTGGTGAAGTCGATCAGTCAGTGGGATAGTTTTAACGGTCGCATTGAAGCGGTGGAGAGCGTTCAGCTTCGCCCTCGCGTCTCGGGATACATTGATAAAGTGAATTACACCGACGGCCAGGAGGTGAAAAAGGGCCAGGTGCTGTTCACGATAGATGACAGAACCTATCGCGCCGCGCTGGAGCAGGCGCAGGCGGCGTTGGCAAGAGCCAAAACGCAGGCCAGCCTGGCGCAAAGCGAGGCGAACCGCACCGATAAA…
536__oqxA__NG_050419.1__4	125	MULTIDRUG	oqxA		efflux	ATGAGCCTGCAAAAAACCTGGGGAAACATTCACCTGACCGCGCTCGGCGCGATGATGCTCTCCTTTCTGCTCGTCGGCTGCGACGACAGCGTCGCGCAGAATGCTGCGCCTCCCGCCCCGACGGTCAGCGCCGCTAAGGTGCTGGTGAAGTCGATCAGTCAGTGGGATAGTTTTAACGGTCGCATTGAAGCGGTGGAGAGCGTTCAGCTTCGCCCTCGCGTCTCGGGATACATTGATAAAGTGAATTACACCGACGGCCAGGAGGTGAAAAAGGGCCAGGTGCTGTTCACGATAGATGACAGAACCTATCGCGCCGCGCTGGAGCAGGCGCAGGCGGCGTTGGCAAGAGCCAAAACGCAGGCCAGCCTCGCGCAAAGCGAGGCGAACCGCACCGATAAA…
536__oqxA__NG_050421.1__5	125	MULTIDRUG	oqxA		efflux	ATGAGCCTGCAAAAAACCTGGGGAAACATTCACCTGACCGCGCTCGGCGCGATGATGCTCTCCTTTCTGCTCGTCGGCTGCGACGACAGCGTCGCGCAGAATGCTGCGCCTCCCGCCCCGACGGTCAGCGCCGCTAAGGTGCTGGTGAAGTCGATCAGTCAGTGGGATAGTTTTAACGGTCGCATTGAAGCGGTGGAGAGCGTTCAGCTTCGCCCTCGCGTCTCGGGATACATTGATAAAGTGAATTACACCGACGGCCAGGAGGTGAAAAAGGGCCAGGTGCTGTTCACGATAGATAACAGAACCTATCGCGCCGCGCTGGAGCAGGCGCAGGCGGCGTTGGCAAGAGCCAAAACGCAGGCCAGCCTCGCGCAAAGCGAGGCGAACCGCACCGATAAA…
536__oqxA__NG_050422.1__6	125	MULTIDRUG	oqxA		efflux	ATGAGCCTGCAAAAAACCTGGGGAAACATTCACCTGACCGCGCTCGGCGCGATGATGCTCTCCTTTCTGCTCGTCGGCTGCGACGACAGCGTCGCGCAGAATGCTGCGCCTCCCGCCCCGACGGTCAGCGCCGCTAAGGTGCTGGTGAAGTCGATCAGTCAGTGGGATAGTTTTAACGGTCGCATTGAAGCGGTGGAGAGCGTTCAGCTTCGCCCTCGCGTCTCGGGATACATTGATAAAGTGAATTACACCGACGGCCAGGAGGTGAAAAAGGGCCAGGTGCTGTTCACGATAGATAACAGAACCTATCGCGCCGCGCTGGAGCAGGCGCAGGCGGCGTTGGCAAGAGCCAAAACGCAGGCCAGCCTCGCGCAAAGCGAGGCGAACCGCACCGATAAA…
536__oqxA__NG_050423.1__7	125	MULTIDRUG	oqxA		efflux	ATGAGCCTGCAAAAAACCTGGGGAAACATTCACCTGACCGCGCTCGGCGCGATGATGCTCTCCTTTCTGCTCGTCGGCTGCGACGACAGCGTCGCGCAGAATGCTGCGCCTCCCGCCCCGACGGTCAGCGCCGCTAAGGTGCTGGTGAAGTCGATCAGTCAGTGGGATAGTTTTAACGGTCGCATTGAAGCGGTGGAGAGCGTTCAGCTTCGCCCTCGCGTCTCGGGATACATTGATAAAGTGAATTACACCGACGGCCAGGAGGTGAAAAAGGGCCAGGTGCTGTTCACGATAGATGACAGAACCTATCGCGCCGCGCTGGAGCAGGCGCAGGCGGCGTTGGCAAGAGCCAAAACGCAGGCCAGCCTGGCGCAAAGCGAGGCGAACCGCACCGATAAA…
536__oqxA__NG_050424.1__8	125	MULTIDRUG	oqxA		efflux	ATGAGCCTGCAAAAAACCTGGGGAAACATTCACCTGACCGCGCTCGGCGCGATGATGCTCTCCTTTCTGCTCGTCGGCTGCGACGACAGCGTCGCGCAGAATGCTGCGCCTCCCGCCCCGACGGTCAGCGCCGCTAAGGTGCTGGTGAAGTCGATCAGTCAGTGGGATAGTTTTAACGGTCGCATTGAAGCGGTGGAGAGCGTTCAGCTTCGCCCTCGCGTCTCGGGATACATTGATAAAGTGAATTACACCGACGGCCAGGAGGTGAAAAAGGGCCAGGTGCTGTTCACGATAGATGACAGAACCTATCGCGCCGCGCTGGAGCAGGCGCAGGCGGCGTTGGCAAGAGCCAAAACGCAGGCCAGCCTGGCGCAAAGCGAGGCGAACCGCACCGATAAA…
536__oqxA__NG_050425.1__9	125	MULTIDRUG	oqxA		efflux	ATGAGCCTGCAAAAAACCTGGGGAAACATTCACCTGACCGCGCTCGGCGCGATGATGCTCTCCTTTCTGCTCGTCGGCTGCGACGACAGCGTCGCGCAGAATGCTGCGCCTCCCGCCCCGACGGTCAGCGCCGCTAAGGTGCTGGTGAAGTCGATCAGTCAGTGGGATAGTTTTAACGGTCGCATTGAAGCGGTGGAGAGCGTTCAGCTTCGCCCTCGCGTCTCGGGATACATTGATAAAGTGAATTACACCGACGGCCAGGAGGTGAAAAAGGGCCAGGTGCTGTTCACGATAGATGACAGAACCTATCGCGCCGCGCTGGAGCAGGCGCAGGCGGCGTTGGCAAGAGCCAAAACGCAGGCCAGCCTCGCGCAAAGCGAGGCGAACCGCACCGATAAA…
536__oqxA__NG_050426.1__10	125	MULTIDRUG	oqxA		efflux	ATGAGCCTGCAAAAAACCTGGGGAAACATTCACCTGACCGCGCTCTGCGCGATGATGCTCTCCTTTCTGCTCGTCGGCTGCGACGACAGCGTCGCGCAGAATGCTGCGCCTCCCGCCCCGACGGTCAGCGCCGCTAAGGTGCTGGTGAAGTCGATCAGTCAGTGGGATAGTTTTAACGGTCGCATTGAAGCGGTGGAGAGCGTTCAGCTTCGCCCTCGCGTCTCGGGATACATTGATAAAGTGAATTACACCGACGGCCAGGAGGTGAAAAAGGGCCAGGTGCTGTTCACGATAGATGACAGAACCTATCGCGCCGCGCTGGAGCAGGCGCAGGCGGCGTTGGCAAGAGCCAAAACGCAGGCCAGCCTGGCGCAAAGCGAGGCGAACCGCACCGATAAA…
536__oqxA__NG_050427.1__11	125	MULTIDRUG	oqxA		efflux	ATGAGCCTGCAAAAAACCTGGGGAAACATTCACCTGACCGCGCTCGGCGCGATGATGCTCTCCTTTCTGCTCGTCGGCTGCGACGACAGCGTCGCGCAGAATGCTGCGCCTCCCGCCCCGACGGTCAGCGCCGCTAAGGTGCTGGTGAAGTCGATCAGTCAGTGGGATAGTTTTAACGGTCGCATTGAAGCGGTGGAGAGCGTTCAGCTTCGCCCTCGCGTCTCGGGATACATTGATAAAGTGAATTACACCGACGGCCAGGAGGTGAAAAAGGGCCAGGTGCTGTTCACGATAGATGACAGAACCTATCGCGCCGCGCTGGAGCAGGCGCAGGCGGCGTTGGCAAGAGCCAAAACGCAGGCCAGCCTCGCGCAAAGCGAGGCGAACCGCACCGATAAA…
701__tetY__NG_048309.1__1	126	TETRACYCLINE	tetY		efflux	ACGATCCAATTTGGTCATTTTATTGCATTACCTCTTGACAATTTATCGTTGATAAAGTTTTTTATCGCCAACTTATCAATGATAAATAAAAGTCACATCTATGTCAAAATCACTTATAACCGCACTCATTGTTGTCGCGCTTGATGCGATTGGTTTGGGATTAATCATGCCGGTGGTTCCGGCTTTATTAAATGAATTTGTACCGGCAGAGCAAACAGCATTTCACTATGGTGTTTTTTTATCGCTTTATGCGTTTATGCAGGTCTTTTGCGCGCCCGTTTTAGGGCGGTTATCTGACCGCTATGGACGGCGGATTATTTTGCTGGTTTCATTTTTAGGTGCCACGATTGATTATAGCATAATGGCGGCAGCGCCTGTTTTATGGGTGCTTTATATCGG…
701__tetY__NG_048310.1__2	126	TETRACYCLINE	tetY		efflux	ATGTCAAAATCACTTATAACCGCACTCATTGTTGTCGCGCTTGATGCGATTGGTTTGGGATTAATCATGCCGGTGGTTCCGGCTTTATTAAATGAATTTGTACCGGCAGAGCAAACAGCATTTCACTATGGTGTTTTTTTATCGCTTTATGCGTTTATGCAGGTCTTTTGCGCGCCCGTTTTAGGGCGGTTATCTGACCGCTATGGACGGCGGATTATTTTGCTGGTTTCATTTTTAGGTGCCACGATTGATTATAGCATAATGGCGGCAGCGCCTGTTTTATGGGTGCTTTATATCGGCCGGATCATCTCAGGTGTTACCGGAGCAACTGGTGCAATCGCGGCATCAATTATCGCTGATACAACTAAACAGGAAGAACGTGCGCGTTGGTTTGGTTTT…
362__mgt__NG_047983.1__1	127	MACROLIDE	mgt		glycosylation	GGGTGGACGCGGCGTTCCGGGCGGCCCGGCTGGACCCCGGGGTGCTCGTCGGCGAGGTGGCGCCGGCGCGGTGGCTGCGGCTGCACGAGGAGCTGGCGTCGTGAGAAGAGGTGATTTGCACGAGACGTATCGTCTTGATTACGCTCCGCACATGCACGATCCCGCTCATATCGCGATGTTCTCCATCGCCGCGCACGGTCACGTGAACCCCAGCCTGGAAGTGATCCGGGAACTCGTCGCGCGAGGGCACCGGGTGACCTACGCGATCCCGCCGCTCTTCGCCGAGAAGGTCGCCGAGACGGGCGCCGAACCCAAGCTGTGGAACAGCACGCTGCCCGGCCCCGACGCCGACCCGGACGCGTGGGGGACCACACCGCTGGACAACGTCGAGCCGTTCCT…
443__blaOCH__NG_047527.1__1	128	BETA-LACTAM	blaOCH		hydrolase	ATCCCGCAAAGCGGGCTTCAATATAATGGACCGCGCAATACCGGCTATGTCTTGAGAAAGATGCAGCGGAACGCATAATCATGAGGTTAATTTTTCTGTCATGAGAAAATCTACGACACTTTTGATCGGTTTCCTCACCACTGCCGCTATTATCCCGAATAATGGCGCGCTGGCTGCGAGCAAGGCGAATGATGGCGACTTGCGCCGTATTGTCGATGAAACGGTGCGCCCGCTCATGGCCGAGCAGAAAATCCCCGGCATGGCCGTCGCTATAACCATCGACGGCAATAGCCACTTCTTCGGTTATGGTGTGGCATCGAAAGAAAGCGGGCAAAAAGTCACTGAACACACGATTTTCGAGATCGGTTCGGTCAGCAAGACCTTCACTGCAATGCTTGG…
443__blaOCH__NG_049344.1__2	128	BETA-LACTAM	blaOCH		hydrolase	ATCCCGCAAAGCGGGCTTCAATATAATGGACCGCGCAATACCGGCTATGTCTTGAGAAAGATGCAGCGGAACGCATAATCATGAGGTTTATTTATCTGTCATGAGAAAATCTACGACACTTTTGATCGGTTTCCTCACCACTGCCGCTATTATCCCGAATAGCGGCGCGCTGGCTGCGAGCAAGGTGAATGATGGCGACTTGCGCCGTATTGTCGATGAAACGGTGCGCCCGCTCATGGCCGAGCAGAAAATCCCCGGCATGGCGGTTGCCATAACCATCGACGGCAAGAGCCACTTCTTCGGTTATGGTGTGGCATCGAAAGAAAGCGGGCAAAAAGTCACTGAAGACACGATTTTCGAGATCGGTTCGGTCAGCAAGACCTTCACTGCAATGCTTGG…
443__blaOCH__NG_049345.1__3	128	BETA-LACTAM	blaOCH		hydrolase	ATGAGAACATCTACGACACTTTTGATCGGTTTCCTCACCACTGCCGCTGTTATCCCGAATAACGGCGCGCTGGCTGCGAGCAAGGTGAATGATGGCGACTTGCGCCGTATTGTCGATGAAACGGTGCGCCCGCTCATGGCCGAGCAGAAAATCCCCGGCATGGCCGTCGCTATAACCATCGACGGCAAGAGCCACTTCTTCGGTTATGGTGTGGCATCGAAGGAAAGCGGGCAAAAAGTCACCGAAGACACGATTTTCGAGATCGGCTCGGTCAGCAAGACCTTCACTGCAATGCTCGGCGGCTACGGGCTTGCGACCGGCGCGTTCTCCCTGTCCGATCCCGCGACCAAATGGGCTCCCGAACTGGCAGGCAGCAGCTTCGACAAGATCACCATGCTT…
443__blaOCH__NG_049346.1__4	128	BETA-LACTAM	blaOCH		hydrolase	ATGAGAAAATCTACGACACTTTTGATCGGTTTCCTCACCACTGCCGCTATTATCCCGAATAATGGCGCGCTGGCTGCGAGCAAGGCGAATGATGGCGACTTGCGCCGTATTGTCGATGAAACGGTGCGCCCGCTCATGGCCGAGCAGAAAATCCCCGGCATGGCCGTCGCTATAACCATCGACGGCAAGAGCCACTTCTTCGGTTATGGTGTGGCATCGAAGGAAAGCGGGCAAAAAGTCACCGAAGACACGATTTTCGAGATCGGCTCGGTCAGCAAGACCTTCACTGCAATGCTCGGCGGCTACGGGCTGGCGACAGGCGCGTTCACTCTGTCCGATCCCGCGACCAAATGGGCCCCCGAACTGGCAGACAGCAGCTTCGACAAGATCACCATGCTT…
443__blaOCH__NG_049347.1__5	128	BETA-LACTAM	blaOCH		hydrolase	ATGAGAAAATCTACGACACTTTTGATCGGTTTCCTCACCACTGCCGCTATTATCCCGAATAATGGCGCGCTGGCTACGAGCAAGGCGAATGATGGCGACTTGCGCCGTATTGTCGATGAAACGGTGCGCCCGCTCATGGCCGAGCAGAAAATCCCCGGCATGGCCGTCGCTATAACCATCGACGGCAAGAGCCACTTCTTCGGTTATGGTGTGGCATCGAAAGAAAGCGGGCAAAAAGTCACTGAAGACACGATTTTCGAGATCGGTTCGGTCAGCAAGACCTTCACTGCAATGCTTGGCGGTTACGGGCTGGCGACAGGCGCGTTCTCCCTGTCCGATCCCGCGACCAAATGGGCTCCTGAACTGGCAGGCAGCAGCTTCGACAAGATCACCATGCGT…
443__blaOCH__NG_049348.1__6	128	BETA-LACTAM	blaOCH		hydrolase	ATGAGAAAATCTACGACACTTTTGATCGGTTTCCTCACCACTGCCGCTATTATCCCGAATAACGGCGCGCTGGCTGCGAGCAAGGCGAATGATGGCGACTTGCGCCGTATTGTCGATGAAACGGTGCGCCCGCTCATGGCCGAGCAGAAAATCCCCGGCATGGCGGTTGCCATAACCATCGACGGCAAGAGCCACTTCTTCGGTTATGGTGTGGCATCGAAGGAAAGCGGGCAAAAAGTCACTGAAGACACGATTTTCGAGATCGGCTCGGTCAGCAAGACCTTCACTGCAATGCTTGGCGGCTACGGGCTGGCGACGGGCGCGTTCTCCCTGTCCGATCCCGCGACCAAATGGGCTCCTGAACTGGCAGGCAGCAGCTTCGACAAGATCACCATGCTT…
443__blaOCH__NG_049349.1__7	128	BETA-LACTAM	blaOCH		hydrolase	ATGAGAAAATCTACGACACTTTTGATCGGTTTCCTCACCACTGCCGCTATTATCCCGAATAATGGCGCGCTGGCTGCGAGCAAGGCGAATGATGGCGACTTGCGCCGTATTGTCGATGAAACGGTGCGCCCGCTCATGGCCGAGCAGAAAATCCCCGGCATGGCCGTCGCTATAACCATCGACGGCAAGAGCCACTTCTTCGGTTATGGTGTGGCATCGAAAGAAAGCGGGCAAAAAGTCACTGAAGACACGATTTTCGAGATCGGTTCGGTCAGCAAGACCTTCACTGCAATGCTTGGCGGTTACGGGCTGGCGACAGGCGCGTTCTCCCTGTCCGATCCCGCGACCAAATGGGCTCCTGAACTGGCAGGCAGCAGCTTCGACAAGATCACCATGCGT…
443__blaOCH__NG_049350.1__8	128	BETA-LACTAM	blaOCH		hydrolase	ATGAGAAAATCTACGACACTTTTGATCGGTTTCCTCACCACTGCCGCTATTATCCCGAATAGCGGCGCGCTGGCTGCGAGCAAGGTGAATGATGGCGACTTGCGCCGTATTGTCGATGAAACGGTGCGCCCGCTCATGGCCGAGCAGAAAATCCCCGGCATGGCGGTTGCCATAACCATCGACGGCAAGAGCCACTTCTTCGGTTATGGTGTGGCATCGAAAGAAAGCGGGCAAAAAGTCACTGAAGACACGATTTTCGAGATCGGTTCGGTCAGCAAGACCTTCACTGCAATGCTTGGCGGTTACGGGCTGGCGACAGGCGCGTTCTCCCTGTCCGATCCCGCGACCAAATGGGCTCCTGAACTGGCAGGCAGCAGCTTCGACAAGATCACCATGCGT…
443__blaOCH__NG_049351.1__9	128	BETA-LACTAM	blaOCH		hydrolase	ATCCCGCAAAGCGGGCTTCAATATAATGGACCGCGCAATACCGGCTATGTCTTGAGAAAGATGCAGCGGAACGCATAATCATGAGGTTAATTTTTCTGTCATGAGAAAATCTACGACACTTTTGATCGGTTTCCTCACCACTGCCGCTATTATCCCGAATAATGGCGCGCTGGCTACGAGCAAGGCGAATGATGGCGACTTGCGCCGTATTGTCGATGAAACGGTGCGCCCGCTCATGGCCGAGCAGAAAATCCCCGGCATGGCGGTTGCCATAACCATCGACGGCAAGAGCCACTTCTTCGGTTATGGTGTGGCATCGAAAGAAAGCGGGCAAAAAGTCACTGAAGACACGATTTTCGAGATCGGTTCGGTCAGCAAGACCTTCACTGCAATGCTTGG…
579__mexX__NG_047981.1__1	129	MULTIDRUG	mexX		efflux	TGATTGATTATATGCTACTGTCGCGCCGCTCGTGAGTTGCGGTGCCCTTTCCCGGGCAAGCTCGCGAGTTCACGAATCGAGGGACACCCATGCACATCCAATGGACCGGCTCGCTGCGCGGCTGCTGGCGGCCCTGGTCGCCCTATTCCTGCTGGGCTGCGAAGAAGCAGCGGACGCCGGGAAGACTGCGGAGGCCCCCGCCGAGGTCGGCGTGATCGTCGCCAGGCCGGCGCCTATCGGCATCACCAGCGAGCTGCCCGGACGCCTGGAAGCGTACCGCCAGGCTGAAGTGCGGGCGCGCGTCGCCGGCATCGTCACCCGTCGCCTGTACGAGGAAGGCCAGGACGTCCGCGCCGGCACCGTGCTGTTCCAGATCGACCCTGCGCCCTTGAAGGCGGC…
161__tetX__NG_048304.1__1	130	TETRACYCLINE	tetX		hydroxylation	TTACAACAAGCGACTTGGCTAAATAGCTCCGCTTTTGTATCTTCGATACAGCTTCGCTACTTCGCCAATTCGCCGAGCCATTGTTATGGGCCATTTTTGAATGACAATGCGAATAGATACAGACAAACAAATGAATTTACTTAGTGATAAGAACGTTGCAATAATTGGTGGTGGACCCGTTGGACTGACTATGGCAAAATTATTACAGCAAAACGGCATAGACGTTTCAGTTTACGAAAGAGACAACGACCGAGAGGCAAGAATTTTTGGTGGAACCCTTGACCTACACAAAGGTTCAGGTCAGGAAGCAATGAAAAAAGCGGGATTGTTACAAACTTATTATGACTTAGCCTTACCAATGGGTGTAAATATTGCTGATAAAAAAGGCAATATTTTATC…
161__tetX__NG_048305.1__2	130	TETRACYCLINE	tetX		hydroxylation	TGAACATTTTTTTCTAATTTTACGGTATCGGCTTCGATTGAAAGGTAGTGGTAAAAACCCGCCCTGCGTCAAGCCGCCGGACGTTATGTGCCATTTTTGAATGACAATGCGAATAGATACAGACAAACAAATGAATTTACTTAGTGATAAGAACGTTGCAATAATTGGTGGTGGACCCGTTGGACTGACTATGGCAAAATTATTACAGCAAAACGGCATAGACGTTTCAGTTTACGAAAGAGACAACGACCGAGAGGCAAGAATTTTTGGTGGAACCCTTGACCTACACAAAGGTTCAGGTCAGGAAGCAATGAAAAAAGCGGGATTGTTACAAACTTATTATGACTTAGCCTTACCAATGGGTGTAAATATTGCTGATGAAAAAGGCAATATTTTATC…
161__tetX__NG_048308.1__4	130	TETRACYCLINE	tetX		hydroxylation	TAACGGAAAAAGCATCCGCTTCGGTTGTGCTGAATTGAACTTGTTGTCCAATTCAGTCCCGCCCTTCGCAAATACTTTTTCCGTTATGTGCCATTTTTGAATGACAATGCGAATAAATACAGACAAACAAATGAATTTACTTAGTGATAAGAACGTTGCAATAATTGGTGGTGGACCCGTTGGACTGACTATGGCAAAATTATTACAGCAAAACGGCATAGACGTTTCAGTTTACGAAAGAGACAACGACCGAGAGGCAAGAATTTTTGGTGGAACCCTTGACCTACACAAAGGTTCAGGTCAGGAAGCAATGAAAAAAGCGGGATTGTTACAAACTTATTATGACTTAGCCTTACCAATGGGTGTAAATATTGCTGATGAAAAAGGCAATATTTTATC…
477__vanS__NG_048427.1__1	131	GLYCOPEPTIDE	vanS		re-structuring_of_the_cell_wall	TTGAAAAATAAAAATAAAAAAAACGACTATTCCAAACTAGAACGAAAACTCTATATGTATATTGTCGCGATTGTTGTGGTAGCAGTTATATTCGTGTTGTATATTCGTTCAATGATCCGAGGGAAGCTTGGGGAGTGGATCGTACGTTTTTTGGAAAACGAATATGGCTTAAATCAGCTGGACGCGATGAAATTATATCATTATTCCATACGGAACAATATAGAAATCTTTATTTATGTGGCGATCGCCATTAGTATTCTTATTCTATGCCGCGTCATGCTTTCAAAATTTGCAAAATACTTTGACGAGATCAATACCGGCATTGATGTACTTATTCAGAACGAAGATAAACAAATTGAGCTTTCTGCGGAAATGGATGTTATGGAACACAAGCTCAAC…
477__vanS__NG_048425.1__14	131	GLYCOPEPTIDE	vanS		re-structuring_of_the_cell_wall	AGCAAGAGCAACAACACCATCACCGTGCATATCCGGCATTTGCGCGAAAAAATGAACGACACCATTGATAATCCGAAATATATAAAAACGGTATGGGGGGTTGGTTATAAAATTGAAAAATAAAAAAAACGACTATTCCAAACTAGAACGAAAACTTTACATGTATATCGTTGCAATTGTTGTGGTAGCAATTGTATTCGTGTTGTATATTCGTTCAATGATCCGAGGGAAACTTGGGGATTGGATCTTAAGTATTTTGGAAAACAAATATGACTTAAATCACCTGGACGCGATGAAATTATATCAATATTCCATACGGAACAATATAGATATCTTTATTTATGTGGCGATTGTCATTAGTATTCTTATTCTATGTCGCGTCATGCTTTCAAAATTCGC…
477__vanS__NG_048442.1__25	131	GLYCOPEPTIDE	vanS		re-structuring_of_the_cell_wall	AGCAAGAGCAACAACACCATCACCGTGCATATCCGGCATCTGCGCGAAAAAATGAACGACACCATTGATAATCCGAAGTATATAAAAACGGTATGGGGGGTTGGCTATAAAATTGAAAAATAAAAATAAGAATAAAAAAACCGATTATTCCAAACTAAAACGAAAACTCTACCAGTATATCGTTGTGATTGTTATGGCAGCAGCTGTATTCGTGTTGTTTTTGCGTTTATTTATCAAGGGGACACTTGGGGAGTGGATCGTACGTTTTTTGGAAAACAGTTATCACTTAGAGCGTCAGGACGCGATGATAATATATCAGTATACTATACGGAACAATATAGAAATTTTTATTTATGTGGCGATTGCCATTAGTATTCTTATTCTATGCCGCGTCATGCT…
477__vanS__NG_048440.1__27	131	GLYCOPEPTIDE	vanS		re-structuring_of_the_cell_wall	AGCAAGAGCAACAACACCATCACCGTGCATATCCGGCATTTGCGCGAAAAAATGAACGACACCATTGATAATCCGAAATATATAAAAACGGTATGGGGGGTTGGCTATAAAATTGAAAAATAAGAATAAAAAAACCGATTATTCCAAACTAAAACGAAAACTCTACCAGTATATCGTTGTGATTGTTATGGCAGCAGTTGTATTCGTGTTGTTTTTGCGTTTATTTATCAAGGGGACACTTGGGGAGTGGATCGTACGTTTTTTGGAAAACAGTTATCACTTAGATCGCCTGGACGCGATGAAATTATATCAATATTCCATACGGAACAATATAGATATCTTTATTTATGTGGCGATTGTCATTAGTATTCTTATTCTATGTCGCGTCATGCTTTCAAA…
477__vanS__NG_048441.1__28	131	GLYCOPEPTIDE	vanS		re-structuring_of_the_cell_wall	AGCAAGAGCAACAACACCATCACCGTGCATATCCGGCATCTGCGCGAAAAAATGAACGACACCATTGATAATCCGAAGTATATAAAAACGGTATGGGGGGTTGGCTATAAAATTGAAAAATAAGAATAAAAAAACCGATTATTCCAAACTAAAACGAAAACTCTACCAGTATATCGTTGTGATTGTTATGGCAGCAGTTGTATTCGTGTTGTTTTTGCGTTTATTTATCAAGGGGACACTTGGGGAGTGGATCGTACGTTTTTTGGAAAACAGTTATCACTTAGAGCGTCAGGACGCGATGAAAATATATCAGTATACTATACGGAACAATATAGAAATCTTTATTTATGTGGCGATTGCCATTAGTATTCTTATTCTATGCCGCGTCATGCTTTCAAA…
161__tetX__NG_048307.1__5	132	TETRACYCLINE	tetX		hydroxylation	GATTTGTCACTGATAATGAAAGGTTTAGCAAAATAAGATATAGTGGATATATACGCCATTTGGCGTATAGCCACTTGTTATGTGCCATTTTTGAATGACAATGCGAATAGATACAGACAAACAAATGAATTTACTTAGTGATAAGAACGTTGCAATAATTGGTGGTGGACCCGTTGGACTGACTATGGCAAAATTATTACAGCAAAACGGCATAGACGTTTCAGTTTACGAAAGAGACAACGACCGAGAGGCAAGAATTTTTGGTGGAACCCTTGACCTACACAAAGGTTCAGGTCAGGAAGCAATGAAAAAAGCGGGATTGTTACAAACTTATTATGACTTAGCCTTACCAATGGGTGTAAATATTGCTGATGAAAAAGGCAATATTTTATCCACAAA…
521__blaC__NG_047492.1__1	133	BETA-LACTAM	blaC		hydrolase	TCGGTCAGACGCGCCGTCGGCGAGATCTGCCGCCGTGCTTCGCTGCAGCAGGATCGGCGTGATACGGCTACTCAACGTTGGCTTTGATGATGAGTTGGTGATGATGAACACGCGATTATCCTGCACGCTGGCGCTCTCCGCGCTGCTGCTCTCCTCGGGCGCCCAGGCGTCTACGCCGCCGTCGGCAGAGATGCGGGTCGCCGAGGCGGTGAAACAGACGATCCCTGCGCTGATGCAGCAGCAGCAGATCCCCGGCATGGCCGTGGCCGTAATCTATCAGGGAACCCCTTACTACTTCAGCTATGGCGTCGCCGATAAGGCCACCCGGCGGGCAGTGACGCCACAAACGCTGTTTGAGCTGGGGTCCGTGAGCAAGACCTTTACCGGCGTGCTGGGTGG…
22__blaACC__NG_048589.1__1	134	BETA-LACTAM	blaACC		hydrolase	ATGCGTAAAAAAATGCAGAACACATTGAAGCTGTTATCCGTGATTACCTGTCTGGCAGCAACTGCCCAAGGTGCTCTGGCTGCTAATATCGATGAGAGCAAAATTAAAGACACCGTTGATGACCTGATCCAGCCGCTGATGCAGAAGAATAATATTCCCGGTATGTCGGTCGCAGTGACCGTCAACGGTAAAAACTACATTTATAACTATGGGTTAGCGGCAAAACAGCCTCAGCAGCCGGTTACGGAAAATACGTTATTTGAAGTGGGTTCGCTGAGTAAAACGTTTGCTGCCACCTTGGCGTCCTATGCGCAGGTGAGCGGTAAGCTGTCTTTGGATCAAAGCGTTAGCCATTACGTTCCAGAGTTGCGTGGCAGCAGCTTTGACCACGTTAGCGTA…
22__blaACC__NG_048590.1__2	134	BETA-LACTAM	blaACC		hydrolase	ATGCGTAAAAAAATGCAGAACACATTGAAGCTGTTATCCGTGATTACCTGTCTGGCAGCAACTGCCCAAGGTGCTCTGGCTGCTAATATCGATGAGAGCAAAATTAAAGACACCGTTGATGACCTGATCCAGCCGCTGATGCAGAAGAATAATATTCCCGGTATGTCGGTCGCAGTGACCGTCAACGGTAAAAACTACATTTATAACTATGGGTTAGCGGCAAAACAGCCTCAGCAGCCGGTTACGGAAAATACGTTATTTGAAGTGGGTTCGCTGAGTAAAACGTTTGCTGCCACCTTGGCGTCCTATGCGCAGGTGAGCGGTAAGCTGTCCTTGGATCAAAGCGTTAGCCATTACGTTCCAGAGTTGCGTGGCAGCAGCTTTGACCACGTTAGCGTA…
22__blaACC__NG_048591.1__3	134	BETA-LACTAM	blaACC		hydrolase	ATGCGTAAAAAAATGCAGAACACATTGAAGCTGTTATCCGTGATTACCTGTCTGGCAGCAACTGCCCAAGGTGCTCTGGCTGCTAATATCGATGAGAGCAAAATTAAAGACACCGTTGATGACCTGATCCAGCCGCTGATGCAGAAGAATAATATTCCCGGTATGTCGGTCGCAGTGACCGTCAACGGTAAAAACTACATTTACAACTATGGGTTAGCGGCAAAACAGCCTCAGCAGCCGGTTACGGAAAATACGTTATTTGAAGTGGGTTCGCTGAGTAAAACGTTTGCCGCCACCTTGGCGTCCTATGCGCAGGTGAGCGGTAAGCTGTCTTTGGATCAAAGCGTTAGCCATTACGTTCCAGAGTTGCGCGGCAGCAGCTTTGACCACGTTAGCGTA…
22__blaACC__NG_048592.1__4	134	BETA-LACTAM	blaACC		hydrolase	ATGCGTAAAAAAATGCAGAACACATTGAAGCTGTTATCCGTGATTACCTGTCTGGCAGCAACTGCCCAAGGTGCTCTGGCTGCTAATATCGATGAGAGCAAAATTAAAGACACCGTTGATGACCTGATCCAGCCGCTGATGCAGAAGAATAATATCCCCGGTATGTCGGTCGCAGTGACCGTCAACGGTAAAAACTACATTTATAACTATGGGTTAGCGGCAAAACAGCCTCAGCAGTCGGTTACGGAAAATACGTTATTTGAAGTGGGTTCGCTGAGTAAAACGTTTGCTGCCACCTTGGCGTCCTATGCGCAGGTGAGCGGTAAGCTGTCTTTGGATCAAAGCGTTAGCCATTACGTTCCAGAGTTGCGTGGCAGCAGCTTTGACCACGTTAGCGTA…
22__blaACC__NG_048593.1__5	134	BETA-LACTAM	blaACC		hydrolase	GCGATGACGCCGATCTTTACTGGCTAATATAAACATTTTCTTTTGCATGCTGATTGGCGTGCAAGACCCCAAATATATCCGATTAAAAGGTCACTTATTCATGCGTAAAAAAATGCAGAACACCTTGAAGCTGTTATCCGTGATTACCTGTCTGGCAGCAACTGCCCAAGGTGCTATGGCTGCCAATATCGATGAGAGCAAAATTAAAGACACCGTCGATGGCCTAATCCAGCCGCTGATGCAGAAGAATAATATTCCCGGTATGTCGGTCGCAGTGACCATCAGAGGTAGGAACTATATTTATAACTACGGGTTAGCGGCAAAACAGCCTCAGCAGCCGGTGACGGAAAATACGTTATTTGAAGTGGGTTCGCTGAGTAAAACGTTTGCTGCCATCTT…
22__blaACC__NG_048595.1__6	134	BETA-LACTAM	blaACC		hydrolase	ATGCAGAACACATTGAAGCTGTTATCCGTGATTACCTGTCTGGCAGCAACTGCCCAAGGTGCTCTGGCTGCTAATATCGATGAGAGCAAAATTAAAGACACCGTTGATGACCTGATCCAGCCGCTGATGCAGAAGAATAATATTCCCGGTATGTCGGTCGCAGTGACCGTCAACGGTAAAAACTACATTTATAACTATGGGTTAGCGGCAAAACAGCCTCAGCAGCCGGTTACGGAAAATACGTTATTTGAAGTGGGTTCGCTGAGTAAAACGTTTGCTGCCACCTTGGCGTCCTATGCGCAGTTGAGCGGTAAGCTGTCTTTGGATCAAAGCGTTAGCCATTACGTTCCAGAGTTGCGTGGCAGCAGCTTTGACCACGTTAGCGTACTCAATGTGGGC…
22__blaACC__NG_048588.1__7	134	BETA-LACTAM	blaACC		hydrolase	CATATATCCGATTAAAAGGTCACTTCTTCATGCGTAAAAAAATGCAGAACACATTGAAGCTGTTATCCGTGATTACCTGTCTGGCAGCAACTGTCCAAGGTGCTCTGGCTGCTAATATCGATGAGAGCAAAATTAAAGACACCGTTGATGACCTGATCCAGCCGCTGATGCAGAAGAATAATATTCCCGGTATGTCGGTCGCAGTGACCGTCAACGGTAAAAACTACATTTATAACTATGGGTTAGCGGCAAAACAGCCTCAGCAGCCGGTTACGGAAAATACGTTATTTGAAGTGGGTTCGCTGAGTAAAACGTTTGCTGCCACCTTGGCGTCCTATGCGCAGGTGAGCGGTAAGCTGTCTTTGGATCAAAGCGTTAGCCATTACGTTCCAGAGTTGC…
22__blaACC__NG_048594.1__8	134	BETA-LACTAM	blaACC		hydrolase	ATGCGTAAAAAAATGCAGAACACATTGAAGCTGTTATCCGTGATTACCTGTCTGGCAGCAACTGTCCAAGGTGCTCTGGCTGCTAATATCGATGAGAGCAAAATTAAAGACACCGTTGATGACCTGATCCAGCCGCTGATGCAGAAGAATAATATTCCCGGTATGTCGGTCGCAGTGACCGTCAACGGTAAAAACTACATTTATAACTATGGGTTAGCGGCAAAACAGCCTCAGCAGCCGGTTACGGAAAATACGTTATTTGAAGTGGGTTCGCTGAGTAAAACGTTTGCTGCCACCTTGGCGTCCTATGCGCAGGTGAGCGGTAAGCTGTCTTTGGATCAAAGCGTTAGCCATTACGTTCCAGAGTTGCGTGGCAGCAGCTTTGACCACGTTAGCGTA…
451__blaADC__NG_048633.1__1	135	BETA-LACTAM	blaADC		hydrolase	ATGCGATTTAAAAAAATTTCTTGTCTACTTTTATCCCCGCTTTTTATTTTTAGTACCTCAATTTATGCGGGCAATACACCAAAAGACCAAGAAATTAAAAAACTGGTAGATCAAAACTTTAAACCGTTATTAGAAAAATATGATGTGCCAGGTATGGCTGTGGGTGTTATTCAAAATAATAAAAAGTATGAAATGTATTATGGTCTTCAATCTGTTCAAGATAAAAAAGCCGTAAATAGCAGTACTATTTTTGAGCTAGGTTCTGTCAGTAAATTATTTACCGCGACAGCAGGTGGATATGCAAAAAATAAAGGAAAAATCTCTTTTGACGATACGCCTGGTAAGTATTGGAAAGAACTAAAAAATACACCGATTGACCAAGTTAACTTACTTCAACTC…
451__blaADC__NG_048634.1__2	135	BETA-LACTAM	blaADC		hydrolase	ATGCGATTTAAAAAAATTTCTTGTCTACTTTTATCCCCGCTTTTTATTTTTAGTACCTCAATTTATGCGGGCAATACACCAAAAGACCAAGAAATTAAAAAACTGGTAGATCAAAACTTTAAACCGTTATTAGAAAGATATGATGTGCCAGGTATGGCTGTGGGTGTTATTCAAAATAATAAAAAGTATGAAATGTATTATGGTCTTCAATCTGTTCAAGATAAAAAAGCCGTAAATAGCAGTACTATTTTTGAGCTAGGTTCTGTCAGTAAATTATTTACCGCGACAGCAGGTGGATATGCAAAAAATAAAGGAAAAATCTCTTTTGACGATACGCCTGGTAAATATTGGAAAGAGCTAAAAAATACACCGATTGACCAAGTTAACTTACTTCAACTC…
451__blaADC__NG_048649.1__3	135	BETA-LACTAM	blaADC		hydrolase	ATGCGATTTAAAAAAATTTCTTGTCTACTTTTATCCCCGCTTTTTATTTTTAGTACCTCAATTTATGCGGGCAATACACCAAAAGACCAAGAAATTAAAAAACTGGTAGATCAAAACTTTAAACCGTTATTAGAAAAATATGATGTGCCAGGTATGGCTGTGGGTGTTATTCAAAATAATAAAAAGTATGAAATGTATTATGGTCTTCAATCTGTTCAAGATAAAAAAGCCGTAAATAGCAGTACTATTTTTGAGCTAGGTTCTGTCAGTAAATTATTTACCGCGACAGCAGGTGGATATGCAAAAAATAAAGGAAAAATCTCTTTTGACGATACGCCTGGTAAGTATTGGAAAGAACTAAAAAATACACCGATTGACCAAGTTAACTTACTTCAACTC…
451__blaADC__NG_048650.1__4	135	BETA-LACTAM	blaADC		hydrolase	ATGCGATTTAAAAAAATTTCTTGTCTACTTTTATCCCCGCTTTTTATTTTTAGTACCTCAATTTATGCGGGCAATACCCCAAAAGACCAAGAAATTAAAAAACTGGTAGATCAAAATTTTAAACCATTATTAGAAAAATATGATGTGCCGGGTATGGCTGTGGGTGTTATTCAAAATAATAAAAAGTATGAAATGTATTATGGTCTTCAATCTGTTCAAGATAAAAAAGCCGTAAATAGCAGTACTATTTTTGAGCTAGGTTCTGTCAGTAAATTATTTACCGCGACAGCAGGTGGATATGCAAAAAATAAAGGAAAAATCTCTTTTGACGATACGCCTGGTAAATATTGGAAAGTGCTAAAAAATACACCGATTGACCAAGTTAACTTACTTCAACTC…
451__blaADC__NG_048651.1__5	135	BETA-LACTAM	blaADC		hydrolase	ATGCGATTTAAAAAAATTTCTTGTCTACTTTTATCCCCGCTTTTTTTTTTTAGTACCTCAATTTATGCGGGCAATACACCAAAAGACCAAGAAATTAAAAAACTGGTAGATCAAAACTTTAAACCGTTATTAGAAAAATATGATGTGCCGGGTATGGCTGTGGGTGTTATTCAAAATAATAAAAAGTATGAAATGTATTATGGTCTTCAATCTGTTCAAGATAAAAAAGCCGTAAATAGCAGTACCATTTTTGAGCTAGGTTCTGTCAGTAAATTATTTACTGCGACAGCAGGTGGATATGCAAAAAATAAAGGAAAAATCTCTTTTGACGATACGCCTGGTAAATATTGGAAAGAACTAAAAAATACACCGATTGACCAAGTTAACTTACTTCAACTC…
451__blaADC__NG_048652.1__6	135	BETA-LACTAM	blaADC		hydrolase	ATGCGATTTAAAAAAATTTCTTGTCTACTTTTATCCCCGCTTTTTATTTTTAGTACCTCAATTTATGCGGGCAATACACCAAAAGACCAAGAAATTAAAAAACTGGTAGATCAAAACTTTAAACCGTTATTAGAAAAATATGATGTGCCAGGTATGGCTGTGGGTGTTATTCAAAATAATAAAAAGTATGAAATGTATTATGGTCTTCAATCTGTTCAAGATAAAAAAGCCGTAAATAGCAGTACTATTTTTGAGCTAGGTTCTGTCAGTAAATTATTTACCGCGACAGCAGGTGGATATGCAAAAAATAAAGGAAAAATCTCTTTTGACGATACGCCTGGTAAGTATTGGAAAGAACTAAAAAATACACCGATTGACCAAGTTAACTTACTTCAACTC…
451__blaADC__NG_048653.1__7	135	BETA-LACTAM	blaADC		hydrolase	ATGCGATTTAAAAAAATTTCTTGTCTACTTTTATCCCCGCTTTTTATTTTTAGTACCTCAATTTATGCGGGCAATACCCCAAAAGACCAAGAAATTAAAAAACTGGTAGATCAAAATTTTAAACCGTTATTAGAAAAATATGATGTGCCGGGTATGGCTGTGGGTGTTATTCAAAATAATAAAAAGTATGAAATGTATTATGGTCTTCAATCTGTTCAAGATAAAAAAGCCGTAAATCGCAGTACCATTTTTGAGCTAGGTTCTGTCAGTAAATTATTTACCGCGACAGCAGGTGGATATGCAAAAAATAAAGGAAAAATCTCTTTTGACGATACGCCTGGTAAATATTGGAAAGAACTAAAAAACACACCGATTGACCAAGTTAACTTACTTCAACTC…
451__blaADC__NG_048654.1__8	135	BETA-LACTAM	blaADC		hydrolase	ATGCGATTTAAAAAAATTTCTTGTCTACTTTTATCCCCGCTTTTTATTTTTAGTACCTCAATTTATGCGGGCAATACACCAAAAGACCAAGAAATTAAAAAACTGGTAGATCAAAACTTTAAACCGTTATTAGAAAAATATGATGTGCCAGGTATGGCTGTGGGTGTTATTCAAAATAATAAAAAGTATGAAATGTATTATGGTCTTCAATCTGTTCAAGATAAAAAAGCCGTAAATCGCAGTACCATTTTTGAGCTAGGTTCTGTCAGTAAATTATTTACCGCGACAGCAGGTGGATATGCAAAAAATAAAGGAAAAATCTCTTTTGACGATACGCCTGGTAAATATTGGAAAGAACTAAAAAACACACCGATTGACCAAGTTAACTTACTTCAACTC…
451__blaADC__NG_048655.1__9	135	BETA-LACTAM	blaADC		hydrolase	ATGCGATTTAAAAAAATTTCTTGTCTACTTTTATCCCCGCTTTTTATTTTTAGTACCTCAATTTATGCGGGCAATACACCAAAAGACCAAGAAATTAAAAAACTGGTAGATCAAAACTTTAAACCGTTATTAGAAAAATATGATGTGCCGGGTATGGCTGTGGGTGTTATTCAAAATAATAAAAAGTATGAAATGTATTATGGTCTTCAATCTGTTCAAGATAAAAAAGCCGTAAATAGCAGTACCATTTTTGAGCTAGGTTCTGTCAGTAAATTATTTACTGCGACAGCAGGTGGATATGCAAAAAATAAAGGAAAAATCTCTTTTGACGATACGCCTGGTAAATATTGGAAAGAACTAAAAAATACACCGATTGACCAAGTTAACTTACTTCAACTC…
451__blaADC__NG_048661.1__10	135	BETA-LACTAM	blaADC		hydrolase	ATGCGATTTAAAAAAATTTCTTGTCTACTTTTCTCCCCGCTTTTTATTTTTAGTACCTCAATTTATGCGGGCAATACACCAAAAGACCAAGAAATTAAAAAACTGGTAGATCAAAACTTTAAACCGTTATTAGAAAAATATGATGTGCCAGGTATGGCTGTGGGTGTTATTCAAAATAATAAAAAGTATGAAATGTATTATGGTCTTCAATCTGTTCAAGATAAAAAAGCCGTAAATAGCAGTACCATTTTTGAGCTAGGTTCTGTCAGTAAATTATTTACCGCGACAGCAGGTGGATATGCAAAAAATAAAGGAAAAATCTCTTTTGACGATACGCCTGGTAAATATTGGAAAGAACTAAAAAACACACCGATTGACCAAGTTAACTTACTTCAACTC…
451__blaADC__NG_048662.1__11	135	BETA-LACTAM	blaADC		hydrolase	ATGCGATTTAAAAAAATTTCTTGTCTACTTTTATCCCCGCTTTTTATTTTTAGTACCTCAATTTATGCGGACAATACACCAAAAGACCAAGAAATTAAAAAACTGGTAGATCAAAATTTTAAACCATTATTAGAAAAATATGATGTGCCGGGTATGGCTGTGGGTGTTATTCAAAATAATAAAAAGTATGAAATGTATTATGGTCTTCAATCTGTTCAAGATAAAAAAGCCGTAAATAGCAGTACTATTTTTGAGCTAGGTTCTGTCAGTAAATTATTTACCGCGACAGCAGGTGGATATGCAAAAAATAAAGGAAAAATCTCTTTTGACGATACGCCTGGTAAATATTGGAAAGAGCTAAAAAATACACCGATTGACCAAGTTAACTTACTTCAACTC…
451__blaADC__NG_048663.1__12	135	BETA-LACTAM	blaADC		hydrolase	ATGCGATTTAAAAAAATTTCTTGTCTACTTTTATCCCCGCTTTTTATTTTTAGTACCTCAATTTATGCGGGCAATACACCAAAAGACCAAGAAATTAAAAAACTGGTAGATCAAAACTTTAAACCGTTATTAGAAAAATATGATGTGCCAGGTATGGCTGTGGGTGTTATTCAAAATAATAAAAAGTATGAAATGTATTATGGTCTTCAATCTGTTCAAGATAAAAAAGCCGTAAATAGCAGTACCATTTTTGAGCTAGGTTCTGTCAGTAAATTATTTACCGCGACAGCAGGTGGATATGCAAAAAATAAAGGAAAAATCTCTTTTGACGATACGCCTGGTAAATATTGGAAAGAACTAAAAAACACATCGATTGACCAAGTTAACTTACTTCAACTC…
451__blaADC__NG_048664.1__13	135	BETA-LACTAM	blaADC		hydrolase	ATGCGATTTAAAAAAATTTCTTGTCTACTTTTATCCCCGCTTTTTATTTTTAGTACCTCAATTTATGCGGGCAATACCCCAAAAGACCAAGAAATTAAAAAACTGGTAGATCAAAATTTTAAACCGTTATTAGAAAAATATGATGTGCCGGGTATGGCTGTGGGTGTTATTCAAAATAATAAAAAGTATGAAATGTATTATGGTCTTCAATCTGTTCAAGATAAAAAAGCCGTAAATAGCAGTACTATTTTTGAGCTAGGTTCTGTCAGTAAATTATTTACCGCGACAGCAGGTGGATATGCAAAAAATAAAGGAAAAATCTCTTTTGACGATACGCCTGGTAAATATTGGAAAGTGCTAAAAAATACACCGATTGACCAAGTTAACTTACTTCAACTC…
451__blaADC__NG_048665.1__14	135	BETA-LACTAM	blaADC		hydrolase	ATGCGATTTAAAAAAATTTCTTGTCTACTTTTATCCCCGCTTTTTATTTTTAGTACCTCAATTTATGCGGGCAATACCCCAAAAGACCAAGAAATTAAAAAACTGGTAGATCAAAATTTTAAACCATTATTAGAAAAATATGATGTGCCGGGTATGGCTGTGGGTGTTATTCAAAATAATAAAAAGTATGAAATGTATTATGGTCTTCAATCTGTTCAAGATAAAAAAGCCGTAAATAGCAGTACTATTTTTGAGCTAGGTTCTGTCAGTAAATTATTTACCGCGACAGCAGGTGGATATGCAAAAAATAAAGGAAAAATCTCTTTTGACGATACGCCTGGTAAATATTGGAAAGTGCTAAAAAATACACCGATTGACCAAGTTAACTTACTTCAACTC…
451__blaADC__NG_048666.1__15	135	BETA-LACTAM	blaADC		hydrolase	AACTCATTGAGATGTGTCATAGTATTCGTCGTTAGAAAACAATTATTATGACATTATTTCAATGAGTTATCTATTTTTATCGTGTACAGAGGAGCTAATCATGCGATTTAAAAAAATTTCTTGTCTACTTTTATCCCCGCTTTTTATTTTTAGTACCTCAATTTATGCGGGCAATACACCAAAAGACCAAGAAATTAAAAAACTGGTAGATCAAAACTTTAAACCGTTATTAGAAAAATATGATGTGCCAGGTATGGCTGTGGGTGTTATTCAAAATAATAAAAAGTATGAAATGTATTATGGTCTTCAATCTGTTCAAGATAAAAAAGCCGTAAATAGCAGTACTATTTTTGAGCTAGGTTCTGTCAGTAAATTATTTACCGCGACAGCAGGTGGATA…
451__blaADC__NG_048667.1__16	135	BETA-LACTAM	blaADC		hydrolase	ATGCGATTTAAAAAAATTTCTTGTTTACTTTTATCCCCGCTTTTTATTTTTAGTACCTCAATTTATGCGGGCAATACACCAAAAGACCAAGAAATTAAAAAACTGGTAGATCAAAACTTTAAACCGTTATTAGAAAAATATGATGTGCCAGGTATGGCTGTGGGTGTTATTCAAAATAATAAAAAGTATGAAATGTATTATGGTCTTCAATCTGTTCAAGATAAAAAAGCCGTAAATAGCAGTACTATTTTTGAGCTAGGTTCTGTCAGTAAATTATTTACCGCGACAGCAGGTGGATATGCAAAAAATAAAGGAAAAATCTCTTTTGACGATACGCCTGGTAAGTATTGGAAAGAACTAAAAAATACACCGATTGACCAAGTTAACTTACTTCAACTC…
451__blaADC__NG_048668.1__17	135	BETA-LACTAM	blaADC		hydrolase	ATGCGATTTAAAAAAATTTCTTGTTTACTTTTATCCCCGCTTTTTATTTTTAGTACCTCAATTTATGCGGGCAATACACCAAAAGACCAAGAAATTAAAAAACTGGTAGATCAAAACTTTAAACCGTTATTAGAAAAATATGATGTGCCAGGTATGGCTGTGGGTGTTATTCAAAATAATAAAAAGTATGAAATGTATTATGGTCTTCAATCTGTTCAAGATAAAAAAGCCGTAAATAGCAGTACTATTTTTGAGCTAGGTTCTGTCAGTAAATTATTTACCGCGACAGCAGGTGGATATGCAAAAAATAAAGGAAAAATCTCTTTTGACGATACGCCTGGTAAGTATTGGAAAGAACTAAAAAATACACCGATTGACCAAGTTAACTTACTTCAACTC…
451__blaADC__NG_048669.1__18	135	BETA-LACTAM	blaADC		hydrolase	AACTCATTGAGATGTGTCATAGTATTCGTCGTTAGAAAACAATTATTGTGACATTATTTCAATGAGTTATCTATTTTTGTCGTGTACAGAGGAGCTAATCATGCGATTTAAAAAAATTTCTTGTCTACTTTTATCCCCGCTTTTTATTTTTAGTACCTCAATTTATGCGGGCAATACACCAAAAGACCAAGAAATTAAAAAACTGGTAGATCAAAACTTTAAACCGTTATTAGAAAAATATGATGTGCCAGGTATGGCTGTGGGTGTTATTCAAAATAATAAAAAGTATGAAATGTATTATGGTCTTCAATCTGTTCAAGATAAAAAAGCCGTAAATAGCAGTACTATTTTTGAGCTAGGTTCTGTCAGTAAATTATTTACCGCGACAGCAGGTGGATA…
451__blaADC__NG_048670.1__19	135	BETA-LACTAM	blaADC		hydrolase	ATGCGATTTAAAAAAATTTCTTGTTTACTTTTATCCCCGCTTTTTATTTTTAGTACCTCAATTTATGCGGGCAATACACCAAAAGACCAAGAAATTAAAAAACTGGTAGATCAAAACTTTAAACCGTTATTAGAAAAATATGATGTGCCAGGTATGGCTGTGGGTGTTATTCAAAATAATAAAAAGTATGAAATGTATTATGGTCTTCAATCTGTTCAAGATAAAAAAGCCGTAAATAGCAGTACTATTTTTGAGCTAGGTTCTGTCAGTAAATTATTTACCGCGACAGCAGGTGGATATGCAAAAAATAAAGGAAAAATCTCTTTTGACGATACGCCTGGTAAGTATTGGAAAGAACTAAAAAATACACCGATTGACCAAGTTAACTTACTTCAACTC…
451__blaADC__NG_048671.1__20	135	BETA-LACTAM	blaADC		hydrolase	ATGCGATTTAAAAAAATTTCTTGTCTACTTTTATCCCCGCTTTTTATTTTTAGTACCTCAATTTATGCGGGCAATACACCAAAAGACCAAGAAATTAAAAAACTGGTAGATCAAAACTTTAAACCGTTATTAGAAAAATATGATGTGCCAGGTATGGCTGTGGGTGTTATTCAAAATAATAAAAAGTATGAAATGTATTATGGTCTTCAATCTGTTCAAGATAAAAAAGCCGTAAATAGCAGTACTATTTTTGAGCTAGGTTCTGTCAGTAAATTATTTACCGCGACAGCAGGTGGATATGCAAAAAATAAAGGAAAAATCTCTTTTGACGATACGCCTGGTAAGTATTGGAAAGAACTAAAAAATACACCGATTGACCAAGTTAACTTACTTCAACTC…
451__blaADC__NG_048672.1__21	135	BETA-LACTAM	blaADC		hydrolase	ATGCGATTTAAAAAAATTTCTTGTCTACTTTTATCCCCGCTTTTTATTTTTAGTACCTCAATTTATGCGGGCAATACACCAAAAGACCAAGAAATTAAAAAACTGGTAGATCAAAACTTTAAACCGTTATTAGAAAAATATGATGTGCCAGGTATGGCTGTGGGTGTTATTCAAAATAATAAAAAGTATGAAATGTATTATGGTCTTCAATCTGTTCAAGATAAAAAAGCCGTAAATAGCAGTACTATTTTTGAGCTAGGTTCTGTCAGTAAATTATTTACCGCGACAGCAGGTGGATATGCAAAAAATAAAGGAAAAATCTCTTTTGACGATACGCCTGGTAAGTATTGGAAAGAACTAAAAAATACACCGATTGACCAAGTTAACTTACTTCAACTC…
451__blaADC__NG_048673.1__22	135	BETA-LACTAM	blaADC		hydrolase	ATGCGATTTAAAAAAATTTCTTGTTTACTTTTATCCCCGCTTTTTATTTTTAGTACCTCAATTTATGCGGGCAATACACCAAAAGACCAAGAAATTAAAAAACTGGTAGATCAAAATTTTAAACCGTTATTAGAAAAATATGATGTGCCAGGTATGGCTGTGGGTGTTATTCAAAATAATAAAAAGTATGAAATGTATTATGGTCTTCAATCTGTTCAAGATAAAAAAGCCGTAAATAGCAGTACTATTTTTGAGCTAGGTTCTGTCAGTAAATTATTTACCGGGACAGCAGGTGGATATGCAAAAAATAAAGGAAAAATCTCTTTTGACGATAAGCCTGGTAAATATTGGAAAGAACTAAAAAATACACCGATTGACCAAGTTAACTTACTTCAACTC…
451__blaADC__NG_048675.1__23	135	BETA-LACTAM	blaADC		hydrolase	ATGCGATTTAAAAAAATTTCTTGTTTACTTTTATCCCCGCTTTTTATTTTTAGTACCTCAATTTATGCGGGCAATACACCAAAAGACCAAGAAATTAAAAAACTGGTAGATCAAAACTTTAAACCGTTATTAGAAAAATATGATGTGCCAGGTATGGCTGTGGGTGTTATTCAAAATAATAAAAAGTATGAAATGTATTATGGTCTTCAATCTGTTCAAGATAAAAAAGCCGTAAATAGCAGTACTATTTTTGAGCTAGGTTCTGTCAGTAAATTATTTACCGCGACAGCAGGTGGATATGCAAAAAATAAAGGAAAAATCTCTTTTGACGATACGCCTGGTAAGTATTGGAAAGAACTAAAAAATACACCGATTGACCAAGTTAACTTACTTCAACTC…
451__blaADC__NG_048676.1__24	135	BETA-LACTAM	blaADC		hydrolase	ATGCGATTTAAAAAAATTTCTTGTCTACTTTTATCCCCGCTTTTTATTTTTAATACCTCAATTTATGCGGGCAATACACCAAAAGACCAAGAAATTAAAAAACTGGTAGATCAAAACTTTAAACCGTTATTAGAAAAATATGATGTGCCAGGTATGGCTGTGGGTGTTATTCAAAATAATAAAAAGTATGAAATGTATTATGGTCTTCAATCTGTTCAAGATAAAAAAGCCGTAAATAGCAGTACCATTTTTGAGCTAGGTTCTGTCAGTAAATTATTTACCGCGACAGCAGGTGCTTATGCAAAAAATAAAGGAAAAATCTCTTTTGACGATACGCCTGGTAAATATTGGAAAGAGCTAAAAAATACACCGATTGACCAAGTTAACTTACTTCAACTC…
451__blaADC__NG_048677.1__25	135	BETA-LACTAM	blaADC		hydrolase	ATGCGATTTAAAAAAATTTCTTGTTTACTTTTATCCCCGCTTTTTATTTTTAGTACCTCAATTTATGCGGACAATACACCAAAAGACCAAGAAATTAAAAAACTGGTAGATCAAAATTTTAAACCGTTATTAGAAAAATATGATGTGCCAGGTATGGCTGTGGGTGTTATTCAAAATAATAAAAAGTATGAAATGTATTATGGTCTTCAATCTGTTCAAGATAAAAAAGCTGTAAATAGCAATACCATTTTTGAGCTAGGTTCTGTCAGTAAATTATTTACCGCGACAGCAGGTGGATATGCAAAAAATAAAGGAAAAATCTCTTTTGACGATACGCCTGGTAAGTATTGGAAAGAACTAAAAAATACACCGATTGACCAAGTTAACTTACTTCAACTC…
451__blaADC__NG_048678.1__26	135	BETA-LACTAM	blaADC		hydrolase	ATGCGATTTAAAAAAATTTCTTGTCTACTTTTATCCCCGCTTTTTATTTTTAGTACCTCAATTTATGCGGGCAATACACCAAAAGACCAAGAAATTAAAAAACTGGTAGATCAAAACTTTAAACCGTTATTAGAAAAATATGATGTGCCAGGTATGGCTGTGGGTGTTATTCAAAATAATAAAAAGTATGAAATGTATTATGGTCTTCAATCTGTTCAAGATAAAAAAGCCGTAAATAGCAGTACTATTTTTGAGCTAGGTTCTGTCAGTAAATTATTTACCGCGACAGCAGGTGGATATGCAAAAAATAAAGGAAAAATCTCTTTTGACGATACGCCTGGTAAGTATTGGAAAGAACTAAAAAATACACCGATTGACCAAGTTAACTTACTTCAACTC…
451__blaADC__NG_048679.1__27	135	BETA-LACTAM	blaADC		hydrolase	ATGCGATTTAAAAAAATTTCTTGTCTACTTTTATCCCCGCTTTTTATTTTTAGTACCTCAATTTATGCGGGCAATACACCAAAAGACCAAGAAATTAAAAAACTGGTAGATCAAAACTTTAAACCGTTATTAGAAAAATATGATGTGCCAGGTATGGCTGTGGGTGTTATTCAAAATAATAAAAAGTATGAAATGTATTATGGTCTTCAATCTGTTCAAGATAAAAAAGCCGTAAATCGCAGTACCATTTTTGAGCTAGGTTCTGTCAGTAAATTATTTACCGCGACAGCAGGTGGATATGCAAAAAATAAAGGAAAAATCTCTTTTGACGATACGCCTGGTAAATATTGGAAAGAACTAAAAAACACACCGATTGACCAAGTTAACTTACTTCAACTC…
451__blaADC__NG_048680.1__28	135	BETA-LACTAM	blaADC		hydrolase	ATGCGATTTAAAAAAATTTCTTGTCTACTTTTATCCCCGCTTTTTATTTTTAGTACCTCAATTTATGCGGGCAATACACCAAAAGACCAAGAAATTAAAAAACTGGTAGATCAAAACTTTAAACCGTTATTAGAAAAATATGATGTGCCAGGTATGGCTGTGGGTGTTATTCAAAATAATAAAAAGTATGAAATGTATTATGGTCTTCAATCTGTTCAAGATAAAAAAGCCGTAAATAGCAGTACTATTTTTGAGCTAGGTTCTGTCAGTAAATTATTTACCGCGACAGCAGGTGGATATGCAAAAAATAAAGGAAAAATCTCTTTTGACGATACGCCTGGTAAGTATTGGAAAGAACTAAAAAATACACCGATTGACCAAGTTAACTTACTTCAACTC…
451__blaADC__NG_048681.1__29	135	BETA-LACTAM	blaADC		hydrolase	ATGCGATTTAAAAAAATTTCTTGTCTACTTTTATCCCCGCTTTTTATTTTTAGTACCTCAATTTATGCGGGCAATACCCCAAAAGACCAAGAAATTAAAAAACTGGTAGATCAAAATTTTAAACCGTTATTAGAAAAATATGATGTGCCGGGTATGGCTGTGGGTGTTATTCAAAATAATAAAAAGTATGAAATGTATTATGGTCTTCAATCTGTTCAAGATAAAAAAGCCGTAAATAGCAGTACTATTTTTGAGCTAGGTTCTGTCAGTAAATTATTTACCGCGACAGCAGGTGGATATGCAAAAAATAAAGGAAAAATCTCTTTTGACGATACGCCTGGTAAATATTGGAAAGTGCTAAAAAATACACCGATTGACCAAGTTAACTTACTTCAACTC…
451__blaADC__NG_048682.1__30	135	BETA-LACTAM	blaADC		hydrolase	ATTTTTGTTATAATAGTAGGCATCTTTCTTTTTAAATAATTTATGAGCTAATCATGCGATTTAAAAAAATTTCTTGTCTACTTTTATCTCCGCTTTTTATTTTTAGTACCTCAATTTATGCGGGCAATACACCAAAAGACCAAGAAATTAAAAAACTGGTAGATCAAAACTTTAAACCGTTATTAGAAAAATATGATGTGCCAGGTATGGCTGTGGGTGTTATTCAAAATAATAAAAAGTATGAAATGTATTATGGTCTTCAATCTGTTCAAGATAAAAAAGCCGTAAATAGCAGTACTATTTTTGAGCTAGGTTCTGTCAGTAAATTATTTACCGCGACAGCAGGTGGATATGCAAAAAATAAAGGAAAAATCTCTTTTGACGATACGCCTGGTAAGT…
451__blaADC__NG_048683.1__31	135	BETA-LACTAM	blaADC		hydrolase	ATGCGATTTAAAAAAATTTCTTGTCTACTTTTATCCCCGCTTTTTATTTTTAGTACCTCAATTTATGCGGGCAATACACCAAAAGACCAAGAAATTAAAAAACTGGTAGATCAAAACTTTAAACCGTTATTAGAAAAATATGATGTGCCAGGTATGGCTGTGGGTGTTATTCAAAATAATAAAAAGTATGAAATGTATTATGGTCTTCAATCTGTTCAAGATAAAAAAGCCGTAAATAGCAGTACTATTTTTGAGCTAGGTTCTGTCAGTAAATTATTTACCGCGACAGCAGGTGGATATGCAAAAAATAAAGGAAAAATCTCTTTTGACGATACGCCTGGTAAGTATTGGAAAGAACTAAAAAATACACCGATTGACCAAGTTAACTTACTTCAACTC…
451__blaADC__NG_048684.1__32	135	BETA-LACTAM	blaADC		hydrolase	ATGCAATTTAAAAAAATTTCTTGTCTACTTTTATCCCCGCTTTTTATTTTTAGTACCTCAATTTATGCGGACAATACACCAAAAGACCAAGAAATTAAAAAACTGGTAGATCAAAATTTTAAACCATTATTAGAAAAATATGATGTGCCGGGTATGGCTGTGGGTGTTATTCAAAATAATAAAAAGTATGAAATGTATTATGGTCTTCAATCTGTTCAAGATAAAAAAGCCGTAAATAGCAGTACTATTTTTGAGCTAGGTTCTGTCAGTAAATTATTTACCGCGACAGCAGGTGGATATGCAAAAAATAAAGGAAAAATCTCTTTTGACGATACGCCTGGTAAATATTGGAAAGAGCTAAAAAATACACCGATTGACCAAGTTAACTTACTTCAACTC…
451__blaADC__NG_048686.1__33	135	BETA-LACTAM	blaADC		hydrolase	ATGCGATTTAAAAAAATTTCTTGTCTACTTTTATCCCCGCTTTTTATTTTTAGTACCTCAATTTATGCGGGCAATACCCCAAAAGACCAAGAAATTAAAAAACTGGTAGATCAAAATTTTAAACCATTATTAGAAAAATATGATGTGCCGGGTATGGCTGTGGGTGTTATTCAAAATAATAAAAAGTATGAAATGTATTATGGTCTTCAATCTGTTCAAGATAAAAAAGCCGTAAATAGCAGTACTATTTTTGAGCTAGGTTCTGTCAGTAAATTATTTACCGCGACAGCAGGTGGATATGCAAAAAATAAAGGAAAAATCTCTTTTGACGATACGCCTGGTAAATATTGGAAAGTGCTAAAAAATACACCGATTGACCAAGTTAACTTACTTCAACTC…
451__blaADC__NG_048687.1__34	135	BETA-LACTAM	blaADC		hydrolase	ATGCGATTTAAAAAAATTTCTTGTCTACTTTTATCCCCGCTTTTTATTTTTAGTACCTCAATTTATGCGGGCAATACACCAAAAGACCAAGAAATTAAAAAACTGGTAGATCAAAACTTTAAACCGTTATTAGAAAAATATGATGTGCCAGGTATGGCTGTGGGTGTTATTCAAAATAATAAAAAGTATGAAATGTATTATGGTCTTCAATCTGTTCAAGATAAAAAAGCCGTAAATCGCAGTACCATTTTTGAGCTAGGTTCTGTCAGTAAATTATTTACCGCGACAGCAGGTGGATATGCAAAAAATAAAGGAAAAATCTCTTTTGACGATACGCCTGGTAAATATTGGAAAGAACTAAAAAACACACCGATTGACCAAGTTAACTTACTTCAACTC…
451__blaADC__NG_051439.1__35	135	BETA-LACTAM	blaADC		hydrolase	ATGCGATTTAAAAAAATTTCTTGTCTACTTTTATCCCCGCTTTTTATTTTTAGTACCTCAATTTATGCGGGCAATACACCAAAAGACCAAGAAATTAAAAAACTGGTAGATCAAAACTTTAAACCGTTATTAGAAAAATATGATGTGCCAGGTATGGCTGTGGGTGTTATTCAAAATAATAAAAAGTATGAAATGTATTATGGTCTTCAATCTGTTCAAGATAAAAAAGCCGTAAATAGCAGTACTATTTTTGAGCTAGGTTCTGTCAGTAAATTATTTACCGCGACAGCAGGTGGATATGCAAAAAATAAAGGAAAAATCTCTTTTGACGATACGCCTGGTAAGTATTGGAAAGAACTAAAAAATACACCGATTGACCAAGTTAACTTACTTCAACTC…
451__blaADC__NG_051440.1__36	135	BETA-LACTAM	blaADC		hydrolase	ATGCGATTTAAAAAAATTTCTTGTCTACTTTTATCCCCGCTTTTTATTTTTAGTACCTCAATTTATGCGGGCAATACACCAAAAGACCAAGAAATTAAAAAACTGGTAGATCAAAACTTTAAACCGTTATTAGAAAAATATGATGTGCCGGGTATGGCTGTGGGTGTTATTCAAAATAATAAAAAGTATGAAATGTATTATGGTCTTCAATCTGTTCAAGATAAAAAAGCCGTAAATAGCAGTACCATTTTTGAGCTAGGTTCTGTCAGTAAATTATTTACTGCGACAGCAGGTGGATATGCAAAAAATAAAGGAAAAATCTCTTTTGACGATACGCCTGGTAAATATTGGAAAGAACTAAAAAACACACCGATTGACCAAGTTAACTTACTTCAACTC…
451__blaADC__NG_051441.1__37	135	BETA-LACTAM	blaADC		hydrolase	ATGCAATTTAAAAAAATTTCTTGTCTACTTTTATCCCCGCTTTTTATTTTTAGTACCTCAATTTATGCGGACAATACACCAAAAGACCAAGAAATTAAAAAACTGGTAGATCAAAATTTTAAACCATTATTAGAAAAATATGATGTGCCGGGTATGGCTGTGGGTGTTATTCAAAATAATAAAAAGTATGAAATGTATTATGGTCTTCAATCTGTTCAAGATAAAAAAGCCGTAAATAGCAGTACTATTTTTGAGCTAGGTTCTGTCAGTAAATTATTTACCGCGACAGCAGGTGGATATGCAAAAAATAAAGGAAAAATCTCTTTTGACGATACGCCTGGTAAATATTGGAAAGAGCTAAAAAATACACCGATTGACCAAGTTAACTTACTTCAACTC…
451__blaADC__NG_051442.1__38	135	BETA-LACTAM	blaADC		hydrolase	ATGCGATTTAAAAAAATTTCTTGTCTACTTTTATCCCCGCTTTTTATTTTTAGTACCTCAATTTATGCGGGCAATACACCAAAAGACCAAGAAATTAAAAAACTGGTAGATCAAAACTTTAAACCGTTATTAGAAAAATATGATGTGCCAGGTATGGCTGTGGGTGTTATTCAAAATAATAAAAAGTATGAAATGTATTATGGTCTTCAATCTGTTCAAGATAAAAAAGCCGTAAATAGCAGTACTATTTTTGAGCTAGGTTCTGTCAGTAAATTATTTACCGCGACAGCAGGTGGATATGCAAAAAATAAAGGAAAAATCTCTTTTGACGATAAGCCTGGTAAATATTGGAAAGAACTAAAAAATACACCGATTGACCAAGTTAACTTACTTCAACTC…
451__blaADC__NG_051443.1__39	135	BETA-LACTAM	blaADC		hydrolase	ATGCGATTTAAAAAAATTTCTTGTCTACTTTTATCCCCGCTTTTTATTTTTAATACCTCAATTTATGCGGGCAATACACCAAAAGACCAAGAAATTAAAAAACTGGTAGATCAAAATTTTAAACCATTATTAGAAAAATATGATGTACCAGGTATGGCTGTGGGTGTTATTCAAAATAATAAAAAGTATGAAATGTATTATGGTCTTCAATCTGTTCAAGATAAAAAAGCCGTAAATAGCAGTACCATTTTTGAGCTAGGTTCTGTCAGTAAATTATTTACCGCGACAGCAGGTGGATATGCAAAAAATAAAGGAAAAATCTCTTTTGACGATACGCCTGGTAAATATTGGAAAGTGCTAAAAAATACACCGATTGATCAAGTTAACTTACTTCAACTC…
451__blaADC__NG_051444.1__40	135	BETA-LACTAM	blaADC		hydrolase	ATGCGATTTAAAAAAATTTCTTGTCTACTTTTATCCCCGCTTTTTATTTTTAGTACCTCAATTTATGCGGGCAATACACCAAAAGACCAAGAAATTAAAAAACTGGTAGATCAAAACTTTAAACCGTTATTAGAAAAATATGATGTGCCAGGTATGGCTGTGGGTGTTATTCAAAATAATAAAAAGTACGAAATGTATTATGGTCTTCAATCTGTTCAAGATAAAAAAGCCGTAAATAGCATTACCATTTTTGAGCTAGGTTCTGTCAGTAAATTATTTACCGCGACAGCAGGTGGATATGCAAAAAATAAAGGAAAAATCTCTTTTGACGATACGCCTGGTAAATATTGGAAAGAACTAAAAAACACACCGATTGACCAAGTTAACTTACTTCAACTC…
451__blaADC__NG_051445.1__41	135	BETA-LACTAM	blaADC		hydrolase	ATGCGATTTAAAAAAATTTCTTGTCTACTTTTATCCCCGCTTTTTATTTTTAGTACCTCAATTTATGCGGGCAATACACCAAAAGACCAAGAAATTAAAAAACTGGTAGATCAAAACTTTAAACCGTTATTAGAAAAATATGATGTGCCAGGTATGGCTGTGGGTGTTATTCAAAATAATAAAAAGTATGAAATGTATTATGGTCTTCAATCTGTTCAAGATAAAAAAGCCGTAAATAGCAGTACTATTTTTGAGCTAGGTTCTGTCAGTAAATTATTTACCGCGACAGCAGGTGGATATGCAAAAAATAAAGGAAAAATCTCTTTTGACGATACGCCTGGTAAATATTGGAAAGAGCTAAAAAATACACCGATTAACCAAGTTAACTTACTTCAACTC…
451__blaADC__NG_051446.1__42	135	BETA-LACTAM	blaADC		hydrolase	ATGCGATTTAAAAAAATTTCTTGTCTACTTTTATCCCCGCTTTTTATTTTTAGTACCTCAATTTATGCGGGCAATACACCAAAAGACCAAGAAATTAAAAAACTGGTAGATCAAAACTTTAAACCGTTATTAGAAAAATATGATGTGCCAGGTATGGCTGTGGGTGTTATTCAAAATAATAAAAAGTATGAAATGTATTATGGTCTTCAATCTGTTCAAGATAAAAAAGCCGTAAATAGCAGTACTATTTTTGAGCTAGGTTCTGTCAGTAAATTATTTACCGCGACAGCAGGTGGATATGCAAAAAATAAAGGAAAAATCTCTTTTGACGATAAGCCTGGTAAATATTGGAAAGAACTAAAAAATACACCGATTGACCAAGTTAACTTACTTCAACTC…
451__blaADC__NG_051451.1__44	135	BETA-LACTAM	blaADC		hydrolase	ATGCGATTTAAAAAAATTTCTTGTCTACTTTTATCCCCGCTTTTTATTTTTAGTACCTCAATTTATGCGGACAATACACCAAAAGACCAAGAAATTAAAAAACTGGTAGATCAAAATTTTAAACCATTATTAGAAAAATATGATGTGCCGGGTATGGCTGTGGGTGTTATTCAAAATAATAAAAAGTATGAAATGTATTATGGTCTTCAATCTGTTCAAGATAAAAAAGCCGTAAATAGCAGTACTATTTTTGAGCTAGGTTCTGTCAGTAAATTATTTACCGCGACAGCAGGTGGATATGCAAAAAATAAAGGAAAAATCTCTTTTGACGATACGCCTGGTAAATATTGGAAAGAGCTAAAAAATACACCGATTGACCAAGTTAACTTACTTCAACTC…
451__blaADC__NG_051452.1__45	135	BETA-LACTAM	blaADC		hydrolase	ATGCGATTTAAAAAAATTTCTTGTCTACTTTTATCCCCGCTTTTTATTTTTAGTACCTCAATTTATGCGGGCAATACACCAAAAGACCAAGAAATTAAAAAACTGGTAGATCAAAACTTTAAACCGTTATTAGAAAAATATGATGTGCCAGGTATGGCTGTGGGTGTTATTCAAAATAATAAAAAGTATGAAATGTATTATGGTCTTCAATCTGTTCAAGATAAAAAAGCCGTAAATAGCAGTACTATTTTTGAGCTAGGTTCTGTCAGTAAATTATTTACCGCGACAGCAGGCGGATATGCAAAAAATAAAGGAAAAATCTCTTTTGACGATACGCCTGGTAAGTATTGGAAAGAACTAAAAAATACACCGATTGACCAAGTTAACTTACTTCAACTC…
451__blaADC__NG_051453.1__46	135	BETA-LACTAM	blaADC		hydrolase	ATGCGATTTAAAAAAATTTCTTGTCTACTTTTATCCCCGCTTTTTATTTTTAGTACCTCAATTTATGCGGGCAATACACCAAAAGACCAAGAAATTAAAAAACTGGTAGATCAAAACTTTAAACCGTTATTAGAAAAATATGATGTGCCAGGTATGGCTGTGGGTGTTATTCAAAATAATAAAAAGTATGAAATGTATTATGGTCTTCAATCTGTTCAAGATAAAAAAGCCGTAAATCGCAGTACCATTTTTGAGCTAGGTTCTGTCAGTAAATTATTTACCGCGACAGCAGGTGGATATGCAAAAAATAAAGGAAAAATCTCTTTTGACGATACGCCTGGTAAATATTGGAAAGAACTAAAAAACACACCGATTGACCAAGTTAACTTACTTCAACTC…
451__blaADC__NG_051454.1__47	135	BETA-LACTAM	blaADC		hydrolase	ATGCGATTTAAAAAAATTTCTTGTCTACTTTTATCCCCGCTTTTTATTTTTAGTACCTCAATTTATGCGGGCAATACACCAAAAGACCAAGAAATTAAAAAACTGGTAGATCAAAATTTTAAACCATTATTAGAAAAATATGATGTGCCAGGTATGGCTGTGGGTGTTATTCAAAATAATAAAAAGTATGAAATGTATTATGGTCTTCAATCTGTTCAAGATAAAAAAGCCGTAAATAGCAGTACCATTTTTGAGCTAGGTTCTGTCAGTAAATTATTTACCGCGACAGCAGGTGGATATGCAAAAAATAAAGGAAAAATCTCTTTTGACGATACGCCTGGTAAATATTGGAAAGAACTAAAAAACACACCGATTGACCAAGTTAACTTACTTCAACTC…
451__blaADC__NG_051455.1__48	135	BETA-LACTAM	blaADC		hydrolase	ATGCGATTTAAAAAAATTTCTTGTCTACTTTTATCCCCGCTTTTTATTTTTAGTACCTCAATTTATGCGGGCAATACCCCAAAAGACCAAGAAATTAAAAAACTGGTAGATCAAAATTTTAAACCGTTATTAGAAAAATATGATGTGCCGGGTATGGCTGTGGGTGTTATTCAAAATAATAAAAAGTATGAAATGTATTATGGTCTTCAATCTGTTCAAGATAAAAAAGCCGTAAATAGCAGTACTATTTTTGAGCTAGGTTCTGTCAGTAAATTATTTACCGCGACAGCAGGTGGATATGCAAAAAATAAAGGAAAAATCTCTTTTGACGATACGCCTGGTAAATATTGGAAAGTGCTAAAAAATACACCGATTGACCAAGTTAACTTACTTCAACTC…
451__blaADC__NG_051456.1__49	135	BETA-LACTAM	blaADC		hydrolase	ATGCGATTTAAAAAAATTTCTTGTCTACTTTTATCCCCGCTTTTTATTTTTAGTACCTCAATTTATGCGGGCAATACCCCAAAAGACCAAGAAATTAAAAAACTGGTAGATCAAAATTTTAAACCGTTATTAGAAAAATATGATGTGCCGGGTATGGCTGTGGGTGTTATTCATAATAATAAAAAGTATGAAATGTATTATGGTCTTCAATCTGTTCAAGATAAAAAAGCCGTAAATAGCAGTACTATTTTTGAGCTAGGTTCTGTCAGTAAATTATTTACCGCGACAGCAGGTGGATATGCAAAAAATAAAGGAAAAATCTCTTTTGACGATACGCCTGGTAAATATTGGAAAGTGCTAAAAAATACACCGATTGACCAAGTTAACTTACTTCAACTC…
451__blaADC__NG_051457.1__50	135	BETA-LACTAM	blaADC		hydrolase	ATGCAATTTAAAAAAATTTCTTGTCTACTTTTATCCCCGCTTTTTATTTTTAGTACCTCAATTTATGCGGACAATACACCAAAAGACCAAGAAATTAAAAAACTGGTAGATCAAAATTTTAAACCATTATTAGAAAAATATGATGTGCCGGGTATGGCTGTGGGTGTTATTCAAAATAATAAAAAGTATGAAATGTATTATGGTCTTCAATCTGTTCAAGATAAAAAAGCCGTAAATAGCAGTAGTATTTTTGAGCTAGGTTCTGTCAGTAAATTATTTACCGCGACAGCAGGTGGATATGCAAAAAATAAAGGAAAAATCTCTTTTGACGATACGCCTGGTAAATATTGGAAAGAGCTAAAAAATACACCGATTGACCAAGTTAACTTACTTCAACTC…
451__blaADC__NG_051458.1__51	135	BETA-LACTAM	blaADC		hydrolase	ATGCAATTTAAAAAAATTTCTTGTCTACTTTTATCCCCGCTTTTTATTTTTAGTACCTCAATTTATGCGGACAATACACCAAAAGACCAAGAAATTAAAAAACTGGTAGATCAAAATTTTAAACCATTATTAGAAAAATATGATGTGCCGGGTATGGCTGTGGGTGTTATTCAAAATAATAAAAAGTATGAAATGTATTATGGTCTTCAATCTGTTCAAGATAAAAAAGCCGTAAATAGCAGTACTATTTTTGAGCTAGGTTCTGTCAGTAAATTATTTACCGCGACAGCAGGTGGATATGCAAAAAATAAAGGAAAAATCTCTTTTGACGATACGCCTGGTAAATATTGGAAAGAGCTAAAAAATACACCGATTGACCAAGTTAACTTACTTCAACTC…
451__blaADC__NG_051459.1__52	135	BETA-LACTAM	blaADC		hydrolase	ATGCAATTTAAAAAAATTTCTTGTCTACTTTTATCCCCGCTTTTTATTTTTAGTACCTCAATTTATGCGGGCAATACACCAAAAGACCAAGAAATTAAAAAACTGGTAGATCAAAATTTTAAACCATTATTAGAAAAATATGATGTGCCGGGTATGGCTGTGGGTGTTATTCAAAATAATAAAAAGTATGAAATGTATTATGGTCTTCAATCTGTTCAAGATAAAAAAGCCGTAAATAGCAGTACTATTTTTGAGCTAGGTTCTGTCAGTAAATTATTTACCGCGACAGCAGGTGGATATGCAAAAAATAAAGGAAAAATCTCTTTTGACGATACGCCTGGTAAATATTGGAAAGAGCTAAAAAATACACCGATTGACCAAGTTAACTTACTTCAACTC…
451__blaADC__NG_051460.1__53	135	BETA-LACTAM	blaADC		hydrolase	ATGCGATTTAAAAAAATTTCTTGTCTACTTTTATCCCCGCTTTTTATTTTTAGTACCTCAATTTATGCGGGCAATACCCCAAAAGACCAAGAAATTAAAAAACTGGTAGATCAAAATTTTAAACCATTATTAGAAAAATATGATGTGCCGGGTATGGCTGTGGGTGTTATTCAAAATAATAAAAAGTATGAAATGTATTATGGTCTTCAATCTGTTCAAGATAAAAAAGCCGTAAATAGCAGTACTATTTTTGAGCTAGGTTCTGTCAGTAAATTATTTACCGCGACAGCAGGTGGATATGCAAAAAATAAAGGAAAAATCTCTTTTGACGATACGCCTGGTAAATATTGGAAAGTGCTAAAAAATACACCGATTGACCAAGTTAACTTACTTCAACTC…
451__blaADC__NG_051461.1__54	135	BETA-LACTAM	blaADC		hydrolase	ATGCGATTTAAAAAAATTTCTTGTCTACTTTTATCCCCGCTTTTTATTTTTAGTACCTCAATTTATGCGGGCAATACACCAAAAGACCAAGAAATTAAAAAACTGGTAGATCAAAACTTTAAACCGTTATTAGAAAAATATGATGTGCCGGGTATGGCTGTGGGTGTTATTCAAAATAATAAAAAGTATGAAATGTATTATGGTCTTCAATCTGTTCAAGATAAAAAAGCCGTAAATAGCAGTACCATTTTTGAGCTAGGTTCTGTCAGTAAATTATTTACCGCGACAGCAGGTGGATATGCAAAAAATAAAGGAAAAATCTCTTTTGACGATACGCCTGGTAAATATTGGAAAGAACTAAAAAACACACCGATTGACCAAGTTAACTTACTTCAACTC…
451__blaADC__NG_051462.1__55	135	BETA-LACTAM	blaADC		hydrolase	ATGCGATTTAAAAAAAATTCTTGTCTACTTTTATCCCCGCTTTTTATTTTTAGTACCTCAATTTATGCGGGCAATACACCAAAAGACCAAGAAATTAAAAAACTGGTAGATCAAAATTTTAAACCGTTATTAGAAAAATATGATGTGCCGGGTATGGCTGTGGGTATTATTCAAAATAATAAAAAGTATGAAATGTATTATGGTCTTCAATCTGTTCAAGATAAAAAAGCCGTAAATAGCAGTACTATTTTTGAGCTAGGTTCTGTCAGTAAATTATTTACCGCGACAGCAGGTGGATATGCAAAAAATAAAGGAAAAATCTCTTTTGACGACAAGCCTGGTAAATATTGGAAAGAACTAAAAAATACACCGATTGACCAAGTTAACTTACTTCAACTC…
451__blaADC__NG_051463.1__56	135	BETA-LACTAM	blaADC		hydrolase	ATGCGATTTAAAAAAATTTCTTGTCTACTTTTATCCCCGCTTTTTATTTTTAGTACCTCAATTTATGCGGGCAATACACCAAAAGACCAAGAAATTAAAAAACTGGTAGATCAAAATTTTAAACCGTTATTAGAAAAATATGATGTGCCGGGTATGGCTGTGGGTATTATTCAAAATAATAAAAAGTATGAAATGTATTATGGTCTTCAATCTGTTCAAGATAAAAAAGCCGTAAATAGCAGTACTATTTTTGAGCTAGGTTCTGTCAGTAAATTATTTACCGCGACAGCAGGTGGATATGCAAAAAATAAAGGAAAAATCTCTTTTGACGACAAGCCTGGTAAATATTGGAAAGAACTAAAAAATACACCGATTGACCAAGTTAACTTACTTCAACTC…
451__blaADC__NG_051493.1__57	135	BETA-LACTAM	blaADC		hydrolase	AACTCATTGAGATGTGTCATAGTATTCGTCGTTAGAAAACAATTATTATGACATTATTTCAATGAGTTATCTATTTTTGTCGTGTACAGAGGAGCTAATCATGCAATTTAAAAAAATTTCTTGTCTACTTTTATCCCCGCTTTTTATTTTTAGTACCTCAATTTATGCGGACAATACACCAAAAGACCAAGAAATTAAAAAACTGGTAGATCAAAATTTTAAACCATTATTAGAAAAATATGATGTGCCGGGTATGGCTGTGGGTGTTATTCAAAATAATAAAAAGTATGAAATGTATTATGGTCTTCAATCTGTTCAAGATAAAAAAGCCGTAAATAGCAGTACTATTTTTGAGCTAGGTTCTGTCAGTAAATTATTTACCGCGACAGCAGGTGGATA…
451__blaADC__NG_051494.1__58	135	BETA-LACTAM	blaADC		hydrolase	ATGCGATTTAAAAAAATTTCTTGTCTACTTTTATCCCCGCTTTTTATTTTTAGTACCTCAATTTATGCGGGCAATACACCAAAAGACCAAGAAATTAAAAAACTGGTAGATCAAAACTTTAAACCGTTATTAGAAAAATATGATGTGCCGGGTATGGCTGTGGGTGTTATTCAAAATAATAAAAAGTATGAAATGTATTATGGTCTTCAATCTGTTCAAGATAAAAAAGCCGTAAATAGCAGTACCATTTTTGAGCTAGGTTCTGTCAGTAAATTATTTACCGCGACAGCAGGTGGATATGCAAAAAATAAAGGAAAAATCTCTTTTGACGATACGCCTGGTAAATATTGGAAAGAACTAAAAAACACACCGATTGACCAAGTTAACTTACTTCAACTC…
451__blaADC__NG_050716.1__59	135	BETA-LACTAM	blaADC		hydrolase	AACTCATTGAGATGTGTCATAGTATTCGTCGTTAGAAAACAATTATTATGACATTATTTCAATGAGTTATCTATTTTTATCGTGTACAGAGGAGCTAATCATGCGATTTAAAAAAATTTCTTGTCTACTTTTATCCCCGCTTTTTATTTTTAGTACCTCAATTTATGCGGGCAATACACCAAAAGACCAAGAAATTAAAAAACTGGTAGATCAAAACTTTAAACCGTTATTAGAAAAATATGATGTGCCAGGTATGGCTGTGGGTGTTATTCAAAATAATAAAAAGTATGAAATGTATTATGGTCTTCAATCTGTTCAAGATAAAAAAGCCGTAAATAGCAGTACTATTTTTGAGCTAGGTTCTGTCAGTAAATTATTTACCGCGACAGCAGGTGGATA…
451__blaADC__NG_048635.1__60	135	BETA-LACTAM	blaADC		hydrolase	ATGCGATTTAAAAAAATTTCTTGTCTACTTTTATCCCCGCTTTTTATTTTTAGTACCTCAATTTATGCGGGCAATACACCAAAAGACCAAGAAATTAAAAAACTGGTAGATCAAAACTTTAAACCGTTATTAGAAAAATATGATGTGCCAGGTATGGCTGTGGGTGTTATTCAAAATAATAAAAAGTATGAAATGTATTATGGTCTTCAATCTGTTCAAGATAAAAAAGCCGTAAATCGCAGTACCATTTTTGAGCTAGGTTCTGTCAGTAAATTATTTACCGCGACAGCAGGTGGATATGCAAAAAATAAAGGAAAAATCTCTTTTGACGATACGCCTGGTAAATATTGGAAAGAACTAAAAAACACACCGATTGACCAAGTTAACTTACTTCAACTC…
451__blaADC__NG_050718.1__61	135	BETA-LACTAM	blaADC		hydrolase	AACTCATTGAGATGTGTCATAGTATTCGTCGTTAGAAAACAATTATTATGACATTATTTCAATGAGTTATCTATTTTTATCGTGTACAGAGGAGCTAATCATGCGATTTAAAAAAATTTCTTGTCTACTTTTATCCCCGCTTTTTATTTTTAGTACCTCAATTTATGCGGGCAATACACCAAAAGACCAAGAAATTAAAAAACTGGTAGATCAAAACTTTAAACCGTTATTAGAAAAATATGATGTGCCAGGTATGGCTGTGGGTGTTATTCAAAATAATAAAAAGTATGAAATGTATTATGGTCTTCAATCTGTTCAAGATAAAAAAGCCGTAAATAGCAGTACTATTTTTGAGCTAGGTTCTGTCAGTAAATTATTTACCGCGACAGCAGGTGGATA…
451__blaADC__NG_050717.1__62	135	BETA-LACTAM	blaADC		hydrolase	GATAAACTTCAATCCAATCCTATAAAACATAACAATTAAATTAGGTGATTTTTGTTATAAAAGTAGGCATCTTTCTTTTTAAATAATTTATGAGCTAATCATGCGATTTAAAAAAATTTCTTGTCTACTTTTATCCCCGCTTTTTATTTTTAGTACCTCAATTTATGCGGACAATACACCAAAAGACCAAGAAATTAAAAAACTGGTAGATCAAAATTTTAAACCGTTATTAGAAAAATATGATGTGCCAGGTATGGCTGTGGGTGTTATTCAAAATAATAAAAAGTATGAAATGTATTATGGTCTTCAATCTGTTCAAGATAAAAAAGCCGTAAATAGCAGTACCATTTTTGAGCTAGGTTCTGTTAGTAAATTATTTACCGCGACAGCAGGTGGATA…
451__blaADC__NG_048636.1__63	135	BETA-LACTAM	blaADC		hydrolase	ATGCGATTTAAAAAAATTTCTTGTCTACTTTTATCCCCGCTTTTTATTTTTAGTACCTCAATTTATGCGGGCAATACACCAAAAGACCGAGAAATTAAAAAACTGGTAGATCAAAATTTTAAACCTTTATTAGATAAATATGATGTGCCGGGTATGGCCGTGGGCGTTATTCAGAATAATAAAAAATATGAAACGTATTATGGTCTTCAATCTGTTCAAGATAAAAAATCCGTAAGTAGCAGTACCATTTTTGAACTAGGTTCTGTCAGTAAATTATTTACCGCGACAGCAGGTGGATATGCAAAAAATAAAGGAAAAATCTCTTTTGACGATACGCCTGGTAAATATTGGAAAGAACTAAAAAACACACCGATTGACCAAGTTAACTTACTTCAACTC…
451__blaADC__NG_048637.1__64	135	BETA-LACTAM	blaADC		hydrolase	ATGCGATTTAAAAAAATTTCTTGTCTACTTTTATCCCCGCTTTTTATTTTTAGTACCTCAATTTATGCGGGCAATACACCAAAAGACCAAGAAATTAAAAAACTTGTAGATCAAAATTTTAAACCGTTATTAGAAAAATATGATGTGCCGGGTATGGCTGTGGGTGTTATTCAAAATAATAAAAAGTATGAAATTTATTATGGTCTACAATCCGTTCAAGATAAAAAAGCCGTAAATAGCAGTACCATTTTTGAGCTAGGTTCAGTCAGTAAATTATTTACCGCGACAGCAGGTGGATATGCAAAAACAAAAGGAACAATCTCTTTTAAAGACACACCCGGAAAATATTGGAAAGAGCTAAAAAATACACCGATTGACCAAGTTAACTTACTTCAACTT…
451__blaADC__NG_048638.1__65	135	BETA-LACTAM	blaADC		hydrolase	ATGCGATTTAAAAAAATTTCTTGTCTACTTTTATCCCCGCTTTTTATTTTTAGTACCTCAATTTATGCGGGCAATACACCAAAAGACCAAGAAATTAAAAAACTTGTAGATCAAAATTTTAAACCGTTATTAGAAAAATATGATGTGCCGGGTATGGCTGTGGGTGTTATTCAAAATAATAAAAAGTATGAAATTTATTATGGTCTACAATCCGTTCAAGATAAAAAAGCCGTAAATAGCAGTACCATTTTTGAGCTAGGTTCAGTCAGTAAATTATTTACCGCGACAGCAGGTGGATATGCAAAAACAAAAGGAACAATCTCTTTTAAAGACACACCCGGAAAATATTGGAAAGAGCTAAAAAATACACCGATTGACCAAGTTAACTTACTTCAGCTT…
451__blaADC__NG_048641.1__68	135	BETA-LACTAM	blaADC		hydrolase	ATGCGATTTAAAAAAATTTCTTGCTTACTTTTACCTCCTCTTTTTATTTTTAGTACCTCAATTTATGCGGGCAATACACCAAAAGACCGAGAAATTAAAAAACTGGTAGATCAAAACTTTAAACCTTTGTTAGATAAATATGATGTGCCGGGTATGGCCGTGGGCGTTATTCAGAATAATAAAAAATATGAAACGTATTATGGTCTTCAATCTGTTCAAGATAAAAAAGCCGTAAGTAGCAGTACCATTTTTGAACTAGGTTCTGTCAGTAAATTATTTACCGCGACAGCAGGTGGATATGCAAAAAATAAAGGAAAAATTTCTTTTGACGATACGCCTGGTAAATATTGGAAAGAACTAAAAAACACGCCGATTGACCAAGTTAACTTACTTCAACTC…
451__blaADC__NG_048643.1__70	135	BETA-LACTAM	blaADC		hydrolase	ATGCGATTTAAAAAAATTTCTTGCTTACTTTTATCTCCTCTTTTTATTTTTAATACATCAATTTATGCGGGCAATACATCAAAAGAACAAGAAATTAAAAAACTGGTAGATCAGAACTTTAAACCGTTATTAGAAAAATATGATGTGCCAGGTATGGCTGTGGGTGTTATTCAAAATAATAAAAAGTATGAAATGTATTATGGTCTTCAATCTGTTCAAGATAAAAAAGCTGTAAATAGCAGTACCATTTTTGAGCTAGGTTCAGTTAGTAAATTATTTACCGCAACAGCAGGTGGATATGCAAAAAATAAAGGAAAAATCTCTTTTGACGATACGCCTGGTAAATATTGGAAAAAACTAAAAAACACACCGATTGACCAAGTTAACTTACTTCAACTC…
451__blaADC__NG_048645.1__71	135	BETA-LACTAM	blaADC		hydrolase	ATGCGATTTAAAAAAATTTCTTGTCTACTTTTATCCCCGCTTTTTATTTTTAGTACCTCAATTTATGCGGACAATACACCAAAAGACCAAGAAATTAAAAAACTGGTAGATCAAAATTTTAAACCTTTATTAGATAAATATGATGTGCCGGGTATGGCCGTGGGTGTTATTCAGAATAATAAAAAGTATGAAATGTATTATGGTCTTCAATCTGTTCAAGATAAAAAAACCGTAAATAGCAGTACCATTTTTGAGCTAGGTTCTGTCAGTAAATTATTTACCGCGACAGCAGGTGGATATGCAAAAAATAAAGGAAAAATCTCTTTTGACGATACGTCTGGTAAATATTGGAAAGAACTAAAAAACACACCGATTGACCAAGTTAACTTACTTCAACTC…
451__blaADC__NG_048646.1__72	135	BETA-LACTAM	blaADC		hydrolase	ATGCGATTTAAAAAAATTTCTTGTCTACTTTTATCCCCGCTTTTTATTTTTAGTACCTCAATTTATGCGGGCAATACACCAAAAGACCAAGAAATTAAAAAACTGGTAGATCAAAATTTTAAACCTTTATTAGATAAATATGATGTGCCGGGTATGGCCGTGGGTGTTATTCAGAATAATAAAAAGTATGAAATGTATTATGGTCTACAATCTGTTCAAGATAAAAAAGCCGTAAGTAGCAGTACCATTTTTGAACTAGGTTCTGTCAGTAAATTATTTACCGCGACAGCAGGTGGATATGCAAAAAATAAAGGAAAAATCTCTTTTGACGATACGCCTGGTAAATATTGGAAAGAACTAAAAAACACACCGATTGACCAAGTTAACTTACTTCAACTC…
451__blaADC__NG_048647.1__73	135	BETA-LACTAM	blaADC		hydrolase	ATGCGATTTAAAAAAATTTCTTGCTTACTTTTACCTCCTCTTTTTATTTTTAGTACCTCAATTTATGCGGGCAATACACCAAAAGACCGAGAAATTAAAAAACTGGTAGATCAAAACTTTAAACCTTTATTAGATAAATATGATGTGCCGGGTATGGCCGTGGGCGTTATTCAGAATAATAAAAAATATGAAACGTATTATGGTCTTCAATCTGTTCAAGATAAAAAAGCCGTAAGTAGCAGCACCATTTTTGAACTAGGTTCTGTCAGTAAATTATTTACCGCGACAGCAGGTGGATATGCAAAAAATAAAGGAAAAATTTCTTTTGACGATACGCCTGGTAAATATTGGAAAGAACTAAAAAACACACCGATTGACCAAGTTAACTTACTTCAACTC…
451__blaADC__NG_048656.1__75	135	BETA-LACTAM	blaADC		hydrolase	ATGCGATTTAAAAAAATTTCTTGTCTACTTTTATCCCCGCTTTTTATTTTTAGTACCTCAATTTATGCGGGCAATACACCAAAAGACCAAGAAATTAAAAAACTGGTAGATCAAAACTTTAAACCTTTATTAGATAAATATGATGTGCCGGGTATGGCCGTGGGCGTTATTCAGAATAATAAAAAATATGAAACGTATTATGGTCTTCAATCTGTTCAAGATAAAAAAGCCGTAAGTAGCAGTACCATTTTTGAACTAGGTTCTGTCAGTAAATTATTTACCGCGACAGCAGGTGGATATGCAAAAAATAAAGGAAAAATCTCTTTTGACGATACGCCTGGTAAATATTGGAAAGAACTAAAAAACACACCGATTGACCAAGTTAACTTACTTCAACTC…
451__blaADC__NG_048657.1__76	135	BETA-LACTAM	blaADC		hydrolase	ATGCGATTTAAAAAAATTTCTTGTCTACTTTTATCCCCGCTTTTTATTTTTAGTACCTCAATTTATGCGGGCAATACACCAAAAGACCGAGAAATTAAAAAACTGGTAGATCAAAACTTTAAACCTTTATTAGATAAATATGATGTGCCGGGTATGGCCGTGGGCGTTATTCAGAATAATAAAAAATATGAAACGTATTATGGTCTTCAATCTGTTCAAGATAAAAAATCCGTAAGTAGCAGTACCATTTTTGAACTAGGTTCTGTCAGTAAATTATTTACCGCGACAGCAGGTGGATATGCAAAAAATAAAGGAAAAATCTCTTTTGACGATACGTCTGGTAAATATTGGAAAGAACTAAAAAACACACCGATTGACCAAGTTAACTTACTTCAACTC…
451__blaADC__NG_048658.1__77	135	BETA-LACTAM	blaADC		hydrolase	ATGCGATTTAAAAAAATTTCTTGCTTACTTTTACCCCCTCTTTTTATTTTTAGTACCTCAATTTATGCGGGCAATACACCAAAAGACCAAGAAATTAAAAAACTGGTAGATCAAAATTTTAAACCTTTATTAGATAAATATGATGTGCCAGGTATGGCTGTGGGTGTTATTCAAAATAATAAAAAGTATGAAATGTATTATGGTCTTCAATCTGTTCAAGATAAAAAAGCCGTAAATAGCAGTACCATTTTTGAGCTCGGTTCAGTCAGTAAATTATTTACCGCGACAGCAGGTGGATATGCAAAAAATAAAGGAAAAATCTCTTTTGACGATACGCCTGGTAAATATTGGAAAGAATTAAAAAACACACCGATTGACCAAGTTAACTTACTTCAACTC…
451__blaADC__NG_048659.1__78	135	BETA-LACTAM	blaADC		hydrolase	ATGCGATTTAAAAAAATTTCTTGCTTACTTTTACCCCCTCTTTTTATTTTTAGTACCTCAATTTATGCGGGCAATACATCAAAAGAACAAGAAATTAAAAAACTGGTAGATCAAAACTTTAAACCTTTATTAGATAAATATAATGTGCCAGGTATGGCTGTGGGTGTTATTCAAAATAATAAAAAGTATGAAATGTATTATGGTCTTCAATCTGTTCAAGATAAAAAAGCCGTAAATAGCAGTACCATTTTTGAGCTAGGTTCAGTTAGTAAATTATTTACCGCGACAGCAGGTGGATATGCCAAAACAAAAGGAACAATCTCTTTTAAAGACACACCCGGAAAATATTGGAAAGAGCTAAAAAATACACCGATTGACCAAGTTAACTTACTTCAACTT…
451__blaADC__NG_048660.1__79	135	BETA-LACTAM	blaADC		hydrolase	ATGCGATTTAAAAAAATTTCTTGTCTACTTTTATCCCCGCTTTTTATTTTTAGTACCTCAATTTATGCGGGCAATACACCAAAAGACCAAGAAATTAAAAAACTGGTAGATCAAAATTTTAAACCATTATTAGAAAAATATGATGTACCAGGTATGGCTGTGGGTGTTATTCAAAATAATAAAAAGTATGAAATGTATTATGGTCTTCAATCTGTTCAAGATAAAAAAGCCGTAAATAGCAGTACCATTTTTGAGCTAGGTTCTGTCAGTAAATTATTTACCGCGACAGCAGGTGGATATGCAAAAAATAAAGGAAAAATCTCTTTTGACGATACGCCTGGTAAATATTGGAAAGAGCTAAAAAATACACCGATTGATCAAGTTAACTTACTTCAACTC…
451__blaADC__NG_051450.1__83	135	BETA-LACTAM	blaADC		hydrolase	ATGCGATTTAAAAAAATTTCTTGTCTACTTTTATCCCCGCTTTTTATTTTTAGTACCTCAATTTATGCGGACAATACACCAAAAGACCAAGAAATTAAAAAACTGGTAGATCAAAACTTTAAACCTTTATTAGATAAATATGATGTGCCGGGTATGGCCGTGGGTGTTATTCAGAATAATAAAAAGTATGAAATGTATTATGGTCTTCAATCTGTTCAAGATAAAAAAGCCGTAAATAGCAGTACCATTTTTGAGCTCGGTTCAGTTAGTAAATTATTTACCGCTACAGCAGGTGGATATGCCAAAACAAAAGGAACAATTTCTTTTAAAGACACAACCGGAAAATATTGGAAAGAATTAAAAAACACACCAATTGACCAAGTTAACTTACTTCAACTT…
451__blaADC__NG_048644.1__85	135	BETA-LACTAM	blaADC		hydrolase	AAATAAGATATTTAGCTTATCATGTCAGCCTATTTGCAACAGTGCCGATTTTTGTTATAAAATTAGGCATCTTTCTTTTTAAATAATTTATGAGCTAATCATGCGATTTAAAAAAATTTCTTGTCTACTTTTATCTCCGCTTTTTATTTTTAGTACCTCAATTTATGCGGGCAATACACCAAAAGACCAAGAAATTAAAAAACTGGTAGATCAAAACTTTAAACCGTTATTAGAAAAATATGATGTGCCAGGTATGGCTGTGGGTGTTATTCAAAATAATAAAAAGTATGAAATGTATTATGGTCTTCAATCTGTTCAAGATAAAAAAGCCGTAAATAGCAGTACTATTTTTGAGCTAGGTTCTGTCAGTAAATTATTTACCGCGACAGCAGGTGGATA…
451__blaADC__NG_048639.1__66	136	BETA-LACTAM	blaADC		hydrolase	ATGCGATTTAAAAAAATTTCTTGTCTACTTTTATCCCCGCTTTTTATTTTTAATACCTCAATTTATGCAGGGAATACACCAAAAGACCAAGAAATTAAAAAACTGGTAGATCAAAACTTTAAACCTTTATTAGATAAATATGATGTGCCGGGTATGGCCGTGGGCGTTATTCAGAATAATAAAAAATATGAAACGTATTACGGCCTACAATCCGTTCAAGATAAAAAAGCCGTAAATAGCAGTACCATTTTTGAGCTCGGTTCAGTTAGTAAATTATTTACCGCTACAGCAGGTGGATATGCCAAAACAAAAGGAACAATTTCTTTTAAAGACACAACCGGAAAATATTGGAAAGAATTAAAAAACACACCAATTGACCAAGTTAACTTATTTCAACTT…
451__blaADC__NG_048642.1__69	136	BETA-LACTAM	blaADC		hydrolase	ATGCGATTTAAAAAAATTTCTTGCTTACTTTTACCGCCTCTTTTTATTTTTAGTACCTCAATTTATGCGGGCAATACACCAAAAGAACAAGAAGTTAAAAAACTGGTAGATCAAAATTTTAAGCCTTTATTAGATAAATATGATGTGCCTGGTATGGCCGTGGGGGTCATTCAAAATAATAAAAAATATGAAATATATTATGGCCTACAATCCGTTCAGGATAAAAAAGCCGTAAATAGCAGTACCATTTTTGAACTAGGTTCGGTCAGTAAATTATTTACCGCTACAGCTGGTGGATATGCAAAAGCAAAAGGAAAAATCTCTTTTGATGACACACCCGGAAAATATTGGAAAGAACTAAAAAATACACCGATTGACCAAGTTAATCTTCTTCAACTT…
451__blaADC__NG_048648.1__74	136	BETA-LACTAM	blaADC		hydrolase	ATGCGATTTAAAAAAATTTCTTGCTTACTTTTACCGCCTCTTTTTATTTTTAGTACCTCAATTTATGCGGGCAATACACCAAAAGAACAAGAAGTTAAAAAACTGGTAGATCAAAATTTTAAGCCTTTATTAGATAAATATGATGTGCCTGGTATGGCCGTGGGGGTCATTCAAAATAATAAAAAATATGAAATATATTATGGCCTACAATCCGTTCAGGATAAAAAAGCCGTAAATAGCAGTACCATTTTTGAACTAGGTTCGGTCAGTAAATTATTTACCGCTACAGCTGGTGGATATGCAAAAGCAAAAGGAAAAATCTCTTTTGATGACACACCCGGAAAATATTGGAAAGAACTAAAAAATACACCGATTGACCAAGTTAATCTTCTTCAACTT…
451__blaADC__NG_051317.1__80	136	BETA-LACTAM	blaADC		hydrolase	ATCTATTTAAAGCACTTAACCAATAAAACATAACAATTAAATTTGGTGATTTTTGTTATAAAAGTACGCATCTTTATTTTTAAACGATTTAGAGTTAATCATGCGATTTAAAAAAATTTCTTGTCTACTTTTATCCCCGCTTTTTATTTTTAGTACCTCAATTTATGCGGGCAATACACCAAAAGACCGAGAAATTAAAAAACTGGTAGATCAAAACTTTAAACCTTTATTAGATAAATATGATGTGCCGGGTATGGCCGTGGGCGTTATTCAGAATAATAAAAAATATGAAACGTATTATGGTCTTCAATCTGTTCAAGATAAAAAATCCGTAAGTAGCAGTACCATTTTTGAACTAGGTTCTGTCAGTAAATTATTTACCGCGACAGCAGGTGGATA…
499__blaMOX__NG_049314.1__3	137	BETA-LACTAM	blaMOX		hydrolase	CTTCACAGAGCCTCATCGGCAGCACACCTCGCGGGACTATGCTGGGCTCATCACTCGCCGCCATGGCGATACCTTGCTAACGACAGTCAGGAGACATGCAATGCAACAACGACAATCCATCCTGTGGGGCGCTCTGGCCACCCTGATGTGGGCCGGCCTGGCTCATGCCGGTGACAAGGCGGCGACCGATCCCCTGCGCCCCGTGGTGGATGCCAGCATCCGGCCGCTGCTCAAGGAGCACAGGATCCCGGGCATGGCGGTGGCCGTGCTCAAGGATGGCAAGGCCCACTATTTCAACTACGGTGTGGCCGATCGGGAGCGCGCGGTCGGTGTCAGCGAGCAGACCCTGTTCGAGATAGGCTCCGTGAGCAAGACCCTGACCGCGACGCTGGGGGCCTA…
499__blaMOX__NG_049318.1__5	137	BETA-LACTAM	blaMOX		hydrolase	ATGCAACAACGACAATCCATCCTGTGGGGCGCTCTGGCCACCCTGATGTGGGCCGGTTTGGCCCATGCCGGTGACAAGGCGGCGACCGATCCCCTGCGCCCCGTGGTGGATGCCAGCATCCGGCCGCTGCTCAAGGAGCACAGGATCCCGGGCATGGCGGTGGCCGTGCTCAAGGATGGCAAGGCCCACTATTTCAACTACGGTGTGGCCGATCGGGAGCGCGCGGTCGGTGTCAGCGAGCAGACCCTGTTCGAGATAGGCTCCGTGAGCAAGACCCTGACCGCGACGCTGGGGGCCTACGCCGTGGTGCAGGGGGGCTTCGAGCTCGATGACAAGGCGAGTCTGTTCGCCCCCTGGCTCAAGGGATCCGCCTTTGACAACATCACCATGGGGGAGCTG…
499__blaMOX__NG_049319.1__6	137	BETA-LACTAM	blaMOX		hydrolase	ATGCAACAACGACAATCCATCCTGTGGGGCGTTCTGCCCACCCTGATGTGGGCCGGCCTGGCCCATGCAGGTGACAGGGCGGCGACCGATCCCCTGCGCCCCGTGGTGGATGCCAGCATCCGGCCGCTGCTCAAGGAGCACAGGATCCCGGGCATGGCGGTGGCCGTGCTCAAGGATGGCAAGGCCCACTATTTCAACTACGGTGTGGCCGATCGGGAGCGCGCAGTCGGTGTCAGCGAGCAGACCCTGTTCGAGATAGGTTCCGTGAGCAAGACCCTGACCGCGACGCTGGGGGCCTACGCCGTGGTGCAGGGGAGCTTCGAGCTCGATGACAAGGCGAGTCTGTTCGCCCCCTGGCTCAAGGGATCCGTCTTTGACAACATCACCATGGGGGAGCTG…
499__blaMOX__NG_049320.1__7	137	BETA-LACTAM	blaMOX		hydrolase	ATGCAACAACGACAATCCATCCTGTGGGGCGCTCTGGCCACCTTGATGTGGGCCGGCTTGGTTCATGCCGGTGACAAGGCGGCGACCGATCCCCTGCGCCCCGTGGTGGATGCCAGCATCCGGCCGCTGCTCAAGGAGCACAGGATCCCGGGCATGGCGGTGGCCGTGCTCAAGGATGGCAAGGCCCACTATTTCAACTACGGTGTGGCCGATCGGGAGCGCGCAGTCGGTGTCAGCGAGCAGACCCTGTTCGAGATAGGTTCCGTGAGCAAGACCCTGACCGCGACGCTGGGGGCCTACGCCGTGGTGCAGGGGAGCTTCGAGCTCGATGACAAGGCGAGTCTGTTCGCCCCCTGGCTCAAGGGATCCGTCTTTGACAACATCACCATGGGGGAGCTG…
297__cepH__NG_047628.1__1	138	BETA-LACTAM	cepH		hydrolase	TGATTTGGCTGGTGACTTCACACAGACTTCACCCAGGCTCATGCCCGGCACACGCAGGTCGGTTAGGCTGACAGCTCCTGAACATACTGAGATTTTTGCCATGAAACAGACCAGATCCCTGCCACTGCTGGCCCTCGGCACCCTGCTGCTTGCCCCGCTTTCCCTGGCGGCCCCCGTCGATCCGCTGAACGCTGTGGTGGATGACGCCATCCGCCCCATGCTCAAGCAGCACAGGATCCCGGGCATGGCGGTCGCCGTGCTGAAGGGGGGGCAGGCCCACTACTTCAACTACGGGCTGGCCGATATGGCGGCCGGGAAGAAGGTCAGCGAGCAGACCCTGTTCGAGATTGGCTCGGTCAGCAAAACCTATACCGCCACCCTTGGTGCCTACGCCGTGGT…
499__blaMOX__NG_048769.1__1	139	BETA-LACTAM	blaMOX		hydrolase	TCACAGAGCCTCATATTGCGCACACCTTGCGGGATTAGGCTGGGAGCACTGCCAGGCACCCAGGCAGCACATTCGACTTATGACGAGAGGAGTAGACCCGATGCAACAACGACAATCCATCCTGTGGGGGGCCGTGGCCACCCTGATGTGGGCCGGTCTGGCCCATGCAGGTGAGGCTTCACCGGTCGATCCCCTGCGCCCCGTGGTGGATGCCAGCATCCAGCCGCTGCTCAAGGAGCACAGGATCCCGGGCATGGCGGTGGCCGTGCTCAAGGATGGCAAGGCCCACTACTTCAATTACGGGGTGGCCAACCGGGAGAGCGGGGCCGGCGTCAGCGAGCAGACCCTGTTCGAGATAGGATCCGTGAGCAAGACCCTGACTGCGACCCTGGGGGCCTA…
499__blaMOX__NG_049312.1__2	139	BETA-LACTAM	blaMOX		hydrolase	ATGCAACAACGACAATCCTTCCTGTGGGGGGCCGTGGCCACCCTGATGTGGGCCGGTCTGGCCCATGCAGGTGAGACTTCACCGGTCGATCCCCTGCGCCCCGTGGTGGATGCCAGCATCCAGCCGCTGCTCAAGGAGCACAGGATCCCGGGCATGGCGGTGGCCGTGCTCAAGGATGGCAAGGCCCACTATTTCAACTACGGTGTGGCCGATCGGGAGCGCGCGGTCGGTGTCAGCGAGCAGACCCTGTTCGAGATAGGCTCCGTGAGCAAGCCCCTGACCGCGACCCTAGGAGCCTATGCGGTGGTCAAGGGAGCGATGCAACTGGATGACAAGGCGAGCCGGCACGCCCCCTGGCTCAAGGGATCCGCCTTTGACAGCATCACCATGGGGGAGCTG…
499__blaMOX__NG_049317.1__4	139	BETA-LACTAM	blaMOX		hydrolase	ATGCAACAACGACAATCCATCCTGTGGGGCGCTTTGGCCACCCTGATGTGGGCCGGTCTGGCTCATGCCGGTGACACTTCAGCGGTCGATCCCCTGCGCCCCGTGGTGGATGCCAGCATCCGGCCGCTGCTCAAGGAGCACAGGATCCCGGGCATGGCGGTGGCCGTGCTCAAGGATGGCAAGGCCCACTATTTCAACTACGGTGTGGCCGATCGGGAGCGCGCGGTCGGTGTCAGCGAGCAGACCCTGTTCGAGATAGGCTCCGTGAGCAAGCCCCTGACCGCGACCCTAGGAGCCTATGCGGTGGTCAAGGGAGCGATGCAACTGGATGACAAGGCGAGCCGGCACGCCCCCTGGCTCAAGGGATCCGCCTTTGACAGCATCACCATGGGGGAGCTG…
499__blaMOX__NG_049321.1__8	139	BETA-LACTAM	blaMOX		hydrolase	ATGCAACAACGACAATCCATCCTGTGGGGCGCTTTGGCCACCCTGATGTGGGCCGGTCTGGCTCATGCCGGTGACAAGGCGGCGACCGATCCCCTGCGCCCCGTGGTGGATGCCAGCATCCGGCCGCTGCTCAAGGAGCACAGGATCCCGGGCATGGCGGTGGCCGTGCTCAAGGATGGCAAGGCCCACTATTTCAACTACGGTGTGGCCGATCGGGAGCGCGCGGTCGGTGTCAGCGAGCAGACCCTGTTCGAGATAGGCTCCGTGAGCAAGCCCCTGACCGCGACCCTAGGAGCCTATGCGGTGGTCAAGGGAGCGATGCAACTGGATGACAAGGCGAGCCGGCACGCCCCCTGGCTCAAGGGATCCGCCTTTGACAGCATCACCATGGGGGAGCTG…
499__blaMOX__NG_049313.1__9	139	BETA-LACTAM	blaMOX		hydrolase	ATGCAACAACGACAATCCTTCCTGTGGGGGGCCGTGGCCACCCTGATGTGGGCCGGTCTGGCCCATGCAGGTGAGACTTCACCGGTCGATCCCCTGCGCCCCGTGGTGGATGCCAGCATCCAGCCGCTGCTCAAGGAGCACAGGATCCCGGGCATGGCGGTGGCCGTGCTCAAGGATGGCAAGGCCCACTATTTCAACTACGGTGTGGCCGATCGGGAGCGCGCGGTCGGTGTCAGCGAGCAGACCCTGTTCGAGATAGGCTCCGTGAGCAAGCCCCTGACCGCGACCCTAGGAGCCTATGCGGTGGTCAAGGGAGCGATGCAACTGGATGACAAGGCGAGCCGGCACGCCCCCTGGCTCAAGGGATCCGCCTTTGACAGCATCACCATGGGGGAGCTG…
499__blaMOX__NG_049316.1__10	139	BETA-LACTAM	blaMOX		hydrolase	ATGCAACAACGACAATCCATCCTGTGGGGGGCCGTGGCCACCCTGATGTGGGCCGGTCTGGCCCATGCAGGTGAGACTTCACCGGTCGATCCCCTGCGCCCCGTGGTGGATGCCAGCATCCAGCCGCTGCTCAAGGAGCACAGGATCCCGGGCATGGCGGTGGCCGTGCTCAAGGATGGCAAGGCCCACTATTTCAACTACGGTGTGGCCGATCGGGAGCGCGCAGTCGGTGTCAGCGAGCAGACCCTGTTCGAGATAGGCTCCGTGAGCAAGCCCCTGACCGCGACCCTAGGAGCCTATGCGGTGGTCAAGGGAGCGATGCAACTGGATGACAAGGCGAGCCGGCACGCCCCCTGGCTCAAGGGATCCGCCTTTGACAGCATCACCATGGGGGAGCTG…
499__blaMOX__NG_048780.1__12	139	BETA-LACTAM	blaMOX		hydrolase	TCACAGAGCCTCATATTGCGCACACCTTGCGGGATTAGGCTGGGAGCACTGCCAGGCACCCAGGCAGCACATTCGACTTATGACGAGAGGAGTAGACCCGATGCAACAACGACAATCCATCCTGTGGGGGGCCGTGGCCACCCTGATGTGGGCCGGTCTGGCCCATGCAGGTGAGGCTTCACCGGTCGATCCCCTGCGCCCCGTGGTGGATGCCAGCATCCAGCCGCTGCTCAAGGAGCACAGGATCCCGGGCATGGCGGTGGCCGTGCTCAAGGATGGCAAGGCCCACTACTTCAATTACGGGGTGGCCAACCGGGAGAGCGGGGCCGGCGTCAGCGAGCAGACCCTGTTCGAGATAGGATCCGTGAGCAAGACCCTGACTGCGACCCTGGGGGCCTA…
499__blaMOX__NG_048888.1__13	139	BETA-LACTAM	blaMOX		hydrolase	TCACAGAGCCTCATATTGCGCACACCTTGCGGGAATAGGCTGGGAGCACTGCCAGGCACCCAGGCAGCACATTCGACTTATGACAAGAGGAGTAGACCCGATGCAACAACGACAATCCATCCTGTGGGGGGCCGTGGCCACCCTGATGTGGGCCGGTCTGGCCCATGCAGGTGAGGCTTCACCGGTCGATCCCCTGCGCCCCGTGGTGGATGCCAGCATCCAGCCGCTGCTCAAGGAGCACAGGATCCCGGGCATGGCGGTGGCCGTGCTCAAGGATGGCAAGGCCCACTATTTCAATTACGGGGTGGCCAACCGGGAGAGCGGGGCCAGCGTCAGCGAGCAGACCCTGTTCGATATAGGATCCGTGAGCAAGACCCTGACTGCGACCCTGGGGGCCTA…
499__blaMOX__NG_048768.1__14	139	BETA-LACTAM	blaMOX		hydrolase	TCACAGAGCCTCATATTGCGCACACCTTGCGGGATTAGGCTGGGAGCACTGCCAGGCACCCAGGCAGCACATTCGACTTATGACGAGAGGAGTAGACCCGATGCAACAACGACAATCCATCCTGTGGGGGGCCGTGGCCACCCTGATGTGGGCCGGTCTGGCCCATGCAGGTGAGGCTTCACCGGTCGATCCCCTGCGCCCCGTGGTGGATGCCAGCATCCAGCCGCTGCTCAAGGAGCACAGGATCCCGGGCATGGCGGTGGCCGTGCTCAAGGATGGCAAGGCCCACTACTTCAATTACGGGGTGGCCAACCGGGAGAGCGGGGCCGGCGTCAGCGAGCAGACCCTGTTCGAGATAGGATCCGTGAGCAAGACCCTGACTGCGACCCTGGGGGCCTA…
499__blaMOX__NG_048813.1__15	139	BETA-LACTAM	blaMOX		hydrolase	ATGCAACAACGACAATCCATCCTGTGGGGGGCCGTGGCCACCCTGATGTGGGCCGGTCTGGCCCATGCAGGTGAGGCTTCACCGGTCGATCCCCTGCGCCCCGTGGTGGATGCCAGCATCCAGCCGCTGCTCAAGGAGCACAGGATCCCGGGCATGGCGGTGGCCGTGCTCAAGGATGGCAAGGCCCACTATTTCAATTACGGGGTGGCCAACCGGGAGAGCGGGGCCAGCGTCAGCGAGCAGACCCTGTTCGATATAGGATCCGTGAGCAAGACCCTGACTGCGACCCTGGGGGCCTATGCGGTGGTCAAGGGAGCGATGCAGCTGGATGACAAGGCGAGCCGGCACGCGCCCTGGCTCAAGGGATCCGTCTTTGACAGCATCACCATGGGGGAGCTT…
499__blaMOX__NG_048877.1__16	139	BETA-LACTAM	blaMOX		hydrolase	TCACAGAGCCTCATATTGCGCACACCTTGCGGGAATAGGCTGGGAGCACTGCCAGGCACCCAGGCAGCACATTCGACTTATGACAAGAGGAGTAGACCCGATGCAACAACGACAATCCATCCTGTGGGGGGCCGTGGCCACCCTGATGTGGGCCGGTCTGGCCCATGCAGGTGAGGCTTCACCGGTCGATCCCCTGCGCCCCGTGGTGGATGCCAGCATCCAGCCGCTGCTCAAGGAGCACAGGATCCCGGGCATGGCGGTGGCCGTGCTCAAGGATGGCAAGGCCCACTATTTCAATTACGGGGTGGCCAACCGGGAGAGCGGGGCCAGCGTCAGCGAGCAGACCCTGTTCGAGATAGGATCCGTGAGCAAGACCCTGACTGCGACCCTGGGGGCCTA…
499__blaMOX__NG_048887.1__17	139	BETA-LACTAM	blaMOX		hydrolase	ATGCAACAACGACAATCCATCCTGTGGGGGGCCGTGGCCACCCTGATGTGGGCCGGTCTGGCCCATGCAGGTGAGGCTTCACCGGTCGATCCCCTGCGCCCCGTGGTGGATGCCAGCATCCAGCCGCTGCTCAAGGAGCACAGGATCCCGGGCATGGCGGTGGCCGTGCTCAAGGATGGCAAGGCCCACTATTTCAATTACGGGGTGGCCAACCGGGAGAGCGGGGCCAGCGTCAGCGAGCAGACCCTGTTCGAGATAGGATCCGTGAGCAAGACCCTGACTGCGACCCTGGGGGCCTATGCGGTGGTCAAGGGAGCGATGCAGCTGGATGACAAGGCGAGCCGGCACGCGCCCTGGCTCAAGGGATCCGCCTTTGACAGCATCACCATGGGGGAGCTT…
499__blaMOX__NG_049311.1__18	139	BETA-LACTAM	blaMOX		hydrolase	TCACAGAGCCTCATATTGCGCACACCTTGCGGGAATAGGCTGGGAGCACTGCCAGGCACCCAGGCAGCACATTCGACTTATGACAAGAGGAGTAGACCCGATGCAACAACGACAATCCATCCTGTGGGGGGCCGTGGCCACCCTGATGTGGGCCGGTCTGGCCCATGCAGGTGAGGCTTCACCGGTCGATCCCCTGCGCCCCGTGGTGGATGCCAGCATCCAGCCGCTGCTCAAGGAGCACAGGATCCCGGGCATGGCGGTGGCCGTGCTCAAGGATGGCAAGGCCCACTATTTCAATTACGGGGTGGCCAACCGGGAGAGCGGGGCCAGCGTCAGCGAGCAGACCCTGTTCGAGATAGGATCCGTGAGCAAGACCCTGACTGCGACCCTGGGGGCCTA…
499__blaMOX__NG_049315.1__19	140	BETA-LACTAM	blaMOX		hydrolase	AAGAATGATCATGCGTCGGCCCTGCACCTCGTGGGACTATGCTGGGCTCATCAGTCGCCGCCATGGCGATACCTTGCTAACGACAGTCAGGAGACATGCTATGCAACAACGACAATCCATCCTGTGGGGCGCTCTGGCCACCCTGATGTGGGCCGGTCTGGCCCATGCAGGTGAGACTTCACCGGTCGATCCCCTGCGCCCCGTGGTGGATGCCAGCATCCGGCCGCTGCTCAAGGAGCACAGGATCCCGGGCATGGCGGTGGCCGTGCTCAAGGATGGCAAGGCCCACTATTTCAACTACGGTGTGGCCGATCGGGAGCGCGCAGTCGGTGTCAGCGAGCAGACCCTGTTCGAGATAGGCTCCGTGAGCAAGCCCCTGACCGCGACCCTAGGAGCCTA…
527__ampC__NG_047381.1__2	141	BETA-LACTAM	ampC		hydrolase	GCGTTTTTTCAATGACTTCACACCGACTTCACAGTTGTTCACGCTCAGCTCACCAAGCGTCCTTATGATGCACTTCTCAACTCACCACAAGACAGATGTCATGAAACAACCAACAACTCTCTCGCTGCTGACACTGGGTTCCCTGCTGATCTCTTCATTCGCTTCTGCTGCACAGGATGCTCCTCTCACCGCCATCGTGGACGGCGCCATTCAACCCGTGCTCAAGGAGTACCGGATCCCGGGAATGGCGGTTGCCGTACTGAAAGATGGCAAGGCCCACTACTTCAACTATGGCGTTGCCAACCGGGAGAGCGGTCAGCGCGTCAGCGAGCAGACCCTGTTCGAGATTGGTTCGGTCAGCAAGACCTATACCTCCACCCTCGGCGCCTACGCCGTGGT…
16__blaMIR__NG_049294.1__1	142	BETA-LACTAM	blaACT/MIR		hydrolase	ATGATGACAAAATCCCTAAGCTGTGCCCTGCTGCTCAGCGTCGCCAGCTCTGCATTCGCCGCACCGATGTCCGAAAAACAGCTGGCTGAGGTGGTGGAACGTACCGTTACGCCGCTGATGAACGCGCAGGCCATTCCGGGTATGGCGGTGGCGGTAATTTATCAGGGTCAGCCACACTACTTTACCTTCGGTAAAGCCGATGTTGCGGCGAACAAACCCGTCACCCCGCAAACCCTGTTTGAGCTGGGCTCTATAAGTAAAACCTTCACCGGCGTACTGGGCGGCGATGCCATTGCCCGGGGTGAAATAGCGCTGGGCGATCCGGTAGCAAAATACTGGCCTGAGCTCACGGGCAAGCAGTGGCAGGGCATTCGCATGCTGGATCTGGCAACCTATACC…
16__blaMIR__NG_049297.1__2	142	BETA-LACTAM	blaACT/MIR		hydrolase	ATGATGACAAAATCCCTAAGCTGTGCCCTGCTGCTCAGCGTCACCAGCTCTGCATTCGCCGCACCGATGTCCGAAAAACAGCTGGCTGAGGTGGTGGAACGTACCGTTACGCCGCTGATGAACGCGCAGGCCATTCCGGGTATGGCGGTGGCGGTAATTTATCAGGGTCAGCCACACTACTTTACCTTCGGTAAAGCCGATGTTGCGGCGAACAAACCCGTCACCCCGCAAACCCTGTTTGAGCTGGGCTCTATAAGTAAAACCTTCACCGGCGTACTGGGCGGCGATGCCATTGCCCGGGGTGAAATAGCGCTGGGCGATCCGGTTGCAAAATACTGGCCTGAGCTCACGGGCAAGCAGTGGCAGGGCATTCGCATGCTGGATCTGGCAACCTATACC…
16__blaMIR__NG_049298.1__3	142	BETA-LACTAM	blaACT/MIR		hydrolase	ATGATGACAAAATCCCTAAGCTGTGCCCTGCTGCTCAGCGTTGCCAGCTCTGCATTCGCCGCACCGATGTCCGAAAAACAGCTGGCTGAGGTGGTGGAACGTACCGTTACGCCGCTGATGAAAGCGCAGGCCATTCCGGGCATGGCGGTGGCGGTGATTTATCAGGGTCAGCCGCACTACTTTACCTTCGGTAAAGCCGATGTTGCGGCAAACAAACCCGTCACCCCACAAACCTTGTTCGAACTGGGTTCTATAAGTAAAACCTTCACCGGCGTACTGGGTGGCGATGCCATTGCTCGCGGTGAAATATCGCTCGGCGATCCGGTGACAAAATACTGGCCTGAACTGACGGGCAAGCAGTGGCAGGGCATTCACATGCTGGAGCTGGCAACCTATACC…
16__blaMIR__NG_049300.1__4	142	BETA-LACTAM	blaACT/MIR		hydrolase	ATGATGACAAAATCCCTAAGCTGTGCCCTGCTGCTCAGCGTCGCCAGCGCTGCATTCGCCGCACCGATGTCCGAAAAACAGCTGGCTGAGGTGGTGGAACGTACCGTTACGCCGCTGATGAACGCGCAGGCCATTCCGGGTATGGCGGTGGCGGTAATTTATCAGGGTCAGCCACACTACTTTACCTTCGGTAAAGCCGATGTTGCGGCGAACAAACCCGTCACCCCGCAAACCCTGTTTGAGCTGGGCTCTATAAGTAAAACCTTCACCGGCGTACTGGGCGGCGATGCCATTGCCCGGGGTGAAATAGCGCTGGGCGATCCGGTAGCAAAATACTGGCCTGAGCTCACGGGCAAGCAGTGGCAGGGCATTCGCATGCTGGATCTGGCAACCTATACC…
16__blaMIR__NG_049309.1__5	142	BETA-LACTAM	blaACT/MIR		hydrolase	ATGATGACAAAATCCCTAAGCTGTGCCCTGCTGCTCAGCGTCGCCAGTTCTGCATTCGCCGCACCGATGTCCGAAAAACAGCTGGCTGAGGTGGTGGAACGTACCGTTACGCCGCTGATGAACGCGCAGGCCATTCCGGGTATGGCGGTGGCGGTAATTTATCAGGGTCAGCCACACTACTTTACCTTCGGTAAAGCCGATGTTGCGGCGAACAAACCCGTCACCCCGCAAACCCTGTTTGAGCTGGGCTCTATAAGTAAAACCTTCACCGGCGTACTGGGCGGCGATGCCATTGCCCGGGGTGAAATAGCGCTGGGCGATCCGGTAGCAAAATACTGGCCTGAGCTCACGGGCAAGCAGTGGCAGAGCATTCGCATGCTGGATCTGGCAACCTATACC…
16__blaMIR__NG_050721.1__6	142	BETA-LACTAM	blaACT/MIR		hydrolase	ATGATGACAAAATCCCTAAGCTGTGCCCTGCTGCTCAGCGTCGCCAGTTCTGCATTCGCCGCACCGATGTCCGAAAAACAGCTGGCTGAGGTGGTGGAACGTACCGTTACGCCGCTGATGAACGCGCAGGCCATTCCGGGTATGGCGGTGGCGGTAATTTATCAGGGTCAGCCACACTACTTTACCTTCGGTAAAGCCGATGTTGCGGCGAACAAACCCGTCACCCCGCAAACCCTGTTTGAGCTGGGCTCTATAAGTAAAACCTTCACCGGCGTACTGGGCGGCGATGCCATTGCCCGGGGTGAAATAGCGCTGGGCGATCCGGTAGCAAAATACTGGCCTGAGCTCACGGGCAAGCAGTGGCAGGGCATTCGCATGCTGGATCTGGCAACCTATACC…
16__blaMIR__NG_050722.1__7	142	BETA-LACTAM	blaACT/MIR		hydrolase	ATGATGACAAAATCCCTAAGCTGTGCCCTGCTGCTCAGCGTCACCAGCGCTGCATTCGCCGCACCGATGTCCGAAACACAGCTGGCTGAGGTGGTGGAACGTACCGTTACGCCGCTGATGAACGCGCAGGCCATTCCGGGTATGGCGGTGGCGGTAATTTATCAGGGTCAGCCACACTACTTTACCTTCGGTAAAGCCGATGTTGCGGCGAACAAACCCGTCACCCCGCAAACCCTGTTTGAGCTGGGCTCTATAAGTAAAACCTTCACCGGCGTACTGGGCGGCGATGCCATTGCCCGGGGTGAAATAGCGCTGGGCGATCCGGTAGCAAAATACTGGCCTGAGCTCACGGGCAAGCAGTGGCAGGGCATTCGCATGCTGGATCTGGCAACCTATACC…
16__blaMIR__NG_050723.1__8	142	BETA-LACTAM	blaACT/MIR		hydrolase	ATGATGACAAAATCCCTAAGCTGTGCCCTGCTGCTCAGCGTCACCAGCTCTGCATTCGCCGCACCGATGTCCGAAAAACAGCTGGCTGAGGTGGTGGAACGTACCGTTACGCCGCTGATGAACGCGCAGGCCATTCCGGGTATGGCGGTGGCGGTAATTTATCAGGGTCAGCCACACTACTTTACCTTCGGTAAAGCCGATGTTGCGGCGAACAAACCCGTCACCCCGCAAACCCTGTTTGAGCTGGGCTCTATAAGTAAAACCTTCACCGGCGTACTGGGCGGCGATGCCATTGCCCGAGGTGAAATAGCGCTGGGCGATCCGGTAGCAAAATACTGGCCTGAGCTCACGGGCAAACAGTGGCAGGGCATTCGCATGCTGGATCTGGCAACCTATACC…
16__blaMIR__NG_049295.1__9	142	BETA-LACTAM	blaACT/MIR		hydrolase	ATGATGACAAAATCCCTAAGCTGTGCCCTGCTGCTCAGCGTCACCAGCTCTGCATTCGCCGCACCGATGTCCGAAAAACAGCTGGCTGAGGTGGTGGAACGTACCGTTACGCCGCTGATGAACGCGCAGGCCATTCCGGGTATGGCGGTGGCGGTAATTTATCAGGGTCAGCCACACTACTTTACCTTCGGTAAAGCCGATGTTGCGGCGAACAAACCCGTCACCCCGCAAACCCTGTTTGAGCTGGGCTCTATAAGTAAAACCTTCACCGGCGTACTGGGCGGCGATGCCATTGCCCGAGGTGAAATAGCGCTGGGCGATCCGGTAGCAAAATACTGGCCTGAGCTCACGGGCAAACAGTGGCAGGGCATTCGCATGCTGGATCTGGCAACCTATACC…
16__blaMIR__NG_049296.1__10	142	BETA-LACTAM	blaACT/MIR		hydrolase	ATGATGACAAAATCCCTAAGCTGTGCCCTGCTGCTCAGCGTCACCAGCTCTGCATTCGCCGCACCGATGTCCGAAAAACAGCTGGCTGAGGTGGTGGAACGTACCGTTACGCCGCTGATGAACGCGCAGGCCATTCCGGGTATGGCGGTGGCGGTAATTTATCAGGGTCAGCCACACTACTTTACCTTCGGTAAAGCCGATGTTGCGGCGAACAAACCCGTCACCCCGCAAACCCTGTTTGAGCTGGGCTCTATAAGTAAAACCTTCACCGGCGTACTGGGCGGCGATGCCATTGCCCGGGGTGAAGTAGCGCTGGGCGATCCGGTAGCAAAATACTGGCCTGAGCTCACGGGCAAGCAGTGGCAGGGCATTCGCATGCTGGATCTGGCAACCTATACC…
16__blaMIR__NG_049301.1__11	142	BETA-LACTAM	blaACT/MIR		hydrolase	ATGATGACAAAATCCCTAAGCTGTGCCCTGCTGCTCAGCGTCACCAGCGCTGCATTCGCCGCACCGATGTCCGAAAAACAGCTGGCTGAGGTGGTGGAACGTACCGTTACGCCGCTGATGAACGCGCAGGCCATTCCGGGTATGGCGGTGGCGGTAATTTATCAGGGTCAGCCACACTACTTTACCTTCGGTAAAGCCGATGTTGCGGCGAACAAACCCGTCACCCCGCAAACCCTGTTTGAGCTGGGCTCTATAAGTAAAACCTTCACCGGCGTACTGGGCGGCGATGCCATTGCCCGGGGTGAAGTAGCGCTGGGCGATCCGGTAGCAAAATACTGGCCTGAGCTCACGGGCAAGCAGTGGCAGGGCATTCGCATGCTGGATCTGGCAACCTATACC…
16__blaMIR__NG_049304.1__12	142	BETA-LACTAM	blaACT/MIR		hydrolase	CGGAAGATAACCGATGATGACAAAATCCCTAAGCTGTGCCCTGCTGCTCAGCGTCGCCAGCGCTGCATTCGCCGCACCGATGTCCGAAAAACAGCTGGCTGAGGTGGTGGAACGTACCGTTACGCCGCTGATGAACGCGCAGGCCATTCCGGGTATGGCGGTGGCGGTAATTTATCAGGGTCAGCCACACTACTTTACCTTCGGTAAAGCCGATGTTGCGGCGAACAAACCCGTCACCCCGCAAACCCTGTTTGAGCTGGGCTCTATAAGTAAAACCTTCACCGGCGTACTGGGCGGCGATGCCATTGCCCGGGGTGAAATAGCGCTGGGCGATCCGGTAGCAAAATACTGGCCTGAGCTCACGGGCAAGCAGTGGCAGGGCATTCGCATGCTGGATCT…
16__blaMIR__NG_049307.1__13	142	BETA-LACTAM	blaACT/MIR		hydrolase	ATGATGACAAAATCCCTAAGCTGTGCCCTGCTGCTCAGCGTCACCAGCGCTGCATTCGCCGCACCGATGTCCGAAACACAGCTGGCTGAGGTGGTGGAACGTACCGTTACGCCGCTGATGAACGCGCAGGCCATTCCGGGTATGGCGGTGGCGGTAATTTATCAGGGTCAGCCACACTACTTTACCTTCGGTAAAGCCGATGTTGCGGCGAACAAACCCGTCACCCCGCAAACCCTGTTTGAGCTGGGCTCTATAAGTAAAACCTCCACCGGCGTACTGGGCGGCGATGCCATTGCCCGGGGTGAAATAGCGCTGGGCGATCCGGTAGCAAAATACTGGCCTGAGCTCACGGGCAAGCAGTGGCAGGGCATTCGCATGCTGGATCTGGCAACCTATACC…
16__blaMIR__NG_049308.1__14	142	BETA-LACTAM	blaACT/MIR		hydrolase	GCTAAATTTAACCGTTTGTCAGCCACAGTCAAATCCAACAGACTACAGCGGTCTGACGGGCCCGGACACTCCCTTGAACTGCTATTACGGAAGATAACCGATGATGACAAAATCCCTAAGCTGTGCCCTGCTGCTCAGCGTCGCCAGCGCTGCATTCGCCGCACCGATGTCCGAAAAACAGCTGGCTGAGGTGGTGGAACGTACCGTTACGCCGCTGATGAACGCGCAGGCCATTCCGGGTATGGCGGTGGCGGTAATTTATCAGGGTCAGCCACACTACTTTACCTTCGGTAAAGCCGATGTTGCGGCGAACAAACCCGTCACCCCGCAAACCCTGTTTGAGCTGGGCTCTATAAGTAAAACCTTCACCGGCGTACTGGGCGGCGATGCCATTGCCCG…
16__blaMIR__NG_049303.1__15	142	BETA-LACTAM	blaACT/MIR		hydrolase	CGTTTGTCAGGCACAGTCAAATCCAACAGACTACAGCGGTCTGACGGGCCCGGACACTCCCTTGAACTGCTATTACGGAAGATAACCGATGATGACAAAATCCCTAAGCTGTGCCCTGCTGCTCAGCGTCGCCAGCGCTGCATTCGCCGCACCGATGTCCGAAACACAGCTGGCTGAGGTGGTGGAACGTACCGTTACGCCGCTGATGAACGCGCAGGCCATTCCGGGTATGGCGGTGGCGGTAATTTATCAGGGTCAGCCACACTACTTTACCTTCGGTAAAGCCGATGTTGCGGCGAACAAACCCGTCACCCCGCAAACCCTGTTTGAGCTGGGCTCTATAAGTAAAACCTTCACCGGCGTACTGGGCGGCGATGCCATTGCCCGGGGTGAAATAGC…
16__blaMIR__NG_049299.1__16	142	BETA-LACTAM	blaACT/MIR		hydrolase	ATGATGACAAAATCCCTAAGCTGTGCCCTGCTGCTCAGCGTCGCCAGCGCTGCATTCGCCGCACCGATGTCCGAAAAACAGCTGGCTGAGGTGGTGGAACGTACCGTTACGCCGCTGATAAACGCGCAGGCCATTCCGGGTATGGCGGTGGCGGTAATTTATCAGGGTCAGCCACACTACTTTACCTTCGGTAAAGCCGATGTTGCGGCGAACAAACCCGTCACCCCGCAAACCCTGTTTGAGCTGGGCTCTATAAGTAAAACCTTCACCGGCGTACTGGGCGGCGATGCCATTGCCCGGGGTGAAATAGCGCTGGGCGATCCGGTAGCAAAATACTGGCCTGAGCTCACGGGCAAGCAGTGGCAGGGCATTCGCATGCTGGATCTGGCAACCTACACC…
16__blaMIR__NG_049302.1__17	142	BETA-LACTAM	blaACT/MIR		hydrolase	ATGATGACAAAATCCCTAAGCTGTGCCCTGCTGCTCAGCGTCGCCAGCTCTGCATTCGCCGCACCGATGTCCGAAAAACAGCTGGCTGAGGTGGTGGAACGTACCGTTACGCCGCTGATGAACGCGCAGGCCATTCCGGGTATGGCGGTGGCGGTAATTTATCAGGGTCAGCCACACTACTTTACCTTCGGTAAAGCCGATGTTGCGGCGAACAAACCCGTCACCCCGCAAACCCTGTTTGAGCTGGGCTCTATAAGTAAAACCTTCACCGGCGTACTGGGCGGCGATGCCATTGCCCGGGGTGAAATAGCGCTGGGCGATCCGGTAGCAAAATACTGGCCTGAGCTCACGGGCAAGCAGTGGCAGGGCATTCGCATGCTGGATCTGGCAACCTATACC…
16__blaMIR__NG_049305.1__18	142	BETA-LACTAM	blaACT/MIR		hydrolase	CCTTGAACTGCTATTACGGAAGATAACCGATGATGACAAAATCCCTAAGCTGTGCCCTGCTGCTCAGCGTCGCCAGCGCTGCATTCGCCGCACCGATGTTCGAAAAACAGCTGGCTGAGGTGGTGGAACGTACCGTTACGCCGCTGATGAACGCGCAGGCCATTCCGGGTATGGCGGTGGCGGTAATTTATCAGGGTCAGCCACACTACTTTACCTTCGGTAAAGCCGATGTTGCGGCGAACAAACCCGTCACCCCGCAAACCCTGTTTGAGCTGGGCTCTATAAGTAAAACCTTCACCGGCGTACTGGGCGGCGATGCCATTGCCCGGGGTGAAATAGCGCTGGGCGATCCGGTAGCAAAATACTGGCCTGAGCTCACGGGCAAGCAGTGGCAGGGCA…
16__blaMIR__NG_049293.1__19	142	BETA-LACTAM	blaACT/MIR		hydrolase	GCTAAATTTAACCGTTTGTCAGCCACAGTCAAATCCAACAGACTACAGCGGTCTGACGGGCCCGGACACTCCCTTGAACTGCTATTACGGAAGATAACCGATGATGACAAAATCCCTAAGCTGTGCCCTGCTGCTCAGCGTCGCCAGTTCTGCATTCGCCGCACCGATGTCCGAAAAACAGCTGGCTGAGGTGGTGGAACGTACCGTTACGCCGCTGATGAACGCGCAGGCCATTCCGGGTATGGCGGTGGCGGTAATTTATCAGGGTCAGCCACACTACTTTACCTTCGGTAAAGCCGATGTTGCGGCGAACAAACCCGTCACCCCGCAAACCCTGTTTGAGCTGGGCTCTATAAGTAAAACCTTCACCGGCGTACTGGGCGGCGATGCCATTGCCCG…
16__blaMIR__NG_049306.1__20	142	BETA-LACTAM	blaACT/MIR		hydrolase	ATGATGACAAAATCCCTAAGCTGTGCCCTGCTGCTCAGCGTCGCCAGCTCTGCATTCGCCGCACCGATGTCCGAAAAACAGCTGGCTGAGGTGGTGGAACGTACCGTTACGCCGCTGATGAACGCGCAGGCCATTCCGGGTATGGCGGTGGCGGTAATTTATCAGGGTCAGCCACACTACTTTACCTTCGGTAAAGCCGATGTTGCGGCGAACAAACCCGTCACCCCGCAAACCCTGTTTGAGCTGGGCTCTATAAGTAAAACCTTCACCGGCGTACTGGGCGGCGATGCCATTGCCCGGGGTGAAATAGCGCTGGGCGATCCGGTAGCAAAATACTGGCCTGAGCTCACGGGCAAGCAGTGGCAGGGCATTCGCATGCTGGATCTGGCAACCTACACC…
490__blaACT__NG_048625.1__1	142	BETA-LACTAM	blaACT/MIR		hydrolase	ATGATGACTAAATCCCTTTGCTGCGCCCTGCTGCTCAGCACCTCCTGCTCGGTATTGGCTGCCCCGATGTCAGAAAAACAGCTGGCTGAGGTGGTGGAACGTACCGTTACGCCGCTGATGAAAGCGCAGGCCATTCCGGGTATGGCGGTGGCGGTGATTTATCAGGGTCAGCCGCACTACTTTACCTTCGGTAAAGCCGATGTTGCGGCGAACAACCCTGTCACCCCACAAACCTTATTCGAGCTGGGTTCTATAAGTAAAACCTTCACCGGCGTACTCGGCGGCGATGCCATTGCTCGCGGTGAAATATCGCTGGGCGATCCGGTGACAAAATACTGGCCTGAGCTGACAGGCAAGCAGTGGCTGGGGATCCGCATGCTGGATCTGGCAACCTATACC…
490__blaACT__NG_048600.1__2	142	BETA-LACTAM	blaACT/MIR		hydrolase	ATGATGATGACTAAATCCCTTTGCTGCGCCCTGCTGCTCAGCACCTCCTGCTCGGTATTGGCTGCACCGATGTCAGAAAAACAGCTGGCTGAGGTGGTGGAACGTACCGTTACGCCGCTGATGAAAGCGCAGGCCATTCCGGGTATGGCAGTGGCGGTGATTTATCAGGGTCAGCCGCACTACTTTACCTTCGGTAAAGCCGATGTTGCGGCGAACAAACCTGTCACCCCACAAACCTTATTCGAGCTGGGTTCTATAAGTAAAACCTTCACCGGCGTACTCGGCGGCGATGCCATTGCTCGGGGTGAAATATCGCTGGGCGATCCGGTGACCAAATACTGGCCTGAGCTGACAGGCAAGCAGTGGCAGGGGATCCGCATGCTGGATCTGGCAACCTAT…
490__blaACT__NG_048606.1__3	142	BETA-LACTAM	blaACT/MIR		hydrolase	ATGATGATGACTAAATCCCTTTGCTGCGCCCTGCTGCTCAGCACCTCCTGCTCGGTATTGGCTACCCCGATGTCAGAAAAACAGCTGGCTGAGGTGGTGGAACGGACCGTTACGCCGCTGATGAAAGCGCAGGCCATTCCGGGTATGGCGGTGGCGGTGATTTATGAGGGTCAGCCGCACTACTTCACCTTCGGTAAAGCCGATGTTGCGGCGAACAAACCTGTCACTCCACAAACCTTGTTCGAACTGGGTTCTATAAGTAAAACCTTCACCGGCGTACTCGGTGGCGATGCCATTGCTCGCGGTGAAATATCGCTGGGCGATCCGGTGACAAAATACTGGCCTGAGCTGACAGGCAAGCAGTGGCAGGGGATCCGCATGCTGGATCTGGCAACCTAT…
490__blaACT__NG_048615.1__4	142	BETA-LACTAM	blaACT/MIR		hydrolase	ATGATGAAAAAATCTCTTTGCTGCGCCCTGCTGCTCAGCACATCCTGCTCGGTATTGGCTGCACCGATGTCAGAAAAACAGCTGGCTGAGATGGTGGAACGTACCGTTACGCCGCTGATGAAAGCGCAGGCCATTCCGGGTATGGCGGTGGCGGTGATTTATCAGGGTCAGCCGCACTACTTTACCTTCGGTAAAGCCGATGTCGCGGCGAATAAACCTGTCACTCCACAAACCTTATTCGAGCTGGGCTCTATAAGTAAAACCTTCACCGGCGTACTGGGCGGCGATGCCATTGCTCGCGGTGAAATATCGCTGGGCGATCCGGTGACAAAATACTGGCCTGAGCTGACAGGCAAGCAGTGGCAGGGGATCCGCATGCTGGATCTGGCAACCTATACC…
490__blaACT__NG_048627.1__5	142	BETA-LACTAM	blaACT/MIR		hydrolase	GCTAAATTTAACCGTTTGTCAGCCATAGTCAAATCCAACAGACTACAGCGGTCTGACGGGCCCGGACACTCCCTTGAACTGCTATTACGGAAGATAACTGATGATGACTAAATCCCTTTGCTGCGCCCTGCTGCTCAGCACCTCCTGCTCGGTATTGGCTGCACCGATGTCAGAAAAACAGCTGGCTGAGGTGGTGGAACGGACCGTTACGCCGCTGATGAAAGCGCAGGCCATTCCGGGTATGGCGGTGGCGGTGATTTATCAGGGCCAGCCGCACTACTTTACCTTCGGTAAAGCCGATGTTGCGGCGAACAAACCTGTCACCCCACAAACCTTGTTCGAACTGGGTTCTATAAGTAAAACCTTTACCGGCGTACTGGGTGGCGATGCCATTGCTCG…
490__blaACT__NG_048631.1__44	142	BETA-LACTAM	blaACT/MIR		hydrolase	ATGATGATGACTAAATCCCTTTGCTGCGCCCTGCTGCTCAGCACCTCCTGCTCGGTATTGGCTACCCCGATGTCAGAAAAACAGCTGGCTGAGGTGGTGGAACGTACCGTTACGCCGCTGATGAAAGCTCAGGCCATTCCGGGTATGGCGGTGGCGGTGATTTATCAGGGTCAGCCGCACTACTTTACCTTCGGTAAAGCCGATGTTGCGGCGAATAAACCTGTCACCCCACAAACCTTATTCGAGCTGGGCTCTATAAGTAAAACCTTCACCGGCGTACTGGGCGGCGATGCCATTGCTCGGGGTGAAATATCGCTGGGCGATCCGGTGACCAAATACTGGCCTGAACTGACAGGCAAGCAGTGGCAGGGGATCCGCATGCTGGATCTGGCAACCTAT…
490__blaACT__NG_048616.1__46	142	BETA-LACTAM	blaACT/MIR		hydrolase	ATGATGATGACTAAATCCCTTTGCTGCGCCCTGCTGCTCAGCACCTCCTGCTCGGTATTGGCTACCCCGATGTCAGAAAAACAGCTGGCTGAGGTGGTGGAGCGGACCGTTACGCCGCTGATGAAAGCGCAGGCCATTCCGGGTATGGCGGTGGCGGTGATTTATGAGGGTCAGCCGCACTACTTCACCTTCGGTAAAGCCGATGTTGCGGCGAACAAACCTGTCACTCCACAAACCTTGTTCGAACTGGGTTCTATAAGTAAAACCTTCACCGGCGTACTCGGTGGCGATGCCATTGCTCGGGGTGAAATATCGCTGGGCGATCCGGTGACAAAATACTGGCCTGAGCTGACAGGCAAGCAGTGGCAGGGGATCCGCATGCTGGATCTGGCAACCTAT…
490__blaACT__NG_048629.1__47	142	BETA-LACTAM	blaACT/MIR		hydrolase	ATTTTGAATTCCCTTGAACTGCTATTACGGAAGATAACTGATGATGACTAAATCCCTTTGCTGCGCCCTGCTGCTCAGCACCTCCTGCTCGGTATTGGCTGCCCCGATGTCAGAAAAACAGCTGGCTGAGGTGGTGGAACGTACCGTTACGCCGCTGATGAAAGCTCAGGCCATTCCGGGTATGGCGGTGGCGGTGATTTATCAGGGTCAGCCGCACTACTTTACCTTCGGTAAAGCCGATGTCGCGGCGAATAAACCCGTCACCCCACAAACCTTATTCGAGCTGGGCTCTATAAGTAAAACCTTCACCGGCGTACTCGGCGGCGATGCCATTGCTCGCGGTGAAATATCGCTGGGCGATCCGGTGACAAAATACTGGCCTGAGCTGACAGGCAAGCA…
490__blaACT__NG_048598.1__50	142	BETA-LACTAM	blaACT/MIR		hydrolase	ATGATGAAAAAATCCGTTTGCTGCGCCCTGCTGCTCAGCACCTCCTGCTCGGTATTGGCTGCCCCGATGTCAGAAAAACAGCTGGCTGAGGTGGTGGAACGTACCGTTACGCCGCTGATGAAAGCTCAGGCCATTCCGGGTATAGCGGTGGCGGTGATTTATCAGGGTCAGCCGCACTACTTTACCTTCGGTAAAGCCGATGTTGCGGCGAATAAACCTGTCACCCCACAAACCTTATTCGAGCTGGGCTCTATAAGTAAAACCTTCACCGGCGTACTCGGCGGCGATGCCATTGCTCGGGGTGAAATATCGCTGGGCGATCCGGTGACAAAATACTGGCCTGAGCTGACAGGCAAGCAGTGGAAGGGGATCCGCATGCTGGATCTGGCAACCTATACC…
237__blaCMY__NG_048825.1__1	143	BETA-LACTAM	blaCMY		hydrolase	TGCTAAATTTAACCGTTTGTCAACACGGTGCAAATCAAACACACTGATTGCGTCTGACGGGCCCGGACACCTTTTTGCTTTTAATTACGGAACTGATTTCATGATGAAAAAATCGTTATGCTGCGCTCTGCTGCTGACAGCCTCTTTCTCCACATTTGCTGCCGCAAAAACAGAACAACAGATTGCCGATATCGTTAATCGCACCATCACCCCGTTGATGCAGGAGCAGGCTATTCCGGGTATGGCCGTTGCCGTTATCTACCAGGGAAAACCCTATTATTTCACCTGGGGTAAAGCCGATATCGCCAATAACCACCCAGTCACGCAGCAAACGCTGTTTGAGCTAGGATCGGTTAGTAAGACGTTTAACGGCGTGTTGGGCGGCGATGCTATCGCCCG…
237__blaCMY__NG_048867.1__2	143	BETA-LACTAM	blaCMY		hydrolase	TGCTAAATTTAACCGTTTGTCAACACGGTGCAAATCAAACACACTGATTACGTCTGACGGGCCCGGACACCCTTTCGCTTTTAATTACGGAACTGATTTCATGATGAAAAAATCGATATGCTGCGCGCTGCTGCTGACAGCTTCTTTCTCCACGTTTGCCGCCGCAAAAACAGAACAACAAATTGCCGATATCGTTAACCGCACCATCACACCGCTGATGCAGGAGCAGGCAATTCCGGGTATGGCCGTTGCGATTATCTATCAGGGGAAACCTTATTACTTTACCTGGGGTAAAGCCGATATCGCCAATAACCGTCCAGTCACGCAACAAACGCTGTTTGAACTCGGATCGGTCAGTAAAACGTTCAACGGTGTGCTGGGCGGCGATGCTATAGCCCG…
237__blaCMY__NG_048871.1__3	143	BETA-LACTAM	blaCMY		hydrolase	TGCTAAATTTAACCGTTTGTCAACACGGTGCAAATCAAACACACTGATTACGTCTGACGGGCCCGGACACCCTTTCGCTTTTAATTACGGAACTGATTTCATGATGAAAAAATCGATATGCTGCGCGCTGCTGCTGACAGCTTCTTTCTCCACGTTTGCCGCCGCCAAAACAGAACAACAAATTGCCGATATCGTTAACCGCACCATCACACCGCTGATGCAGGAGCAGGCAATTCCGGGCATGGCCGTTGCGATTATCTATCAGGGGAAACCTTATTACTTTACCTGGGGTAAAGCCGATATCGCCAATAACCGTCCAGTCACTCAACAAACGCTGTTTGAACTCGGATCGGTCAGTAAAACGTTCAACGGCGTGCTGGGCGGCGATGCTATCGCCCG…
237__blaCMY__NG_048881.1__4	143	BETA-LACTAM	blaCMY		hydrolase	TGCTAAATTTAACCGTTTGTCAACACGGTGCAAATCAAACACACTGATTACGTCTGACGGGCCCGGACACCCTTTCGCTTTTAATTACGGAACTGATTTCATGATGAAAAAATCGATATGCTGCGCGCTGCTGCTGACAGCTTCGTTCTCCACGTTTGCCGCCGCAAAAACAGAACAACAAATTGCCGATATCGTTAACCGCACCATCACACCGCTGATGCAGGAGCAGGCTATTCCGGGTATGGCCGTTGCGATTATCTATCAGGGGAAACCTTATTACTTTACCTGGGGTAAAGCCGATATCGCCAATAACCGTCCAGTCACTCAACAAACGCTGTTTGAACTCGGATCGGTCAGTAAAACGTTCAACGGCGTGCTGGGCGGCGATGCTATCGCCCG…
237__blaCMY__NG_048773.1__6	143	BETA-LACTAM	blaCMY		hydrolase	ATGATGAAAAAATCGATATGCTGCGCGCTGCTGCTGACAGCCTCTTTCTCCACGTTTGCTGCCACAAAAACAGAACAACAAATTGCCGATATCGTTAACCGCACCATCACACCACTGATGCAGGAGCAGGCTATTCCGGGTATGGCCGTGGCGATTATCTACGAGGAGAAACCTTATTACTTTACCTGGGGTAAAGCCGATATCGCCAATAACCACCCAGTCACGCAGCAAACGCTGTTTGAATTAGGGTCGGTCAGTAAGACGTTTAACGGCGTGTTGGGCGGCGACGCTATCGCCCGCGGCGAAATTAAGCTCAGCGATCCGGTCACGAAATACTGGCCAGAACTGACAGGCAAACAGTGGCGGGGTATCAGCCTGCTGCACTTAGCCACCTATACA…
237__blaCMY__NG_048775.1__7	143	BETA-LACTAM	blaCMY		hydrolase	TGCTAAATTTAACCGTTTGTCAACACGGTGCAAATCAAACACACTGATTGCGTCTGACGGGCCCGGACACCCTTTTGCTTTTAATTACGGAACTGATTTCATGATGAAAAAATCGATATGCTGCGCACTGCTGCTGACAGCCTCTTTCTCCACGTTTGCTGCCGCAAAAACAGAACAACAAATTGCCGATATCGTTAACCGCACCATCACACCACTGATGCAGGAGCAGGCTATTCCGGGCATGGCCGTGGCAATTATCTACGAGGGGAAACCTTATTACTTTACCTGGGGTAAAGCCGATATCGCCAATAACCACCCAGTCACGCAGCAAACGCTGTTTGAATTAGGGTCGGTCAGTAAGACGTTTAACGGCGTGTTGGGCGGCGACGCTATCGCCCG…
237__blaCMY__NG_048776.1__8	143	BETA-LACTAM	blaCMY		hydrolase	TGCTAAATTTAACCGTTTGTCAACACGGTGCAAATCAAACACACTGATTGCGTCTGACGGGCCCGGACACCTTTTTGCTTTTAATTACGGAACTGATTTCATGATGAAAAAATCGTTATGCTGCGCTCTGCTGCTTACAGCCTCATTCTCCACGTTTGCCGCCGCCAAAACAGAACAACAGATTGCCGATATCGTTAATCGCACCATCACCCCGTTGATGCAGGAGCAGGCTATTCCGGGTATGGCCGTTGCCGTTATCTACCAGGGAAAACCCTATTATTTCACCTGGGGTAAAGCCGATATCGCCAATAACCACCCAGTCACGCAGCAAACGCTGTTTGAGCTAGGGTCGGTCAGTAAGACGTTTAACGGCGTGTTGGGCGGCGATGCTATCGCCCG…
237__blaCMY__NG_048779.1__9	143	BETA-LACTAM	blaCMY		hydrolase	ATGATGAAAAAATCGATATGCTGCGCACTGCTGCTGACAGCCTCTTTCTCCACGTTTGCTGCCGCAAAAACAGAACAACAAATTGCCGATATCGTTAACCGCACCATCACACCACTGATGCAGGAGCAGGCTATTCCGGGTATGGCCGTGGCGATTATCTACAAGGGGAAACCTTATTACTTTACCTGGGGTAAAGCCGATATCGCCAATAACCACCCAGTCACGCAGCATACGCTGTTTGAGCTAGGGTCGGTCAGTAAGACGTTTAACGGCGTGTTGGGCGGCGACGCTATCGCCCGCGGCGAAATTAAGCTCAGCGATCCGGTCACGAAATACTGGCCAGAACTGACAGGCAAACAGTGGCGGGGTATCAGCCTGCTGCACTTAGCCACCTATACA…
237__blaCMY__NG_048783.1__10	143	BETA-LACTAM	blaCMY		hydrolase	ATGATGAAAAAATCGTTATGCTGCGCGCTGCTGCTGACAGCCTCTTTCTCCACGTTTGCTGCCGCAAAAACAGAACAACAAATTGCCGATATCGTTAACCGCACCATCACACCACTGATGCAGGAGCAGGCTATTCCGGGTATGGCCGTGGCGATTATCTACGAGGAGAAACCTTATTACTTTACCTGGGGTAAAGCCGATATCGCCAATAACCACCCAGTCACGCAGCAAACGCTGTTTGAATTAGGGTCGGTCAGTAAGACGTTTAACGGCGTGTTGGGCGGCGACGCTATCGCCCGCGGCGAAATTAAGCTCAGCGATCCGGTCACGAAATACTGGCCAGAACTGACAGGCAAACAGTGGCGGGGTATCAGCCTGCTGCACTTAGCCACCTATACA…
237__blaCMY__NG_048784.1__11	143	BETA-LACTAM	blaCMY		hydrolase	ATGATGAAAAAATCGTTATGCTGCGCACTGCTGCTGACAGCCTCTTTCTCCACGTTTGCTGCCGCAAAAACAGAACAACAAATTGCCGATATCGTTAACCGCACCATCACACCACTGATGCAGGAGCAGGCTATTCCGGGTATGGCCGTGGCGATTATCTACGAGGGGAAACCTTATTACTTTACCTGGGGTAAAGCCGATATCGCCAATAACCACCCAGTCACGCAGCAAACGCTGTTTGAGCTAGGGTCGGTCAGTAAGACGTTTAACGGCGTGTTGGGCGGCGACGCTATCGCCCGCGGCGAAATTAAGCTCAGCGATCCGGTCACGAAATACTGGCCAGAACTGACAGGCAAACAGTGGCGGGGTATCAGCCTGCTGCACTTAGCCACCTATACA…
237__blaCMY__NG_048785.1__12	143	BETA-LACTAM	blaCMY		hydrolase	ATGATGAAAAAATCGTTATGCTGCGCGCTGCTGCTGACAGCCTCTTTCTCCACGTTTGCTGCCGCAAAAACAGAACAACAAATTGCCGATATCGTTAACCGCACCATCACACCACTGATGCAGGAGCAGGCTATTCCGGGCATGGCCGTGGCAATTATCTACGAGGGGAAACCTTATTACTTTACCTGGGGTAAAGCCGATATCGCCAATAACCACCCAGTCACGCAGCAAACGCTGTTTGAGTTAGGGTCGGTCAGTAAGACGTTTAACGGCGTGTTGGGCGGCGACGCTATCGCCCGCGGCGAAATTAAGCTCAGCGATCCGGTCACGAAATACTGGCCAGAACTGACAGGCAAACAGTGGCGGGGTATCAGCCTGCTGCACTTAGCCACCTATACA…
237__blaCMY__NG_048786.1__13	143	BETA-LACTAM	blaCMY		hydrolase	ATGATGAAAAAATCGTTATGCTGCGCACTGCTGCTGACAGCCTCTTTCTCCACGTTTGCTGCCGCAAAAACAGAACAACAAATTGCCGATATCGTTAACCGCACCATCACACCACTGATGCAGGAGCAGGCTATTCCGGGTATGGCCGTGGCGATTATCTACAAGGGGAAACCTTATTACTTTACCTGGGGTAAAGCCGATATCGCCAATAACCACCCAGTCACGCAGCATACGCTGTTTGAGCTAGGGTCGGTCAGTAAGACGTTTAACGGCGTGTTGGGCGGCGACGCTATCGCCCGCGGCGAAATTAAGCTCAGCGATCCGGTCACGAAATACTGGCCAGAACTGACAGGCAAACAGTGGCGGGGTATCAGCCTGCTGCACTTAGCCACCTATACA…
237__blaCMY__NG_048787.1__14	143	BETA-LACTAM	blaCMY		hydrolase	ATGATGAAAAAATCGTTATGCTGCGCACTGCTGCTGACAGCCTCTTTCTCCACGTTTGCTGCCGCAAAAACAGAACAACAAATTGCCGATATCGTTAACCGCACCATCACACCACTGATGCAGGAGCAGGCTATTCCGGGTATGGCCGTGGCGATTATCTACGAGGGGAAACCTTATTACTTTACCTGGGGTAAAGCCGATATCGCCAATAACCACCCAGTCACGCAGCAAACGCTGTTTGAGCTAGGGTCGGTCAGTAAGACGTTTAACGGCGTGTTGGGCGGCGACGCTATCGCCCGCGGCGAAATTAAGCTCAGCGATCCGGTCACGAAATACTGGCCAGAACTGACAGGCAAACAGTGGCGGGGTATCAGCCTGCTGCACTTAGCCACCTATACA…
237__blaCMY__NG_048788.1__15	143	BETA-LACTAM	blaCMY		hydrolase	ATGATGAAAAAATCGTTATGCTGCGCACTGCTGCTGACAGCCTCTTTCTCCACGTTTGCTGCCGCAAAAACAGAACAACAAATTGCCGATATCGTTAACCGCACCATCACACCACTGATGCAGGAGCAGGCTATTCCGGGTATGGCCGTGGCGATTATCTACGAGGGGAAACCTTATTACTTTACCTGGGGTAAAGCCGATATCGCCAATAACCACCCAGTCACGCAGCAAACGCTGTTTGAGCTAGGGTCGGTCAGTAAGACGTTTAACGGCGTGTTGGGCGGCGACGCTATCGCCCGCGGCGAAATTAAGCTCAGCGATCCGGTCACGAAATACTGGCCAGAACTGACAGGCAAACAGTGGCGGGGTATCAGCCTGCTGCACTTAGCCACCTATACA…
237__blaCMY__NG_048789.1__16	143	BETA-LACTAM	blaCMY		hydrolase	ATGATGAAAAAATCGTTATGCTGCGCGCTGCTGCTGACAGCCTCTTTCTCCACGTTTGCTGCCGCAAAAACAGAACAACAAATTGCCGATATCGTTAACCGCACCATCACACCACTGATGCAGGAGCAGGCTATTCCGGGTATGGCCGTGGCGATTATCTACGAGGGGAAACCTTATTACTTTACCTGGGGTAAAGCCGATATCGCCAATAACCACCCAGTCACGCAGCAAACGCTGTTTGAGCTAGGGTCGGTCAGTAAGACGTTTAACGGCGTGTTGGGCGGCGACGCTATCGCCCGCGGCGAAATTAAGCTCAGCGATCCGGTCACGAAATACTGGCCAGAACTGACAGGCAAACAGTGGCGGGGTATCAGCCTGCTGCACTTAGCCACCTATACA…
237__blaCMY__NG_048790.1__17	143	BETA-LACTAM	blaCMY		hydrolase	ATGATGAAAAAATCGTTATGCTGCGCTCTGCTGCTGACAGCCTCTTTCTCCACGTTTGCCTCCGCCAAAACAGAACAACAGATTGCCGATATCGTTAATCGCACCATCACCCCGTTGATGCAGGAGCAGGCTATTCCGGGTATGGCCGTTGCCGTTATCTACCAGGGAAAACCCTATTATTTCACCTGGGGTAAAGCCGATATCGCCAATAACCACCCAGTCACGCAGCAAACGCTGTTTGAACTAGGGTCGGTCAGTAAGACGTTTAACGGCGTGTTGGGCGGCGATGCTATCGCCCGCGGCGAAATTAAGCTCAGCGATCCGGTCACGAAATACTGGCCAGAACTGACAGGCAAACAGTGGCAGGGTATCAGCCTGCTGCACTTAGCCACCTATACG…
237__blaCMY__NG_048793.1__18	143	BETA-LACTAM	blaCMY		hydrolase	ATGATGAAAAAATCGTTATGCTGCGCTCTGCTGCTGACAGCCTCATTCTCCACGTTTGCCGCCGCCAAAACAGAACAACAGATTGCCGATATCGTTAATCGCACCATCACCCCGTTGATGCAGGAGCAGGCTATTCCGGGTATGGCCGTTGCCGTTATCTACCAGGGAAAACCCTATTATTTCACCTGGGGTAAAGCCGATATCGCCAATAACCACTCAGTCACGCAGCAAACTCTGTTTGAGCTAGGGTCGGTCAGTAAGACGTTTAACGGCGTGTTGGGCGGCGATGCTATCGCCCGCGGCGAAATTAAGCTCAGCGATCCGGTCACGAAATACTGGCCAGAACTGACAGGCAAACAGTGGCAGGGTATCAGCCTGCTGCACTTAGCCACCTACACG…
237__blaCMY__NG_048794.1__19	143	BETA-LACTAM	blaCMY		hydrolase	ATGATGAAAAAATCGTTATGCTGCGCTCTGCTGCTGACAGCCTCATTCTCCACGTTTGCCGCCGCCAAAACAGAACAACAGATTGCCGATATCGTTAATCGCACCATCACCCCGTTGATGCAGGAGCAGGCTATTCCGGGTATGGCCGTTGCCGTTATCTACCAGGGAAAACCCTATTATTTCACCTGGGGTAAAGCCGATATCGCCAATAACCACCCAGTCACGCAGCAAACGCTGTTTGAGCTAGGGTCGGTCAGTAAGACGTTTAACGGCGTGTTGGGCGGCGATGCTATCGCCCGCGGCGAAATTAAGCTCAGCGATCCGGTCACGAAATACTGGCCAGAACTGACAGGCAAACAGTGGCAGGGTATCAGCCTGCTGCACTTAGCCACCTATACG…
237__blaCMY__NG_048795.1__20	143	BETA-LACTAM	blaCMY		hydrolase	ATGATGAAAAAATCGTTATGCTGCGCTCTGCTGCTGACAGCCTCTTTCTCCACATTTGCTGCCGCAAAAACAGAACAACAGATTGCCGATATCGTTAATCGCACCATCACCCCGTTGATGCAGGAGCAGGCTATTCCGGGTATGGCCGTTGCCGTTATCTACCAGGGAAAACCCTATTATTTCACCTGGGGTAAAGCCGATATCGCCAATAACCACCCAGTCACGCAGCAAACGCTGTTTGAGCTAGGATCGGTTAGTAAGACGTTTAACGGCGTGTTGGGCGGCGATGCTATCGCCCGCAGCGAAATTAAGCTCAGCGATCCGGTCACGAAATACTGGCCAGAACTGACAGGCAAACAGTGGCAGGGTATCAGCCTGCTGCACTTAGCCACCTATACG…
237__blaCMY__NG_048796.1__21	143	BETA-LACTAM	blaCMY		hydrolase	ATGATGAAAAAATCGTTATGCTGCGCTCTGCTGCTGACAGCCCCTTTATCCACGTTTGCCGCCGCCAAAACAGAACAACAGATTGCCGATATCGTTAATCGCACCATCACCCCGTTGATGCAGGAGCAGGCTATTCCGGGTATGGCTATTGCCGTTATCTACCAGGGAAAACCCTATTATTTCACCTGGGGTAAAGCCGATATCACCAATAACCACCCAGTCACGCAGCAAACTCTGTTTGAGCTAGGGTCGGTCAGTAAGACGTTTAACGGCGTGTTGGGCGGCGATGCTATCGCCCGCGGCGAAATTAAGCTCAGCGATCCGGTCACGAAATACCGGCCAGAACTGACAGGCAAACAGTGGCAGGGTATCAGCCTGCTGCACTTAGCCACCTACACG…
237__blaCMY__NG_048797.1__22	143	BETA-LACTAM	blaCMY		hydrolase	ATGATGAAAAAATCGATATGCTGCGCACTGCTGCTGACAGCCTCTTTCTCCACGTTTGCTGCCGCAAAAACAGAACAACAAATTGCCGATATCGTTAACCGCACCATCACACCACTGATGCAGGAGCGGGCTATTCCGGGTATGGCCGTGGCGATTATCTACGAGGGGAAACCTTATTACTTTACCTGGGGTAAAGCCGATATCGCCAATAACCACCCAGTCACGCAGCAAACGCTGTTTGAGCTAGGGTCGGTCAGTAAGACGTTTAACGGCGTGTTGGGCGGCGACGCTATCGCCCGCGGCGAAATTAAGCTCAGCGATCCGGTCACGAAATACTGGCCAGAACTGACAGGCAAACAGTGGCGGGGTATCAGCCTGCTGCACTTAGCCACCTATACA…
237__blaCMY__NG_048798.1__23	143	BETA-LACTAM	blaCMY		hydrolase	ATGATGAAAAAATCGTTATGCTGCGCTCTGCTGCTGACAGCCCCTTTCTCCACGTTTGCCGCAGCCAAAACAGAACAACAGATTGCCGATATCGTTAATCGCACCATCACCCCGTTGATGCAGGAGCAGGCTATTCCGGGTATGGCCGTTGCCGTTATCTACCAGGGAAAACCCTATTATTTCACCTGGGGTAAAGCCGATATCACCAATAACCACCCAGTCACGCAGCAAACTCTGTTTGAGCTAGGGTCGGTCAGTAAGACGTTTAACGGCGTGTTGGGCGGCGATGCTATCGCCCGCGGCGAAATTAAGCTCAGCGATCCGGTCACGAAATACTGGCCAGAACTGACAGGCAAACAGTGGCAGGGTATCAGCCTGCTGCACTTAGCCACCTACACG…
237__blaCMY__NG_048805.1__24	143	BETA-LACTAM	blaCMY		hydrolase	ATGATGAAAAAATCGATATGCTGCGCACTGCTGCTGACAGCCTCTTTCTCCACGTTTGCTGCCGCAAAAACAGAACAACAAATTGCCGATATCGTTAACCGCACCATCACACCACTGATGCAGGAGCAGGCTATTCCGGGTATGGCCGTGGCGATTATCTACGAGGGGAAACCTTATTACTTTACCTGGGGTAAAGCCGATATCGCCAATAACCACCTAGTCACGCAGCAAACGCTGTTTGAGCTAGGGTCGGTCAGTAAGACGTTTAACGGCGTGTTGGGCGGCGACGCTATCGCCCGCGGCGAAATTAAGCTCAGCGATCCGGTCACGAAATACTGGCCAGAACTGACAGGCAAACAGTGGCGGGGTATCAGCCTGCTGCACTTAGCCACCTATACA…
237__blaCMY__NG_048829.1__25	143	BETA-LACTAM	blaCMY		hydrolase	ATGATGAAAAAATCGTTATGCTGCGCTCTGCTGCTGACAGCCTCTTTCTCCACATTTGCTGCCGCAAAAACAGAACAACAGATTGCCGATATCGTTAATCGCACCATCACCCCGTTGATGCAGGAGCAGGCTATTCCGGGTATGGCCGTTGCCGTTATCTACCAGGGAAAACCCTATTATTTCACCTGGGGTAAAGCCGATATCGCCAATAACCACCCAGTCACGCAGCAAACGCTGTTTGAGCTAGGATCGGTTAGTAAGACGTTTAACGGCGTGTTGGGCGGCGATGCTATCGCCCGCGGCGAAATTAAGCTCAGCGATCCGGTCACGAAATACTGGCCAGAACTGACAGGCAAACAGTGGCAGGGTATCAGCCTGCTGCACTTAGCCACCTATACG…
237__blaCMY__NG_048830.1__26	143	BETA-LACTAM	blaCMY		hydrolase	ATGATGAAAAAATCGTTATGCTGCGCTCTGCTGCTGACAGCCTCTTTCTCCACATTTGCTGCCGCAAAAACAGAACAACAGATTGCCGATATCGTTAATCGCACCATCACCCCGTTGATGCAGGAGCAGGCTATTCCGGGTATGGCCGTTGCCGTTATCTACCAGGGAAAACCCTATTATTTCACCTGGGGTAAAGCCGATATCGCCAATAACCACCCAGTCACGCAGCAAACGCTGTTTGAGCTAGGATCGGTTAGTAAGACGTTTAACGGCGTGTTGGGCGGCGATGCTATCGCCCGCGGCGAAATTAAGCTCAGCGATCCGGTCACGAAATACTGGCCAGAACTGACAGGCAAACAGTGGCAGGGTATCCGCCTGCTGCACTTAGCCACCTATACG…
237__blaCMY__NG_048832.1__27	143	BETA-LACTAM	blaCMY		hydrolase	ATGATGAAAAAATCGTTATGCTGCGCTCTGCTGCTGACAGCCTCATTCTCCACGTTTGCCGCCGCCAAAACAGAACAACAGATTGCCGATATCGTTAATCGCACCATCACCCCGTTGATGCAGGAGCAGGCTATTCCGGGTATGGCCGTTGCCGTTATCTACCAGGGAAAACCCTATTATTTCACCTGGGGTAAAGCCGATATCGCCAATAACCACCCAGTCACGCAGCAAACGCTGTTTGAGCTAGGGTCGGTCAGTAAGACGTTTAACGGCGTGTTGGGCGGCGATGCTATCGCCCGCGGCGAAATTAAGCTCAGCGATCCGGTCACGAAATACTGGTCAGAACTGACAGGCAAACAGTGGCAGGGTATCAGCCTGCTGCACTTAGCCACCTATACG…
237__blaCMY__NG_048833.1__28	143	BETA-LACTAM	blaCMY		hydrolase	ATGATGAAAAAATCGTTATGCTGCGCTCTGCTGCTGACAGCCCCTTTATCCACGTTTGCCGCCGCCAAAACAGAACAACAGATTGCCGATATCGTTAATCGCACCATCACCCCGTTGATGCAGGAGCAGGCTATTCCGGGTATGGCTGTTGCCGTTATCTACCAGGGAAAACCCTATTATTTCACCTGGGGTAAAGCCGATATCACCAATAACCACCCAGTCACGCAGCAAACTCTGTTTGAGCTAGGGTCGGTCAGTAAGACGTTTAACGGCGTGTTGGGCGGCGATGCTATCGCCCGCGGCGAAATTAAGCTCAGCGATCCGGTCACGAAATACTGGCCAGAACTGACAGGCAAACAGTGGCAGGGTATCAGCCTGCTGCACTTAGCCACCTACACG…
237__blaCMY__NG_048836.1__29	143	BETA-LACTAM	blaCMY		hydrolase	ACGGAACTGATTTCATGATGAAAAAATCGATATGCTGCGCGCTGCTGCTGACAGCCTCTTTCTCCACGTTTGCTGCCACAAAAACAGAACAACAAATTGCCGATATCGTTAACCGCACCATCACACCACTGATGCAGGAGCAGGCTATTCCGGGTATGGCCGTGGCGATTATCTACGAGGAGAAACCTTATTACTTTACCTGGGGTAAAGCCGATATCGCCAATAACCACCCAGTCACGCAGCAAACGCTGTTTGAATTAGGGTCGGTCAGTAAGACGTTTAACGGCGTGTTGGGCGGCGACGCTATCGCCCGCGGCGAAATTAAGCTCAGCGATCCGGTCACGAAATACTGGCCAGAACTGACAGGCAAACAGTGGCGGGGTATCAGCCTGCTGCACT…
237__blaCMY__NG_048842.1__30	143	BETA-LACTAM	blaCMY		hydrolase	TGCTAAATTTAACCGTTTGTCAACACGGTGCAAATCAAACACACTGATTGCGTCTGACGGGCCCGGACACCCTTTTGCTTTTAATTACGGAACTGATTTCATGATGAAAAAATCGATATGCTGCGCGCTGCTGCTGACAGCCTCTTTCTCCACGTTTGCTGCCGCAAAAACAGAACAACAAATTGCCGATATCGTTAACCGCACCATCACACCACTGATGCAGGAGCAGGCTATTCCGGGTATGGCCGTGGCGATTATCTACGAGGGGAAACCTTATTACTTTACCTGGGGTAAAGCCGATATCGCCAATAACCACCCAGTCACGCAGCAAACGCTGTTTGAATTAGGGTCGGTCAGTAAGACGTTTAACGGCGTGTTGGGCGGCGACGCTATCGCCCG…
237__blaCMY__NG_048843.1__31	143	BETA-LACTAM	blaCMY		hydrolase	TGCTAAATTTAACCGTTTGTCAACACGGTGCAAATCAAACACACTGATTGCGTCTGACGGGCCCGGACACCCTTTTGCTTTTAATTACGGAACTGATTTCATGATGAAAAAATCGATATGCTGCGCGCTGCTGCTGACAGCCTCTTTCTCCACGTTTGCTGCCGCAAAAACAGAACAACAAATTGCCGATATCGTTAACCGCACCATCACACCACTGATGCAGGAGCAGGCTATTCCGGGTATGGCCGTGGCGATTATCTACGAGGGGAAACCTTATTACTTTACCTGGGGTAAAGCCGATATCGCCAATAACCACCCAGTCACGCAGCAAACGCTGTTTGAGCTAGGGTCGGTCAGTAAGACGTTTAACGGCGTGTTGGGCGGCGACGCTATCGCCCG…
237__blaCMY__NG_048844.1__32	143	BETA-LACTAM	blaCMY		hydrolase	ATGATGAAAAAATCGTTATGCTGCGCTCTGCTGCTGACAGCCTCATTCTCCACGTTTGCCGCCGCCAAAACAGAACAACAGATTGCCGATATCGTTAATCGCACCATCACCCCGTTGATGCAGGAGCAGGCTATTCCGGGTATGGCCGTTGCCATTATCTACCAGGGAAAACCCTATTATTTCACCTGGGGTAAAGCCGATATCGCCAATAACCACCCAGTCACGCAGCAAACGCTGTTTGAGCTAGGGTCGGTCAGTAAGACGTTTAACGGCGTGTTGGGCGGCGATGCTATCGCCCGCGGCGAAATTAAGCTCAGCGATCCGGTCACGAAATACTGGCCAGAACTGACAGGCAAACAGTGGCAGGGTATCAGCCTGCTGCACTTAGCCACCTATACG…
237__blaCMY__NG_048847.1__33	143	BETA-LACTAM	blaCMY		hydrolase	TGCTAAATTTAACCGTTTGTCAACACGGTGCAAATCAAACACACTGATTGCGTCTGACGGGCCCGGACACCCTTTTGCTTTTAATTACGGAACTGATTTCATGATGAAAAAATCGATATGCTGCGCGCTGCTGCTGACAGCCTCTTTCTCCACGTTTGCTGCCGCAAAAACAGAACAACAAATTGCCGATATCGTTAACCGCACCATCACACCACTGATGCAGGAGCAGGCTATTCCGGGCATGGCCGTGGCAATTATCTACGAGGGGAAACCTTATTACTTTACCTGGGGTAAAGCCGATATCGCCAATAACCACCCAGTCACGCAGCAAACGCTGTTTGAGTTAGGGTCGGTCAGTAAGACGTTTAACGGCGTGTTGGGCGGCGACGCTATCGCCCG…
237__blaCMY__NG_048859.1__34	143	BETA-LACTAM	blaCMY		hydrolase	AACACACTGATTGCGTCTGACGGGCCCGGACACCTTTTTGCTTTTAATTACGGAACTGATTTCATGATGAAAAAATCGTTATGCTGCGCTCTGCTGCTGACAGCCTCATTCTCCACGTTTGCCGCCGCCAAAACAGAACAACAGATTGCCGATATCGTTAATCGCACCATCACCCCGTTGATGCAGGAGCAGGCTATTCCGGGTATGGCCGTTGCCGTTATCTACCAGGGAAAACCCTATTATTTCACCTGGGGTAAAGCCGATATCACCAATAACCACCCAGTCACGCAGCAAACTCTGTTTGAGCTAGGGTCGGTCAGTAAGACGTTTAACGGCGTGTTGGGCGGCGATGCTATCGCCCGCGGCGAAATTAAGCTCAGCGATCCGGTCACGAAATAC…
237__blaCMY__NG_048862.1__35	143	BETA-LACTAM	blaCMY		hydrolase	TGCTAAATTTAACCGTTTGTCAACACGGTGCAAATCAAACACACTGATTGCGTCTGACGGGCCCGGACACCCTTTTGCTTTTAATTACGGAACTGATTTCATGATGAAAAAATCGATATGCTGCGCACTGCTGCTGACAGCCTCTTTCTCCACGTTTGCTGCCGCAAAAACAGAACAACAAATTGCCGATATCGTTAACCGCACCATCACACCACTGATGCAGGAGCAGGCTATTCCGGGTATGGCCGTGGCGATTATCTACGAGGGGAAACCTTATTACTTTACCTGGGGTAAAGCCGATATCGCCAATAACCACCCAGTCACGCAGCAAACGCTGTTTGAGCTAGGGTCGGTCAGTAAGACGTTTAACGGCGTGTTGGGCGGCGACGCTATCGCCCG…
237__blaCMY__NG_048863.1__36	143	BETA-LACTAM	blaCMY		hydrolase	TGCTAAATTTAACCGTTTGTCAACACGGTGCAAATCAAACACACTGATTGCGTCTGACGGGCCCGGACACCCTTTTGCTTTTAATTACGGAACTGATTTCATGATGAAAAAATCGATATGCTGCGCGCTGCTGCTGACAGCCTCTTTCTCCACGTTTGCTGCCGCAAAAACAGAACAACAAATTGCCGATATCGTTAACCGCACCATCACACCACTGATGCAGGAGCAGGCTATTCCGGGCATGGCCGTGGCAATTATCTACGAGGGGAAACCTTATTACTTTACCTGGGGTAAAGCCGATATCGCCAATAACCACCCAGTCACGCAGCAAACGCTGTTTGAGTTAGGGTCGGTCAGTAAGACGTTTAACGGCGTGTTGGGCGGCGACGCTATCGCCCG…
237__blaCMY__NG_048864.1__37	143	BETA-LACTAM	blaCMY		hydrolase	TGCTAAATTTAACCGTTTGTCAACACGGTGCAAATCAAACACACTGATTGCGTCTGACGGGCCCGGACACCCTTTTGCTTTTAATTACGGAACTGATTTCATGATGAAAAAATCGATATGCTGCGCACTGCTGCTGACAGCCTCTTTCTCCACGTTTGCTGCCGCAAAAACAGAACAACAAATTGCCGATATCGTTAACCGCACCATCACACCACTGATGCAGGAGCAGGCTATTCCGGGCATTGCCGTGGCAATTATCTACGAGGGGAAACCTTATTACTTTACCTGGGGTAAAGCCGATATCGCCAATAACCACCCAGTCACGCAGCAAACGCTGTTTGAATTAGGGTCGGTCAGTAAGACGTTTAACGGCGTGTTGGGCGGCGACGCTATCGCCCG…
237__blaCMY__NG_048868.1__38	143	BETA-LACTAM	blaCMY		hydrolase	TGCTAAATTTAACCGTTTGTCAACACGGTGCAAATCAAACACACTGATTGCGTCTGACGGGCCCGGACACCCTTTTGCTTTTAATTACGGAACTGATTTCATGATGAAAAAATCGTTATGCTGCGCTCTGCTGCTGACAGCCCCTTTCTCCACGTTTGCCGCAGCCAAAACAGAACAACAGATTGCCGATACCGTTAATCGCACCATCACCCCGTTGATGCAGGAGCAGGCTATTCCGGGTATGGCCGTTGCCGTTATCTACCAGGGAAAACCCTATTATTTCACCTGGGGTAAAGCCGATATCACCAATAACCACCCAGTCACGCAGCAAACTCTGTTTGAGCTAGGGTCGGTCAGTAAGACGTTTAACGGCGTGTTGGGCGGCGATGCTATCGCCCG…
237__blaCMY__NG_048869.1__39	143	BETA-LACTAM	blaCMY		hydrolase	TGCTAAATTTAACCGTTTGTCAACACGGTGCAAATCAAACACACTGATTGCGTCTGACGGGCCCGGACACCCTTTTGCTTTTAATTACGGAACTGATTTCATGATGAAAAAATCGATATGCTGCGCGCTGCTGCTGACAGCCTCTTTCTCCACGTTTGCTGCCGCAAAAACAGAACAACAAATTGCCGATATCGTTAACCGCACCATCACACCACTGATGCAGGAGCAGGCTATTCCGGGTATGGCCGTGGCGATTATCTACGAGGGGAAACCTTATTACTTTACCTGGGGTAAAGCCGATATCGCCAATAACCACCCAGTCACGCAGCAAACGCTGTTTGAGCTAGGGTCGGTCAGTAAGACGTTTAACGGCGTGTTGGGCGGCGACGCTATCGCCCG…
237__blaCMY__NG_048870.1__40	143	BETA-LACTAM	blaCMY		hydrolase	ATGATGAAAAAATCGTTATGCTGCGCTCTGCTGCTGACAGCCTCATTCTCCACGTTTGCCGCCGCCAAAACAGAACAACAGATTGCCGATATCGTTAATCGCACCATCACCCCGTTGATGCAGGAGCAGGCTATTCCGGGTATGGCCGTTGCCGTTCTCTACCAGGGAAAACCCTATTATTTCACCTGGGGTAAAGCCGATATCGCCAATAACCACCCAGTCACGCAGCAAACGCTGTTTGAGCTAGGGTCGGTCAGTAAGACGTTTAACGGCGTGTTGGGCGGCGATGCTATCGCCCGCGGCGAAATTAAGCTCAGCGATCCGGTCACGAAATACTTGCCAGAACTGACAGGCAAGCAGTGGCAGGGTATCAGCCTGCTGCACTTAGCCACCTATACG…
237__blaCMY__NG_048872.1__41	143	BETA-LACTAM	blaCMY		hydrolase	TGCTAAATTTAACCGTTTGTCAACACGGTGCAAATCAAACACACTGATTGCGTCTGACGGGCCCGGACACCCTTTTGCTTTTAATTACGGAACTGATTTCATGATGAAAAAATCGATATGCTGCGCGCTGCTGCTGACAGCCTCTTTCTCCACGTTTGCTGCCGCAAAAACAGAACAACAAATTGCCGATATCGTTAACCGCACCATCACACCACTGATGCAGGAGCAGGCTATTCCGGGCATGGCCGTGGCAATTATCTACGAGGGGAAACCTTATTACTTTACCTGGGGTAAAGCCGATATCGCCAATAACCACCCAGTCACGCAGCAAACGCTGTTTGAATTAGGGTCGGTCAGTAAGACGTTTAACGGCGTGTTGGGCGGCGACGCTATCGCCCG…
237__blaCMY__NG_048873.1__42	143	BETA-LACTAM	blaCMY		hydrolase	TGCTAAATTTAACCGTTTGTCAACACGGTGCAAATCAAACACACTGATTGCGTCTGACGGGCCCGGACACCCTTTTGCTTTTAATTACGGAACTGATTTCATGATGAAAAAATCGATATGCTGCGCGCTGCTGCTGACAGCCTCTTTCTCCACGTTTGCTGCCGCAAAAACAGAACAACAAATTGCCGATATCGTTAACCGCACCATCACACCACTGATGCAGGAGCAGGCTATTCCGGGTATGGCCGTGGCGATTATCTACGAGGAGAAACCTTATTACTTTACCTGGGGTAAAGCCGATATCGCCAATAACCACCCAGTCACGCAGCAAACGCTGTTTGAATTAGGGTCGGTCAGTAAGACGTTTAACGGCGTGTTGGGCGGCGACGCTATCGCCCG…
237__blaCMY__NG_048875.1__43	143	BETA-LACTAM	blaCMY		hydrolase	TGCTAAATTTAACCGTTTGTCAACACGGTGCAAATCAAACACACTGATTGCGTCTGACGGGCCCGGACACCCTTTTGCTTTTAATTACGGAACTGATTTCATGATGAAAAAATCGATATGCTGCGCGCTGCTGCTGACAGCCTCTTTCTCCACGTTTGCTGCCGCAAAAACAGAACAACAAATTGCCGATATCGTTAACCGCACCATCACACCACTGATGCAGGAGCAGGCTATTCCGGGTATGGCCGTGGCGATTATCTACGAGGGGAAACCTTATTACTTTACCTGGGGTAAAGCCGATATCGCCAATAACCACCCAGTCACGCAGCAAACGCTGTTTGAGCTAGGGTCGGTCAGTAAGACGTTTAACGGCGTGTTGGGCGGCGACGCTATCGCCCG…
237__blaCMY__NG_048876.1__44	143	BETA-LACTAM	blaCMY		hydrolase	TGCTAAATTTAACCGTTTGTCAACACGGTGCAAATCAAACACACTGATTGCGTCTGACGGGCCCGGACACCCTTTTGCTTTTAATTACGGAACTGATTTCATGATGAAAAAATCGATATGCTGCGCACTGCTGCTGACAGCCTCTTTCTCCACGTTTGCTGCCGCAAAAACAGAACAACAAATTGCCGATATCGTTAACCGCACCATCACACCACTGATGCAGGAGCAGGCTATTCCGGGTATGGCCGTGGCGATTATCTACGAGGGGAAACCTTATTACTTTACCTGGGGTAAAGCCGATATCGCCAATAACCACCCAGTCACGCAGCAAACGCTGTTTGAGCTAGGGTCGGTCAGTAAGACGTTTAACGGCGTGTTGGGCGGCGACGCTATCGCCCG…
237__blaCMY__NG_048878.1__45	143	BETA-LACTAM	blaCMY		hydrolase	TGCTAAATTTAACCGTTTGTCAACACGGTGCAAATCAAACACACTGATTGCGTCTGACGGGCCCGGACACCCTTTTGCTTTTAATTACGGAACTGATTTCATGATGAAAAAATCGTTATGCTGCGCTCTGCTGCTGACAGCCTCATTCTCCACGTTTGCCGCCGCCAAAACAGAACCACAGATTGCCGATATCGTTAATCGCACCATCACCCCGTTGATGCAGGAGCAGGCTATTCCGGGTATGGCCGTTGCCGTTATCTACCAGGGAAAATCCTATTATTTCACCTGGGGTAAAGCCGATATCACCAATAACCACCCAGTCACGCAGCAAACTCTGTTTGAGCTAGGGTCGGTCAGTAAGACGTTTAACGGCGTGTTGGGCGGCGATGCTATCGCCCG…
237__blaCMY__NG_048879.1__46	143	BETA-LACTAM	blaCMY		hydrolase	TGCTAAATTTAACCGTTTGTCAACACGGTGCAAATCAAACACACTGATTGCGTCTGACGGGCCCGGACACCCTTTTGCTTTTAATTACGGAACTGATTTCATGATGAAAAAATCGATATGCTGCGCGCTGCTGCTGACAGCCTCTTTCTCCACGTTTGCTGCCGCAAAAACAGAACAACAAATTGCCGATATCGTTAACCGCACCATCACACCACTGATGCAGGAGCAGGCTATTCCGGGTATGGCCGTGGCGATTATCTACGAGGGGAAACCTTATTACTTTACCTGGGGTAAAGCCGATATCGTCAATAACCACCCAGTCACGCAGCAAACGCTGTTTGAGCTAGGGTCGGTCAGTAAGACGTTTAACGGCGTGTTGGGCGGCGACGCTATCGCCCG…
237__blaCMY__NG_048880.1__47	143	BETA-LACTAM	blaCMY		hydrolase	ATTTCATGATGAAAAAATCGATATGCTGCGCGCTGCTGCTGACAGCTTCGTTCTCCACGTTTGCCGCCGCAAAAACAGAACAACAAATTGCCGATATCGTTAACCGCACCATCACACCGCTGATGCAGGAGCAGGCTATTCCGGGTATGGCCGTTGCGATTATCTATCAGGGGAAACCTTATTACTTTACCTGGGGTAAAGCCGATATCGCCAATAACCGTCCAGTCACTCAACAAACGCTGTTTGAACTCGGATCGGTCAGTAAAACGTTCAACGGCGTGCTGGGCGGCGATGCTATCGCCCGCGGCGAAATTAAGCTCAGCGATCCGGTCACGCATTACTGGCCTGAACTGACTGGTAAGCAGTGGCAGGGTATCAGCCTGCTGCACTTAGCCACCT…
237__blaCMY__NG_048882.1__48	143	BETA-LACTAM	blaCMY		hydrolase	TGCTAAATTTAACCGTTTGTCAACACGGTGCAAATCAAACACACTGATTGCGTCTGACGGGCCCGGACACCCTTTTGCTTTTAATTACGGAACTGATTTCATGATGAAAAAATCGATATGCTGCGCACTGCTGCTGACAGCCTCTTTCTCCACGTTTGCTGCCGCAAAAACAGAACAACAAATTGCCGATATCGTTAACCGCACCATCACACCACTGATGCAGGAGCAGGCTATTCCGGGTATGGCCGTGGCGATTATCTACGAGGGGAAACCTTATTACTTTACCTGGGGTAAAGCCGATATCGCCAATAACCACCCAGTCACGCAGCAAACGCTGTTTGAGCTAGGGTCGGTCAGTAAGACGTTTAACGGCGTGTTGGGCGGCGACGCTATCGCCCG…
237__blaCMY__NG_048883.1__49	143	BETA-LACTAM	blaCMY		hydrolase	TGCTAAATTTAACCGTTTGTCAACACGGTGCAAATCAAACACACTGATTGCGTCTGACGGGCCCGGACACCCTTTTGCTTTTAATTACGGAACTGATTTCATGATGAAAAAATCGATATGCTGCGCGCTGCTGCTGACAGCCTCTTTCTCCACGTTTGCTGCCGCAAAAACAGAACAACAAATTGCCGATATCGTTAACCGCACCATCACACCACTGATGCAGGAGCAGGCTATTCCGGGTATGGCCGTGGCGATTATCTACGAGGGGAAACCTTATTACTTTACCTGGGGTAAAGCCGATATCGCCAATAACCACCCAGTCACGCAGCAAACGCTGTTTGAGCTAGGGTCGGTCAGTAAGACGTTTAACGGCGTGTTGGGCGGCGACGCTATCGCCCG…
237__blaCMY__NG_048884.1__50	143	BETA-LACTAM	blaCMY		hydrolase	TGCTAAATTTAACCGTTTGTCAACACGGTGCAAATCAAACACACTGATTGCGTCTGACGGGCCCGGACACCTTTTTGCTTTTAATTACGGAACTGATTTCATGATGAAAAAATCGTTATGCTGCGCTCTGCTGCTGACAGCCCCTTTCTCCACGTTTGCCGCAGCCAAAACAGAACAACAGATTGCCGATATCGTTAATCGCACCATCACCCCGTTGATGCAGGAGCAGGCTATTCCGGGTATGGCCGTTGCCGTTATCTACCAGGGAAAACCCTATTATTTCACCTGGGGTAAAGCCGATATCACCAATAACCACCCAGTCACGCAGCAAACTCTGTTTGAGCTAGGGTCGGTCAGTAAGACGTTTAACGGCGTGTTGGGCGGCGATGCTATCGCCCG…
237__blaCMY__NG_048886.1__51	143	BETA-LACTAM	blaCMY		hydrolase	ATGATGAAAAAATCGTTATGCTGCGCGCTGCTGCTGACAGCCTCTTTCCCCACGTTTGCTGCCGCAAAAACAGAACAACAAATTGCCGATATCGTTAACCGCACCATCACACCACTGATGCAGGAGCAGGCTATTCCGGGTATGGCCGTGGCGATTATCTACGAGGGGAAACCTTATTACTTTACCTGGGGTAAAGCCGATATCGCCAATAAACACCCAGTCACGCAGCAAACGCTGTTTGAGCTAGGGTCGGTCAGTAAGACGTTTAACGGCGTGTTGGGCGGCGACGCTATCGCCCGCGGCGAAATTAAGCTCAGCGATCCGGTCACGAAATACTGGCCAGAACTGACAGGCAAACAGTGGCGGGGTATCAGCCTGCTGCACTTAGCCACCTATACA…
237__blaCMY__NG_048889.1__52	143	BETA-LACTAM	blaCMY		hydrolase	ATGATGAAAAAATCGTTATGCTGCGCGCTGCTGCTGACAGCCTCTTTCTCCACGTTTGCTGCCGCAAAAACAGAACAACAAATTGCCGATATCGTTAACCGCACCATCACACCACTGATGCAGGAGCAGGCTATTCCGGGTATGGCCGTGGCGATTATCTACGAGGGGAAACCTTATTACTTTACCTGGGGTAAAGCCGATATCGCCAATAACCACCCAGTCACGCAGCAAACGCTGTTTGAGCTAGGGTCGGTCAGTAAGACGTTTAACGGCGTGTTGGGCGGCGACGCTATCGCCCGCGGCGAAATTAAGCTCAGCGATCCGGTCACGAAATACTGGCCAGAACTGACAGGCAAACAGTGGCGGGGTATCAGCCTGCTGCACTTAGCCACCTATACA…
237__blaCMY__NG_048890.1__53	143	BETA-LACTAM	blaCMY		hydrolase	TGCTAAATTTAACCGTTTGTCAACACGGTGCAAATCAAACACACTGATTACGTCTGACGGGCCCGGACACCCTTTCGCTTTTAATTACGGAACTGATTTCATGATGAAAAAATCGATATGCTGCGCGCTGCTGCTGACAGCTTCGTTCTCCACGTTTGCCGCCGCAAAAACAGAACAACAAATTGCCGATATCGTTAACCGCACCATCACACCGCTGATGCAGGAGCAGGCAATTCCGGGCATGGCCGTTGCGATTATCTATCAGGGGAAACCTTATTACTTTACCTGGGGTAAAGCCGATATCGCCAATAACCGTCCAGTCACTCAACAAACGCTGTTTGAACTCGGATCGGTCAGTAAAACGTTCAACGGTGTGCTGGGCGGCGATGCTATCGCCCG…
237__blaCMY__NG_052048.1__54	143	BETA-LACTAM	blaCMY		hydrolase	TGCTAAATTTAACCGTTTGTCAACACGGCGCAAATCAAACACACTGATTGCGTCTGACGGGCCCGGACACCCTTTTGCTTTTAATTACGGAACTGATTTCATGATGAAAAAATCGTTATGCTGCGCTCTGCTGCTGACAGTCTCATTCTCCACGTTTGCCGCCGCCAAAACAGAACAACAGATTGCCGATATCGTTAATCGCACCATCACCCCGTTGATGCAGGAGCAGGCTATTCCGGGTATGGCCGTTGCCGTTATCTACCAGGGAAAACCCTATTATTTCACCTGGGGTAAAGCCGATATCGCCAATAACCACCCAGTCACGCAGCAAACTCTGTTTGAGCTAGGGTCGGTCAGTAAGACGTTTAACGGCGTGTTGGGCGGCGATGCTATCGCCCG…
237__blaCMY__NG_048861.1__55	143	BETA-LACTAM	blaCMY		hydrolase	AACACACTGATTGCGTCTGACGGGCCCGGACACCCTTTTGCTTTTAATTACGGAACTGATTTCATGATGAAAAAATCGATATGCTGCGCACTGCTGCTGACAGCCTCTTTCTCCACGTTTGCTGCCGCAAAAACAGAACAACAAATTGCCGATATCGTTAACCGCACCATCACACCACTGATGCAGGAGCAGGCTATTCCGGGTATGGCCGTGGCGATTATCTACGAGGGGAAACCTTATTACTTTACCTGGGGTAAAGCCGATATCGCCAATAACCACCCAGTCACGCAGCAAACGCTGTTTGAGCTAGGGTCGGTCAGTAAGACGTTTAACGGCGTGTTGGGCGGCGACGCTATCGCCCGCGGCGAAATTAAGCTCAGCGATCCGGTCACGAAATAC…
237__blaCMY__NG_048774.1__56	143	BETA-LACTAM	blaCMY		hydrolase	ATGATGAAAAAATCGTTATGCTGCGCTCTGCTGCTGACAGCCTCTTTCTCCACGTTTGCCGCCGCAAAAACAGAACAACAGATTGCCGATATCGTTAATCACACCATCACCCCGTTGATGCAGAAGCAGGCTATTCCGGGGATGGCCGTTGCAGTTATCTACCAGGGTAAACCCTATTATTTCACCTGGGGTAAAGCCGATATCGCCAATAACCACCCAGTCACGCAGCAAACGCTGTTTGAGCTAGGATCGGTCAGTAAGACGTTTAACGGCGTGTTGGGCGGCGACGCTATCGCCCGCGGTGAAATTAAGCTCAGCGATCCGGTCACGAAATACTGGCCAGAACTGACAGGCAAACAGTGGCAGGGTATCAGCCTGCTGCACTTAGCCACCTATACG…
237__blaCMY__NG_048874.1__57	143	BETA-LACTAM	blaCMY		hydrolase	TGCTAAATTTAACCGTTTGTCAACACGGTGCAAATCAAACACACTGATTGCGTCTGACGGGCCCGGACAGCCTTTTGCTTTTAATTACGGAACTGATTTCATGATGAAAAAATCGTTATGCTGCGCTCTGCTGCTGACAGCCCCTTTATCCACGTTTGCCGCCGCCAAAACAGAACAACAGATTGCCGATATCGTTAATCGCACCATCACCCCGTTGATGCAGGAGCAGGCTATTCCGGGTATGGCTGTTGCCGTTATCTACCAGGGAAAACCCTATTATTTCACCTGGGGTAAAGCCGATATCACCAATAACCACCCAGTCACGCAGCAAACTCTGTTTGAGCTAGGGTCGGTCAGTAAGACGTTTAACGGCGTGTTGGGCGGCGATGCTATCGCCCG…
237__blaCMY__NG_048771.1__58	143	BETA-LACTAM	blaCMY		hydrolase	ATGATGAAAAAATCGATATGCTGCGCGCTGCTGCTGACAGCTTCTTTCTCCACGTTTGCCGCCGCCAAAACAGAACAACAAATTGCCGATATCGTTAACCGCACCATCACACCGCTGATGCAGGAGCAGGCTATTCCGGGTATGGCCGTTGCGATTATCTATCAGGGGAAACCTTATTACTTTACCTGGGGTAAAGCCGATATCGCCAATAACCGTCCAGTCACGCAACAAACGCTGTTTGAACTCGGATCGGTCAGTAAAACGTTCAACGGCGTGCTGGGCGGCGATGCTATCGCCCGCGGCGAAATTAAGCTCAGCGATCCGGTCACGCATTACTGGCCTGAACTGACTGGTAAGCAGTGGCAGGGTATCAGCCTGCTGCACTTAGCCACCTACACG…
237__blaCMY__NG_048772.1__59	143	BETA-LACTAM	blaCMY		hydrolase	ATGATGAAAAAATCGTTATGCTGCGCTCTGCTGCTGACAGCCTCTTTCTCCACATTTGCTGCCGCAAAAACAGAACAACAGATTGCCGATATCGTTAATTGCACCATCACCCCGTTGATGCAGGAGCAGGCTATTCCGGGTATGGCCGTTGCCGTTATCTACCAGGGAAAACCCTATTATTTCACCTGGGGTAAAGCCGATATCGCCAATAACCACCCAGTCACGCAGCAAACGCTGTTTGAGCTAGGATCGGTTAGTAAGACGTTTAACGGCGTGTTGGGCGGCGATGCTATCGCCCGCGGCGAAATTAAGCTCAGCGATCCGGTCACGAAATACTGGCCAGAACTGACAGGCAAACAGTGGCAGGGTATCAGCCTGCTGCACTTAGCCACCTATACG…
237__blaCMY__NG_048777.1__60	143	BETA-LACTAM	blaCMY		hydrolase	TGCTAAATTTAACCGTTTGTCAACACGGTGCAAATCAAACACACTGATTGCGTCTGACGGGCCCGGACACCTTTTTGCTTTTAATTACGGAACTGATTTCATGATGAAAAAATCGTTATGCTGCGCTCTGCTGCTGACAGCCTCTTTCTCCACATTTGCTGCCGCAAAAACAGAACAACAGATTGCCGATATCGTTAATCGCACCATCACCCCGTTGATGCAGGAGCAGGCTATTCCGGGTATGGCCGTTGCCGTTATCTACCAGGGAAAACCCTATTATTTCACCTGGGGTAAAGCCGATATCGCCAATAACCACCCAGTCACGCAGCAAACGCTGTTTGAGCTAGGATCGGTTAGTAAGACGTTTAACGGCGTGTTGGGCGGCGATGCTATCGCCCG…
237__blaCMY__NG_048778.1__61	143	BETA-LACTAM	blaCMY		hydrolase	ATGATGAAAAAATCGTTATGCTGCGCTCTGCTGCTGACAGCCTCATTCTCCACGTTTGCCGCCGCCAAAACAGAACAACAGATTGCCGATATCGTTAATCGCACCATCACCCCGTTGATGCAGGAGCAGGCTATTCCGGGTATGGCCGTTGCCGTTATCTACCAGGGAAAACCCTATTATTTCACCTGGGGTAAAGCCGATATCGCCAATAACCACCCAGTCACGCAGCAAACGCTGTTTGAGCTAGGGTCGGTCAGTAAGACGTTTAACGGCGTGTTGGGCGGCGATGCTATCGCCCGCGGCGAAATTAAGCTCAGCGATCCGGTCACGAAATACTGGCCAGAACTGACAGGCAAACAGTGGCAGGGTATCAGCCTGCTGCACTTAGCCACCTATACG…
237__blaCMY__NG_048781.1__62	143	BETA-LACTAM	blaCMY		hydrolase	ATGATGAAAAAATCGATATGCTGCGCGCTGCTGCTGACAGCCTCTTTCTCCAAGTTTGCTGCCGCAAAAACAGAACAACAAATTGCCGATATCGTTAACCGCACCATCACACCACTGATGCAGGAGCAGGCTATTCCGGGCATGGCCGTGGCAATTATCTACGAGGGGAAACCTTATTACTTTACCTGGGGTAAAGCCGATATCGCCAATAACCACCCAGTCACGCAGCAAACGCTGTTTGAATTAGGGTCGGTCAGTAAGACGTTTAACGGCGTGTTGGGCGGCGACGCTATCGCCCGCGGCGAAATTAAGCTCAGCGATCCGGTCACGAAATACTGGCCAGAACTGACAGGCAAACAGTGGCGGGGTATCAGCCTGCTGCACTTAGCCACCTATACA…
237__blaCMY__NG_048792.1__63	143	BETA-LACTAM	blaCMY		hydrolase	ATGAAAAAATCGTTATGCTGCGCTCTGCTGCTGACAGCCTCTTTCTCCACATTTGCTGCCGCAAAAACAGAACAACAGATTGCCGATATCGTTAATCGCACCATCACCCCGTTGATGCAGGAGCAGGCTATTCCGGGTATGGCCGTTGCCGTTATCTACCAGGGAAAACCCTATTATTTCACCTGGGGTAAAGCCGATATCGCCAATAACCACCCAGTCACGCAGCAAACGCTGTTTGAGCTAGGATCGGTTAGTAAGACGTTTAACGGCGTGTTGGGCGGCGATGCTATCGCCCGCGGCGAAATTAAGCTCAGCGATCCGGTCACGAAATACTGGCCAGAACTGACAGGCAAACAGTGGCAGGGTATCCGCCTGCTGCACTTAGCCACCTATACGGCA…
237__blaCMY__NG_048799.1__64	143	BETA-LACTAM	blaCMY		hydrolase	TGCTAAATTTAACCGTTTGTCAACACGGTGCAAATCAAACACACTGATTGCGTCTGACGGGCCCGGACACCCTTTTGCTTTTAATTACGGAACTGATTTCATGATGAAAAAATCGTTATGCTGCGCTCTGCTGCTGACAGCCTCTTTCTCCACGTTTGCCTCCGCCAAAACAGAACAACAGATTGCCGATATCGTTAATCGCACCATCACCCCGTTGATGCAGGAGCAGGCTATTCCGGGTATGGCCGTTGCCATTATCTACCAGGGAAAACCCTATTATTTCACCTGGGGTAAAGCCGATATCGCCAATAACCACCCAGTCACGCAGCAAACGCTGTTTGAGCTAGGGTCGGTCAGTAAGACGTTTAACGGCGTGTTGGGCGGCGATGCTATCGCCCG…
237__blaCMY__NG_048800.1__65	143	BETA-LACTAM	blaCMY		hydrolase	ATGATGAAAAAATCGTTATGCTGCGCTCTGCTGCTGACAGCCTCTTTCTCCACATTTGCTGCCGCAAAAACAGAACAACAGATTGCCGATATCGTTAATCGCACCATCACCCCGTTGATGCAGGAGCTGGCTATTCCGGGTATGGCCGTTGCCGTTATCTACCAGGGAAAACCCTATTATTTCACCTGGGGTAAAGCCGATATCGCCAATAACCACCCAGTCACGCAGCAAACGCTGTTTGAGCTAGGATCGGTTAGTAAGACGTTTAACGGCGTGTTGGGCGGCGATGCTATCGCCCGCGGCGAAATTAAGCTCAGCGATCCGGTCACGAAATACTGGCCAGAACTGACAGGCAAACAGTGGCAGGGTATCCGCCTGCTGCACTTAGCCACCTATACG…
237__blaCMY__NG_048801.1__66	143	BETA-LACTAM	blaCMY		hydrolase	ATGATGAAAAAATCGTTATGCTGCGCTCTGCTGCTGACAGCCTCTTTCTCCACATTTGCTGCCGCAAAAACAGAACAACAGATTGCCGATATCGTTAATCGCACCATCACCCCGTTGATGCAGGAGCAGGCTATTCCGGGTATGGCCGTTGCCGTTATCTACCAGGGAAAACCCTATTATTTCACCTGGGGTAAAGCCGATATCGCCAATAACCACCCAGTCACGCAGCAAACGCTGTTTGAGCTAGGATCGGTTAGTAAGACGTTTAACGGCGTGTTGGGCGGCGATGCTATCGCCCGCGGCGAAATTAAGCTCAGCGATCCGGTCACGAAATACTGGCCAGAACTGACAGGCAAACAGTGGCAGGGTATCCGCCTGCTGCACTTAGCCACCTATACG…
237__blaCMY__NG_048802.1__67	143	BETA-LACTAM	blaCMY		hydrolase	ATGATGAAAAAATCGTTATGCTGCGCTCTGCTGCTGACAGCCTCTTTCTCCACATTTGCTGCCGCAAAAACAGAACAACAGATTGCCGATATCGTTAATCGCACCATCACCCCGTTGATGCAGGAGCAGGCTATTCCGGGTATGGCCGTTGCCGTTATCTACCAGGGAAAACCCTATTATTTCACCTGGGGTAAAGCCGATATCGCCAATAACCACCCAGTCACGCAGCAAACGCTGTTTGAGCTAGGATCGGTTAGTAAGACGTTTAACGGCGTGTTGGGCGGCGATGCTATCGCCCGCGGCGAAATTAAGCTCAGCGATCCGGTCACGAAATACTGGCCAGAACTGACAGGCAAACAGTGGCAGGGTATCCGCCTGCTGCACTTAGCCACCTATACG…
237__blaCMY__NG_048803.1__68	143	BETA-LACTAM	blaCMY		hydrolase	ATGATGAAAAAATCGTTATGCTGCGCTCTGCTGCTGACAGCCTCTTTCTCCACATTTGCTGCCGCAAAAACAGAACAACAGATTGCCGATATCGTTAATCGCACCATCACCCCGTTGATGCAGGAGCAGGCTATTCCGGGTATGGCCGTTGCCGTTATCTACCAGGGAAAACCCTATTATTTCACCTGGGGTAAAGCCGATATCGCCAATAACCACCCAGTCACGCAGCAAACGCTGTTTGAGCTAGGATCGGTTAGTAAGACGTTTAACGGCGTGTTGGGCGGCGATGCTATCGCCCGCGGCGAAATTAAGCTCAGCGATCCGGTCACGAAATACTGGCCAGAACTGACAGGCAAACAGTGGCAGGGTATCCGCCTGCTGCACTTAGCCACCTATACG…
237__blaCMY__NG_048804.1__69	143	BETA-LACTAM	blaCMY		hydrolase	AACTGATTTCATGATGAAAAAATCGTTATGCTGCGCTCTGCTGCTGACAGCCTCTTTCTCCACATTTGCTGCCGCAAAAACAGAACAACAGATTGCCGATATCGTTAATCGCACCATCACCCCGTTGATGCAGGAGCAGGCTATTCCGGGTATGGCCGTTGCCGTTATCTACCAGGGAAAACCCTATTATTTCACCTGGGGTAAAGCCGATATCGCCAATAACCACCCAGTCACGCAGCAAACGCTGTTTGAGCTAGGATCGGTTAGTAAGACGTTTAACGGCGTGTTGGGCGGCGATGCTATCGCCCGCGGCGAAATTAAGCTCAGCGATCCGGTCACGAAATACTGGCCAGAACTGACAGGCAAACAGTGGCAGGGTATCCGCCTGCTGCACTTAGC…
237__blaCMY__NG_048807.1__70	143	BETA-LACTAM	blaCMY		hydrolase	ATGATGAAAAAATCGTTATGCTGCGCTCTGCTGCTGACAGCCTCTTTCTCCACATTTGCTGCCGCAAAAACAGAACAACAGATTGCCGATATCGTTAATCGCACCATCACCCCGTTGATGCAGGAGCAGGCTATTCCGGGTATGGCCGTTGCCGTTATCTACCAGGGAAAACCCTATTATTTCACCTGGGGTAAAGCCGATATCGCCAATAACCACCCAGTCACGCAGCAAACGCTGTTTGAGCTAGGATCGGTTAGTAAGACGTTTAACGGCGTGTTGGGCGGCGATGCTATCGCCCGCGGCGAAATTAAGCTCAGCGATCCGGTCACGAAATACTGGCCAGAACTGACAGGCAAACAGTGGCAGGGTATCCGCCTGCTGCACTTAGCCACCTATACG…
237__blaCMY__NG_048811.1__71	143	BETA-LACTAM	blaCMY		hydrolase	TGCTAAATTTAACCGTTTGTCAACACGGTGCAAATCAAACACACTGATTGCGTCTGACGGGCCCGGACACCTTTTTGCTTTTAATTACGGAACTGATTTCATGATGAAAAAATCGTTATGCTGCGCTCTGCTGCTGACAGCCTCTTTCTCCACATTTGCTGCCGCAAAAACAGAACAACAGATTGCCGATATCGTTAATCGCACCATCACCCCGTTGATGCAGGAGCAGGCTATTCCGGGTATGGCCGTTGCCGTTATCTACCAGGGAAAACCCTATTATTTCACCTGGGGTAAAGCCGATATCGCCAATAACCACCCAGTCACGCAGCAAACGCTGTTTGAGCTAGGATCGGTTAGTAAGACGTTTAACGGCGTGTTGGGCGGCGATGCTATCGCCCG…
237__blaCMY__NG_048812.1__72	143	BETA-LACTAM	blaCMY		hydrolase	TGACGGGCCCGGACACCTTTTTGCTTTTAATTACGGAACTGATTTCATGATGAAAAAATCGTTATGCTGCGCTCTGCTGCTGACAGCCTCTTTCTCCACATTTGCTGCCGCAAAAACAGAACAACAGATTGCCGATATCGTTAATCGCACCATCACCCCGTTGATGCAGGAGCAGGCTATTCCGGGTATGGCCGTTGCCGTTATCTACCAGGGAAAACCCTATTATTTCACCTGGGGTAAAGCCGATATCGCCAATAACCACCCAGTCACGCAGCAAACGCTGTTTGAGCTAGGATCGGTTAGTAAGACGTTTAACGGCGTGTTGGGCGGCGATGCTATCGCCCGCGGCGAAATTAAGCTCAGCGATCCGGTCACGAAATACTGGCCAGAACTGACAGG…
237__blaCMY__NG_048815.1__73	143	BETA-LACTAM	blaCMY		hydrolase	ATGAAAAAATCGTTATGCTGCGCTCTGCTGCTGACAGCCTCTTTCTCCACATTTGCTGCCGCAAAAACAGAACAACAGATTGCCGATATCGTTAATCGCACCATCACCCCGTTGATGCAGGAGCAGGCTATTCCGGGTATGGCCGTTGCCGTTATCTACCAGGGAAAACCCTATTATTTCACCTGGGGTAAAGCCGATATCGCCAATAACCACCCAGTCACGCAGCAAACGCTGTTTGAGCTAGGATCGGTTAGTAAGACGTTTAACGGCGTGTTGGGCGGCGATGCTATCGCCCGCGGCGAAATTAAGCTCAGCGATCCGGTCACGAAATACTGGCCCGAACTGACAGGCAAACAGTGGCAGGGTATCAGCCTGCTGCACTTAGCCACCTATACGGCA…
237__blaCMY__NG_048816.1__74	143	BETA-LACTAM	blaCMY		hydrolase	TGCTAAATTTAACCGTTTGTCAACACGGTGCAAATCAAACACACTGATTGCGTCTGACGGGCCCGGACACCTTTTTGCTTTTAATTACGGAACTGATTTCATGATGAAAAAATCGTTATGCTGCGCTCTGCTGCTGACAGCCTCTTTCTCCACATTTGCTGCCGCAAAAACAGAACAACAGATTGCCGATATCGTTAATCGCACCATCACCCCGTTGATGCAGGAGCAGGCTATTCCGGGTATGGCCGTTGCCGTTATCTACCAGGGAAAACCCTATTATTTCACCTGGGGTAAAGCCGATATCGCCAATAACCACCCAGTCACGCAGCAAACGCTGTTTGAGCTAGGATCGGTTAGTAAGACGTTTAACGGCGTGTTGGGCGGCGATGCTATCGCCCG…
237__blaCMY__NG_048817.1__75	143	BETA-LACTAM	blaCMY		hydrolase	ATGATGAAAAAATCGTTATGCTGCGCTCTGCTGCTGACAGCCTCTTTCTCCACATTTGCTGCCGCAAAAACAGAACAACAGATTGCCGATATCGTTAATCGCACCATCACCCCGTTGATGCAGGAGCAGGCTATTCCGGGTATGGCCGTTGCCGTTATCTACCAGGGAAAACCCTATTATTTCACCTGGGGTAAAGCCGATATCGCCAATAACCACCCAGTCACGCAGCAAACGCTGTTTGAGCTAGGATCGGTTAGTAAGACGTTTAACGGCGTGTTGGGCGGCGATGCTATCGCCCGCGGCGAAATTAAGCTCAGCGATCCGGTCACGAAATACTGGCCAGAACTGACAGGCAAACAGTGGCAGGGTATCCGCCTGCTGCACTTAGCCACCTATACG…
237__blaCMY__NG_048819.1__76	143	BETA-LACTAM	blaCMY		hydrolase	ATGATGAAAAAATCGTTATGCTGCGCTCTGCTGCTGACAGCCTCTTTCTCCACATTTGCTGCCGCAAAAACAGAACAACAGATTGCCGATATCGTTAATCGCACCATCACCCCGTTGATGCAGGAGCAGGCTATTCCGGGTATGGCCGTTGCCGTTATCTACCAGGGAAAACCCTATTATTTCACCTGGGGTAAAGCCGATATCGCCAATAACCACCCAGTCACGCAGCAAACGCTGTTTGAGCTAGGATCGGTTAGTAAGACGTTTAACGGCGTGTTGGGCGGCGATGCTATCGCCCGCGGCGAAATTAAGCTCAGCGATCCGGTCACGAAATACTGGCCAGAACTGACAGGCAAACAGTGGCAGGGTATCCGCCTGCTGCACTTAGCCACCTATACG…
237__blaCMY__NG_048822.1__77	143	BETA-LACTAM	blaCMY		hydrolase	ATGATGAAAAAATCGTTATGCTGCGCTCTGCTGCTGACAGCCTCTTTCTCCACATTTGCTGCCGCAAAAACAGAACAACAGATTGCCGATATCGTTAATCGCACCATCACCCCGTTGATGCAGGAGCAGGCTATTCCGGGTATGGCCGTTGCCGTTATCTACCAGGGAAAACCCTATTATTTCACCTGGGGTAAAGCCGATATCGCCAATAACCACCCAGTCACGCAGCAAACGCTGTTTGAGCTAGGATCGGTTAGTAAGACGTTTAACGGCGTGTTGGGCGGCGATGCTATCGCCCGCGGCGAAATTAAGCTCAGCGATCCGGTCACGAAATACTGGCCAGAACTGACAGGCAAACAGTGGCAGGGTATCCGCCTGCTGCACTTAGCCACCTATACG…
237__blaCMY__NG_048823.1__78	143	BETA-LACTAM	blaCMY		hydrolase	ATGATGAAAAAATCGTTATGCTGCGCTCTGCTGCTGACAGCCTCTTTCTCCACATTTGCTGCCGCAAAAACAGAACAACAGATTGCCGATATCGTTAATCGCACCATCACCCCGTTGATGCAGGAGCAGGCTATTCCGGGTATGGCCGTTGCCGTTATCTACCAGGGAAAACCCTATTATTTCACCTGGGGTAAAGCCGATATCGCCAATAACCACCCAGTCACGCAGCAAACGCTGTTTGAGCTAGGATCGGTTAGTAAGACGTTTAACGGCGTGTTGGGCGGCGATGCTATCGCCCGCGGCGAAATTAAGCTCAGCGATCCGGTCACGAAATACTGGCCAGAACTGACAGGCAAACAGTGGCAGGGTATCCGCCTGCTGCACTTAGCCACCTATACG…
237__blaCMY__NG_048827.1__79	143	BETA-LACTAM	blaCMY		hydrolase	ATGATGAAAAAATCGTTATGCTGCGCTCTGCTGCTGACAGCCTCTTTCTCCACATTTGCTGCCGCAAAAACAGAACAACAGATTGCCGATATCGTTAATCGCACCATCACCCCGTTGATGCAGGAGCAGGCTATTCCGGGTATGGCCGTTGCCGTTATCTACCAGGGAAAACCCTATTATTTCACCTGGGGTAAAGCCGATATCGCCAATAACCACCCAGTCACGCAGCAAACGCTGTTTGAGCTAGGATCGGTTAGTAAGACGTTTAACGGCGTGTTGGGCGGCGATGCTATCGCCCGCGGCGAAATTAAGCTCAGCGATCCGGTCACGAAATACTGGCCAGAACTGACAGGCAAACAGTGGCAGGGTATCCGCCTGCTGCACTTAGCCACCTATACG…
237__blaCMY__NG_048828.1__80	143	BETA-LACTAM	blaCMY		hydrolase	ATGATGAAAAAATCGTTATGCTGCGCTCTGCTGCTGACAGCCTCTTTCTCCACATTTGCTGCCGCAAAAACAGAACAACAGATTGCCGATATCGTTAATCGCACCATCACCCCGTTGATGCAGGAGCAGGCTATTCCGGGTATGGCCGTTGCCGTTATCTACCAGGGAAAACCCTATTATTTCACCTGGGGTAAAGCCGATATCGCCAATAACCACCCAGTCACGCAGCAAACGCTGTTTGAGCTAGGATCGGTTAGTAAGACGTTTAACGGCGTGTTGGGCGGCGATGCTATCGCCCGCGGCGAAATTAAGCTCAGCGATCCGGTCACGAAATACTGGCCAGAACTGACAGGCAAACAGTGGCAGGGTATCCGCCTGCTGCACTTAGCCACCTATACG…
237__blaCMY__NG_048835.1__81	143	BETA-LACTAM	blaCMY		hydrolase	ATGATGAAAAAATCGTTATGCTGCGCTCTGCTGCTGACAGCCTCTTTCTCCACATTTGCTGCCGCAAAAACAGAACAACAGATTGCCGATATCGTTAACCGCACCATCACACCGCTGATGCAGGAGCAGGCTATTCCGGGTATGGCCGTTGCGGTTATCTACCAGGGAAAACCCTATTATTTTACCTGGGGTAAAGCCGATATCGCCAATAACCACCCAGTCACGCAGCAAACGCTGTTTGAGCTAGGGTCGGTCAGTAAGACGTTTAACGGCGTGTTGGGCGGCGACGCTATCGCCCGCGGCGAAATTAAGCTCAGCGATCCGGTCACGAAATACTGGCCAGAACTGACAGGCAAACAGTGGCAGGGTATCAGTCTGCTGCACTTAGCCACCTATACG…
237__blaCMY__NG_048837.1__82	143	BETA-LACTAM	blaCMY		hydrolase	ATGATGAAAAAATCGTTATGCTGCGCTCTGCTGCTGACAGCCTCTTTCTCCACATTTGCTGCCGCAAAAACAGAACAACAGATTGCCGATATCGTTAATCGCACCATCACCCCGTTGATGCAGGAGCAGGCTATTCCGGGTATGGCCGTTGCCGTTATCTACCAGGGAAAACCCTATTATTTCACCTGGGGTAAAGCCGATATCGCCAATAACCACCCAGTCACGCAGCAAACGCTGTTTGAGCTAGGATCGGTTAGTAAGACGTTTAACGGCGTGTTGGGCGGCGATGCTATCGCCCGCGGCGAAATTAAGCTCAGCGATCCGGTCACGAAATACTGGCCAGAACTGACAGGCAAACAGTGGCAGGGTATCCGCCTGCTGCACTTAGCCACCTATACG…
237__blaCMY__NG_048838.1__83	143	BETA-LACTAM	blaCMY		hydrolase	ATGATGAAAAAATCGTTATGCTGCGCTCTGCTGCTGACAGCCTCTTTCTCCACATTTGCTGCCGCAAAAACAGAACAACAGATTGCCGATATCGTTAATCGCACCATCACCCCGTTGATGCAGGAGCAGGCTATTCCGGGTATGGCCGTTGCCGTTATCTACCAGGGAAAACCCTATTATTTCACCTGGGGTAAAGCCGATATCGCCAATAACCACCCAGTCACGCAGCAAACGCTGTTTGAGCTAGGATCGGTTAGTAAGACGTTTAACGGCGTGTTGGGCGGCGATGCTATCGCCCGCGGCGAAATTAAGCTCAGCGATCCGGTCACGAAATACTGGCCAGAACTGACAGGCAAACAGTGGCAGGGTATCCGCCTGCTGCACTTAGCCACCTATACG…
237__blaCMY__NG_048839.1__84	143	BETA-LACTAM	blaCMY		hydrolase	ATGATGAAAAAATCGTTATGCTGCGCTCTGCTGCTGACAGCCTCTTTCTCCACATTTGCTGCCGCAAAAACAGAACAACAGATTGCCGATATCGTTAATCGCACCATCACCCCGTTGATGCAGGAGCAGGCTATTCCGGGTATGGCCGTTGCCGTTATCTACCAGGGAAAACCCTATTATTTCACCTGGGGTAAAGCCGATATCGCCAATAACCACCCAGTCACGCAGCAAACGCTGTTTGAGCTAGGATCGGTTAGTAAGACGTTTAACGGCGTGTTGGGCGGCGATGCTATCGCCCGCGGCGAAATTAAGCTCAGCGATCCGGTCACGAAATACTGGCCAGAACTGACAGGCAAACAGTGGCAGGGTATCCGCCTGCTGCACTTAGCCACCTATACG…
237__blaCMY__NG_048841.1__85	143	BETA-LACTAM	blaCMY		hydrolase	ATGATGAAAAAATCGTTATGCTGCGCTCTGCTGCTGACAGCCTCATTCTCCACGTTTGCCGCCGCCAAAACAGAACAACAGATTGCCGATATCGTTAATCGCACCATCACCCCGTTGATGCAGGAGCAGGCTATTCCGGGTATGGCTGTTGCCGTTATCTACCAGGGAAAACCCTATTATTTCACCTGGGGTAAAGCCGATATCACCAATAACCACCCAGTCACGCAGCAAACTCTGTTTGAGCTAGGGTCGGTCAGTAAGACGTTTAACGGCGTGTTGGGCGGCGATGCTATCGCCCGCGGCGAAATTAAGCTCAGCGATCCGGTCACGAAATACTGGCCAGAACTGACAGGCAAACAGTGGCAGGGTATCAGCCTGCTGCACTTAGCCACCTACACG…
237__blaCMY__NG_048846.1__86	143	BETA-LACTAM	blaCMY		hydrolase	ATGATGAAAAAATCGTTATGCTGCGCGCTGCTGCTGACAGCCTCTTTCTCCACGTTTGCTGCCGCAAAAACAGAACAACAAATTGCCGATATCGTTAACCGCACCATCACACCACTGATGCAGGAGCAGGCTATTCCGGGTATGGCCGTGGCGATTATCTACGAGGGGAAACCTTATTACTTTACCTGGGGTAAAGCCGATATCGCCAATAACCACCCAGTCACGCAGCAAACGCTGTTTGAGTTAGGGTCGGTCAGTAAGACGTTTAACGGCGTGTTGGGCGGCGACGCTATCGCCCGCGGCGAAATTAAGCTCAGCGACCCGGTCACGAAATACTGGCCAGAACTGACAGGCAAACAGTGGCGGGGTATCAGCCTGCTACACTTAGCCACCTATACA…
237__blaCMY__NG_048848.1__87	143	BETA-LACTAM	blaCMY		hydrolase	ATGATGAAAAAATCGTTATGCTGCGCTCTGCTGCTGACAGCCTCTTTCTCCACATTTGCTGCCGCAAAAACAGAACAACAGATTGCCGATATCGTTAATCGCACCATCACCCCGTTGATGCAGGAGCAGGCTATTCCGGGTATGGCCGTTGCCGTTATCTACCAGGGAAAACCCTATTATTTCACCTGGGGTAAAGCCGATATCGCCAATAACCACCCAGTCACGCAGCAAACGCTGTTTGAGCTAGGATCGGTTAGTAAGACGTTTAACGGCGTGTTGGGCGGCGATGCTATCGCCCGCGGCGAAATTAAGCTCAGCGATCCGGTCACGAAATACTGGCCAGAACTGACAGGCAAACAGTGGCAGGGTATCTGCCTGCTGCACTTAGCCACCTATACG…
237__blaCMY__NG_048849.1__88	143	BETA-LACTAM	blaCMY		hydrolase	ATGATGAAAAAATCGTTATGCTGCGCTCTGCTGCTGACAGCCTCTTTCTCCACATTTGCTGCCGCAAAAACAGAACAACAGATTGCCGATATCGTTAATCGCACCATCACCCCGTTGATGCAGGAGCAGGCTATTCCGGGTATGGCCGTTGCCGTTATCTACCAGGGAAAACCCTATTATTTCACCTGGGGTAAAGCCGATATCGCCAATAACCACCCAGTCACGCAGCAAACGCTGTTTGAGCTAGGATCGGTTAGTAAGACGTTTAACGGCGTGTTGGGCGGCGATGCTATCGCCCGCGGCGAAATTAAGCTCAGCGATCCGGTCACGAAATACTGGCCAGAACTGACAGGCAAACAGTGGCAGGGTATCCGCCTGCTGCACTTAGCCACCTATACG…
237__blaCMY__NG_048850.1__89	143	BETA-LACTAM	blaCMY		hydrolase	ATGATGAAAAAATCGTTATGCTGCGCTCTGCTGCTGACAGCCTCTTTCTCCACATTTGCTGCCGCAAAAACAGAACAACAGATTGCCGATATCGTTAATCGCACCATCACCCCGTTGATGCAGGAGCAGGCTATTCCGGGTATGGCCGTTGCCGTTATCTACCAGGGAAAACCCTATTATTTCACATGGGGTAAAGCCGATATCGCCAATAACCACCCAGTCACGCAGCAAACGCTGTTTGAGCTAGGATCGGTTAGTAAGACGTTTAACGGCGTGTTGGGCGGCGAAGCTATCGCCCGCGGCGAAATTAAGCTCAGCGATCCGGTCACGAAATACTGGCCAGAACTGACAGGCAAACAGTGGCAGGGTATCCGCCTGCTGCACTTAGCCACCTATACG…
237__blaCMY__NG_048852.1__90	143	BETA-LACTAM	blaCMY		hydrolase	ATGATGAAAAAATCGTTATGCTGCGCTCTGCTGCTGACAGCCTCTTTCTCCACATTTGCTGCCGCAAAAACAGAACAACAGATTGCCGATATCGTTAATCGCACCATCACCCCGTTGATGCAGGAGCAGGCTATTCCGGGTATGGCCGTTGCCGTTATCTACCAGGGAAAACCCTATTATTTCACCTGGGGTAAAGCCGATATCGCCAATAACCACCCAGTCACGCAGCAAACGCTGTTTGAGCTAGGATCGGTTAGTAAGACGTTTAACGGCGTGTTGGGCGGCGATGCTATCGCCCGCGGCGAAATTAAGCTCAGCGATCCGGTCACGAAATACTGGCCAGAACTGACAGGCAAACAGTGGCAGGGTATCCGCCTGCTGCACTTAGCCACCTATACG…
237__blaCMY__NG_048853.1__91	143	BETA-LACTAM	blaCMY		hydrolase	TGCTAAATTTAACCGTTTGTCAACACGGTGCAAATCAAACACACTGATTGCGTCTGACGGGCCCGGACACCTTTTTGCTTTTAATTACGGAACTGATTTCATGATGAAAAAATCGTTATGCTGCGCTCTGCTGCTGACAGCCTCTTTCTCCACATTTGCTGCCGCAAAAACAGAACAACAGATTGCCGATATCGTTAATCGCACCATCACCCCGTTGATGCAGGAGCAGGCTATTCCGGGTATGGCCGTTGCCGTTATCTACCAGGGAAAACCCTATTATTTCACCTGGGGTAAAGCCGATATCGCCAATAACCACCCAGTCACGCAGCAAACGCTGTTTGAGCTAGGATCGGTTAGTAAGACGTTTAACGGCGTGTTGGGCGGCGATGCTATCGCCCG…
237__blaCMY__NG_048854.1__92	143	BETA-LACTAM	blaCMY		hydrolase	GGGCCCGGACACCTTTTTGCTTTTAATTACGGAACTGATTTCATGATGAAAAAATCGTTATGCTGCGCTCTGCTGCTGACAGCCTCTTTCTCCACATTTGCTGCCGCAAAAACAGAACAACAGATTGCCGATATCGTTAATCGCACCATCACCCCGTTGATGCAGGAGCAGGCTATTCCGGGTATGGCCGTTGCCGTTATCTACCAGGGAAAACCCTATTATTTCACCTGGGGTAAAGCCGATATCGCCAATAACCACCCAGTCACGCAGCAAACGCTGTTTGAGCTAGGATCGGTTAGTAAGACGTTTAACGGCGTGTTGGGCGGCGATGCTATCGCCCGCGGCGAAATTAAGCTCAGCGATCCGGTCACGAAATACTGGCCAGAACTGACAGGCAAA…
237__blaCMY__NG_048855.1__93	143	BETA-LACTAM	blaCMY		hydrolase	ATGATGAAAAAATCGTTATGCTGCGCTCTGCTGCTGACAGCCTCTTTCTCCACATTTGCTGCCGCAAAAACAGAACAACAGATTGCCGATATCGTTAATCGCACCATCACCCCGTTGATGCAGGAGCAGGCTATTCCGGGTATGGCCGTTGCCGTTATCTACCAGGGAAAACCCTATTATTTCACCTGGGGTAAAGCCGATATCGCCAATAACCACCCAGTCACGCAGCAAACGCTGTTTGAGCTAGGATCGGTTAGTAAGACGTTTAACGGCGTGTTGGGCGGCGATGCTATCGCCCGCGGCGAAATTAAGCTCAGCGATCCGGTCACGAAATACTGGCCAGAACTGACAGGCAAACAGTGGCAGGGTATCCGCCTGCTGCACTTAGCCACCTATACG…
237__blaCMY__NG_048856.1__94	143	BETA-LACTAM	blaCMY		hydrolase	ATGATGAAAAAATCGTTATGCTGCGCTCTGCTGCTGACAGCCTCTTTCTCCACATTTGCTGCCGCAAAAACAGAACAACAGATTGCCGATATCGTTAATCGCACCATCACCCCGTTGATGCAGGAGCAGGCTATTCCGGGTATGGCCGTTGCCGTTATCTACCAGGGAAAACCCTATTATTTCACCTGGGGTAAAGCCGATATCGCCAATAACCACCCAGTCACGCAGCAAACGCTGTTTGAGCTAGGATCGGTTAGTAAGACGTTTATCGGCGTGTTGGGCGGCGATGCTATCGCCCGCGGCGAAATTAAGCTCAGCGATCCGGTCACGAAATACTGGCCAGAACTGACAGGCAAACAGTGGCAGGGTATCCGCCTGCTGCACTTAGCCACCTATACG…
237__blaCMY__NG_048857.1__95	143	BETA-LACTAM	blaCMY		hydrolase	ATGATGAATCGTTATGCTGCAGCTCTGCTGCTGACAGCCTCTTTCTCCACATTTGCTGCCGCAAAAACAGAACAACAGATTGCCGATATCGTTAATCGCACCATCACCCCGTTGATGCAGGAGCAGGCTATTCCGGGTATGGCCGTTGCCGTTATCTACCAGGGAAAACCCTATTATTTCACCTGGGGTAAAGCCGATATCGCCAATAACCACCCAGTCACGCAGCAAACGCTGTTTGAGCTAGGATCGGTTAGTAAGACGTTTAACGGCGTGTTGGGCGGCGATGCTATCGCCCGCGGCGAAATTAAGCTCAGCGATCCGGTCACGAAATACTGGCCAGAACTGACAGGCAAACAGTGGCAGGGTATCCGCCTGCTGCACTTAGCCACCTATACGGCA…
237__blaCMY__NG_048858.1__96	143	BETA-LACTAM	blaCMY		hydrolase	ATGATGAAAAAATCGTTATGCTGCGCTCTGCTGCTGACAGCCTCTTTCTCCACATTTGCTGCCGCAAAAACAGAACAACAGATTGCCGATATCGTTAATCGCACCATCACCCCGTTGATGCAGGAGCAGGCTATTCCGGGTATGGCCGTTGCCGTTATCTACCAGGGAAAACCCTATTATTTCACCTGGGGTAAAGCCGATATCGCCAATAACCACCCAGTCACGCAGCAAACGCTGTTTGAGCTAGGATCGGTTAGTAAGACGTTTAACGGCGTGTTGGGCGGCGATGCTATCGCCCGCGGCGAAATTAAGCTCAGCGATCCGGTCACGAAATACTGGCCAGAACTGACAGGCAAACAGTGGCAGGGTATCCGCCTGCTGCACTTAGCCACCTATACG…
237__blaCMY__NG_048860.1__97	143	BETA-LACTAM	blaCMY		hydrolase	ATGATGAAAAAATCGTTATGCTGCGCTCTGCTGCTGACAGCCTCTTTATCCACGTTTGCCGCCGCCAAAACAGAACAACAGATTGCCGATATCGTTAATCGCACCATCACCCCGTTGATGCAGGAGCAGGCTATTCCGGGTATGGCTATTGCCGTTATCTACCAGGGAAAACCCTATTATTTCACCTGGGGTAAAGCCGATATCACCAATAACCACCCAGTCACGCAGCAAACTCTGTTTGAGCTAGGGTCGGTCAGTAAGACGTTTAACGGCGTGTTGGGCGGCGATGCTATCGCCCGCGGCGAAATTAAGCTCAGCGATCCGGTCACGAAATACTGGCCAGAACTGACAGGCAAACAGTGGCAGGGTATCAGCCTGCTGCACTTAGCCACCTACACG…
237__blaCMY__NG_048865.1__98	143	BETA-LACTAM	blaCMY		hydrolase	ATGATGAAAAAATCGTTATGCTGCGCTCTGCTGCTGACAGCCTCTTTCTCCACATTTGCTGCCGCAAAAACAGAACAACAGATTGCCGATATCGTTAATCGCACCATCACCCCGTTGATGCAGGAGCAGGCTATTCCGGGTATGGCCGTTGCCGTTATCTACCAGGGAAAACCCTATTATTTCACCTGGGGTAAAGCCGATATCGCCAATAACCACCCAGTCACGCAGCAAACGCTGTTTGAGCTAGGATCGGTTAGTAAGACGTTTAACGGCGTGTTGGGCGGCGATGCTATCGCCCGCGGCGAAATTAAGCTCAGCGATCCGGTCACGAAATACTGGCCAGAACTGACAGGCAAACAGTGGCAGGGTATCCGCCTGCTGCACTTAGCCACCTATACG…
237__blaCMY__NG_048866.1__99	143	BETA-LACTAM	blaCMY		hydrolase	ATGATGAAAAAATCGTTATGCTGCGCTCTGCTGCTGACAGCCTCTTTCTCCACATTTGCTGCCGCAAAAACAGAACAACAGATTGCCGATATCGTTAATCGCACCATCACCCCGTTGATGCAGGAGCAGGCTATTCCGGGTATGGCCGTTGCCGTTATCTACCAGGGAAAACCCTATTATTTCACCTGGGGTAAAGCCGATATCGCCAATAACCACCCAGTCACGCAGCAAACGCTGTTTGAGCTAGGATCGGTTAGTAAGACGTTTAACGGCGTGTTGGGCGGCGATGCTATCGCCCGCGGCGAAATTAAGCTCAGCGATCCGGTCACGAAATACTGGCCAGAACTGACAGGCAAACAGTGGCAGGGTATCCGCCTGCTGCACTTAGCCACCTATACG…
237__blaCMY__NG_048891.1__100	143	BETA-LACTAM	blaCMY		hydrolase	TGCTAAATTTAACCGTTTGTCAACACGGTGCAAATCAAACACACTGATTGCGTCTGACGGGCCCGGACACCTTTTTGCTTTTAATTACGGAACTGATTTCATGATGAAAAAATCGTTATGCTGCGCTCTGCTGCTGACAGCCTCTTTCTCCACATTTGCTGCCGCAAAAACAGAACAACAGATTGCCGATATCGTTAATCGCACCATCACCCCGTTGATGCAGGAGCAGGCTATTCCGGGTATGGCCGTTGCCGTTATCTACCAGGGAAAACCCTATTATTTCACCTGGGGTAAAGCCGATATCGCCAATAACCACCCAGTCACGCAGCAAACGCTGTTTGAGCTAGGATCGGTTAGTAAGACGTTTAACGGCGTGTTGGGCGGCGATGCTATCGCCCG…
237__blaCMY__NG_048892.1__101	143	BETA-LACTAM	blaCMY		hydrolase	TGCTAAATTTAACCGTTTGTCAACACGGCGCAAATCAAACACACTGATTGCGTCTGACGGGCCCGGACACCTTTTTGCTTTTAATTACGGAACTGATTTCATGATGAAAAAATCGTTATGCTGCGCTCTGCTGCTGACAGCCTCTTTCTCCACATTTGCTGCCGCAAAAACAGAACAACAGATTGCCGATATCGTTAATCGCACCATCACCCCGTTGATGCAGGAGCAGGCTATTCCGGGTATGGCCGTTGCCGTTATCTACCAGGGAAAACCCTATTATTTCACCTGGGGTAAAGCCGATATCGCCAATAACCACCCAGTCACGCAGCAAACGCTGTTTGAGCTAGGATCGGTTAGTAAGACGTTTAACGGCGTGTTGGGCGGCGATGCTATCGCCCG…
237__blaCMY__NG_048893.1__102	143	BETA-LACTAM	blaCMY		hydrolase	ATGATGAAAAAATCGTTATGCTGCGCTCTGCTGCTGACAGCCTCTTTATCCACGTTTGCCGCCGCCAAAACAGAACCACAGATTGCCGATATCGTTAATCGCACCATCACCCCGTTGATGCAGGAGCAGGCTATTCCGGGTATGGCTGTTGCCGTTATCTACCAGGGAAAACCCTATTATTTCACCTGGGGTAAAGCCGATATCACCAATAACCACCCAGTCACGCAGCAAACTCTGTTTGAGCTAGGGTCGGTCAGTAAGACGTTTAACGGCGTGTTGGGCGGCGATGCTATCGCCCGCGGCGAAATTAAGCTCAGCGATCCGGTCACGAAATACTGGCCAGAACTGACAGGCAAACAGTGGCAGGGTATCAGCCTGCTGCACTTAGCCACCTACACG…
237__blaCMY__NG_048894.1__103	143	BETA-LACTAM	blaCMY		hydrolase	ATGATGAAAAAATCGATATGCTGCGCGCTGCTGCTGACAGCCTCTTTCTCCACGTTTGCTGCCGCAAAAACAGAACAACAAATTGCCGATATCGTTAACCGCACCATCACACCACTGATGCAGGAGCAGGCTATTCCGGGCATGGCCGTGGCAATTATCTACGAGGGGAAACCTTATTACTTTACCTGGGGTAAAGCCGATATCGCCAATAACCACCCAGTCACGCAGCAAACGCTGTTTGAGCTAGGGTCGGTCAGTAAGACGTTTAACGGCGTGTTGGGCGGCGACGCTATCGCCCGCGGCGAAATTAAGCTCAGCGATCCGGTCACGAAATACTGGCCAGAACTGACAGGCAAACAGTGGCGGGGTATCAGCCTGCTGCACTTAGCCACCTATACA…
237__blaCMY__NG_048834.1__104	143	BETA-LACTAM	blaCMY		hydrolase	GCTAAATTTAACCGTTTGTCAACACGGTGCAAATCAAACACACTGATTGCGTCTGACGGGCCCGGACACCCTTTTTGCTTTTAATTACGGAACTGATTTCATGATGAAAAAATCGTTATGCTGCGCTCTGCTGCTGACAGCCTCTTTCTCCACATTTGCTGCCGCAAAAACAGAACAACAGATTGCCGATATCGTTAATCGCACCATCACCCCGTTGATGCAGGAGCAGGCTATTCCGGGTATGGCCGTTGCCGTTATCTACCAGGGAAAACCCTATTATTTCACCTGGGGTAAAGCCGATATCGCCAATAACCACCCAGTCACGCAGCAAACGCTGTTTGAGCTAGGATCGGTTAGTAAGACGTTTAACGGCGTGTTGGGCGGCGATGCTATCGCCCG…
237__blaCMY__NG_050943.1__105	143	BETA-LACTAM	blaCMY		hydrolase	ATGATGAAAAAATCGTTATGCTGCGCTCTGCTGCTGACAGCCTCTTTCTCCACATTTGCTGCCGCAAAAACAGAACAACAGATTGCCGATATCGTTAATCGCACCATCACCCCGTTGATGCAGGAGCAGGCTATTCCGGGTATGGCCGTTGCCGTTATCTACCAGGGAAAACCCTATTATTTCACCTGGGGTAAAGCCGATATCGCCAATAACCACCCAGTCACGCAGCAAACGCTGTTTGAGCTAGGATCGGTTAGTAAGACGTTTAACGGCGTGTTGGGCGGCGATGCTATCGCCCGCGGCGAAATTAAGCTCAGCGATCCGGTCACGAAATACTGGCCAGAACTGACAGGCAAACAGTGGCAGGGTATCCGCCTGCTGCACTTAGCCACCTATACG…
237__blaCMY__NG_051215.1__106	143	BETA-LACTAM	blaCMY		hydrolase	ATGATGAAAAAATCGTTATGCTGCGCTCTGCTGCTGACAGCCTCTTTCTCCACATTTGCTGCCGCAAAAACAGAACAACAGATTGCCGATATCGTTAATCGCACCATCACCCCGTTGATGCAGGAGCAGGCTATTCCGGGTATGGCCGTTGCCGTTATCTACCAGGGAAAACCCTATTATTTCACCTGGGGTAAAGCCGATATCGCCAATAACCACCCAGTCACGCAGCAAACGCTGTTTGAGCTAGGATCGGTTAGTAAGACGTTTAACGGCGTGTTGGGCGGCGATGCTATCGCCCGCGGCGAAATTAAGCTCAGCGATCCGGTCACGAAATACTGGCCAGAACTGACAGGCAAACAGTGGCAGGGTATCCGCCTGCTGCACTTAGCCACCTATACG…
237__blaCMY__NG_048824.1__107	143	BETA-LACTAM	blaCMY		hydrolase	ATGATGAAAAAATCGTTATGCTGCGCTCTGCTGCTGACAGCCTCTTTCTCCACATTTGCTGCCGCAAAAACAGAACAACAGATTGCCGATATCGTTAATCGCACCATCACCCCGTTGATGCAGGAGCAGGCTATTCCGGGTATGGCCGTTGCCGTTATCTACCAGGGAAAACCCTATTATTTCACCTGGGGTAAAGCCGATATCGCCAATAACCACCCAGTCACGCAGCAAACGCTGTTTGAGCTAGGATCGGTTAGTAAGACGTTTAACGGCGTGTTGGGCGGCGATGCTATCGCCCGCGGCGAAATTAAGCTCAGCGATCCGGTCACGAAATACTGGCCAGAACTGACAGGCAAACAGTGGCAGGGTATCCGCCTGCTGCACTTAGCCACCTATACG…
237__blaCMY__NG_051753.1__108	143	BETA-LACTAM	blaCMY		hydrolase	ATGATGAAAAAATCGTTATGCTGCGCTCTGCTGCTGACAGCCTCTTTCTCCACATTTGCTGCCGCAAAAACAGAACAACAGATTGCCGATATCGTTAATCGCACCATCACCCCGTTGATGCAGGAGCAGGCTATTCCGGGTATGGCCGTTGCCGTTATCTACCAGGGAAAACCCTATTATTTCACCTGGGGTAAAGCCGATATCGCCAATAACCACCCAGTCACGCAGCAAACGCTGTTTGAGCTAGGATCGGTTAGTAAGACGTTTAACGGCGTGTTGGGCGGCGATGCTATCGCCCGCGGCGAAATTAAGCTCAGCGATCCGGTCACGAAATACTGGCCAGAACTGACAGGCAAACAGTGGCAGGGTATCCGCCTGCTGCACTTAGCCACCTATACG…
237__blaCMY__NG_052047.1__109	143	BETA-LACTAM	blaCMY		hydrolase	ATGATGAAAAAATCGTTATGCTGCGCTCTGCTGCTGACAGCCTCTTTCTCCACATTTGCTGCCGCAAAAACAGAACAACAGATTGCCGATATCGTTAATCGCACCATCACCCCGTTGATGCAGGAGCAGGCTATTCCGGGTATGGCCGTTGCCGTTATCTACCAGGGAAAACCCTATTATTTCACCTGGGGTAAAGCCGATATCGCCAATAACCACCCAGTCACGCAGCAAACGCTGTTTGAGCTAGGATCGGTTAGTAAGACGTTTAACGGCGTGTTGGGCGGCGATGCTATCGCCCGCGGCGAAATTAAGCTCAGCGATCCGGTCACGAAATACTGGCCAGAACTGACAGGCAAACAGTGGCAGGGTATCCGCCTGCTGCACTTAGCCACCTATACG…
237__blaCMY__NG_048821.1__110	143	BETA-LACTAM	blaCMY		hydrolase	ATGATGAAAAAATCGTTATGCTGCGCTCTGCTGCTGACAGCCTCTTTCTCCACGTTTGCCTCCGCCAAAACAGAACAACAGATTGCCGATATCGTTAATCGCACCATCACCCCGTTGATGCAGGAGCAGGCTATTCCGGGTATGGCCGTTGCCGTTATCTACCAGGGAAAAACCTATTATTTCACCTGGGGTAAAGCCGATATCGCCAATAACCACCCAGTCACGCAGCAAACGCTGTTTGAGCTAGGGTCGGTCAGTAAGACGTTTAACGGCGTGTTGGGCGGCGATGCTATCGCCCGCGGCGAAATTAAGCTCAGCGATCCGGTCACGAAATACTGGCCAGAACTGACAGGCAAACAGTGGCAGGATATCAGCCTGCTGCACTTAGCCACCTATACG…
237__blaCMY__NG_048845.1__111	143	BETA-LACTAM	blaCMY		hydrolase	TGCTAAATTTAACCGTTTGTCAACACGGTGCAAATCAAACACACTGATTGCGTCTGACGGGCCCGGACACCTTTTTGCTTTTAATTACGGAACTGATTTCATGATGAAAAAATCGTTATGCTGCGCTCTGCTGCTGACAGCCTCTTTCTCCACATTTGCTGCCGCAAAAACAGAACAACAGATTGCCGATATCGTTAATCGCACCATCACCCCGTTGATGCAGGAGCAGGCTATTCCGGGTATGGCCGTTGCCGTTATCTACCAGGGAAAACCCTATTATTTCACCTGGGGTAAAGCCGATATCGCCAATAACCACCCAGTCACGCAGCAAACGCTGTTTGAGCTAGGATCGGTTAGTAAGACGTTTAACGGCGTGTTGGGCGGCGATGCTATCGCCCG…
237__blaCMY__NG_048814.1__112	143	BETA-LACTAM	blaCMY		hydrolase	TGCTAAATTTAACCGTTTGTCAACACGGTGCAAATCAAACACACTGATTGCGTCTGACGGGCCCGGACACCTTTTTGCTTTTAATTACGGAACTGATTTCATGATGAAAAAATCGTTATGCTGCGCTCTGCTGCTGACAGCCTCTTTCTCCACATTTGCTGCCGCAAAAACAGAACAACAGATTGCCGATATCGTTAATCGCACCATCACCCCGTTGATGCAGGAGCAGGCTATTCCGGGTATGGCCGTTGCCGTTATCTACCAGGGAAAACCCTATTATTTCACCTGGGGTAAAGCCGATATCGCCAATAACCACCCAGTCACGCAGCAAACGCTGTTTGAGCTAGGATCGGTTAGTAAGACGTTTAACGGCGTGTTGGGCGGCGATGCTATCGCCCG…
237__blaCMY__NG_048820.1__113	143	BETA-LACTAM	blaCMY		hydrolase	ATGATGAAAAAATCGTTATGCTGCGCTCTGCTGCTGACAGCCTCTTTCTCCACATTTGCTGCCGCAAAAACAGAACAACAGATTGCCGATATCGTTAATCGCACCATCACCCCGTTGATGCAGGAGCAGGCTATTCCGGGTATGGCCGTTGCCGTTATCTACCAGGGAAAACCCTATTATTTCACCTGGGGTAAAGCCGATATCGCCAATAACCACCCAGTCACGCAGCAAACGCTGTTTGAGCTAGGATCGGTTAGTAAGACGTTTAACGGCGTGTTGGGCGGCGATGCTATCGCCCGCGGCGAAATTAAGCTCAGCGATCCGGTCACGAAATACTGGCCAGAACTGACTGGCAAACAGTGGCAGGGTATCCGCCTGCTGCACTTAGCCACCTATACG…
237__blaCMY__NG_048826.1__114	143	BETA-LACTAM	blaCMY		hydrolase	ATGATGAAAAAATCGTTATGCTGCGCTCTGCTGCTGACAGCCTCTTTCTCCACATTTGCTGCCGCAAAAACAGAACAACAGATTGCCGATATCGTTAATCGCACCATCACCCCGTTGATGCAGGAGCAGGCTATTCCGGGTATGGCCGTTGCCGTTATCTACCAGGGAAAACCCTATTATTTCACCTGGGGTAAAGCCGATATCGCCAATAACCACCCAGTCACGCAGCAAACGCTGTTTGAGCTAGGATCGGTTAGTAAGACGTTTAACGGCGTGTTGGGCGGCGATGCTATCGCCCGCGGCGAAATTAAGCTCAGCGATCCGGTCACGAAATACTGGCCAGAACTGACAGGCAAACAGTGGCAGGGTATCCGCCTGCTGCACTTAGCCACCTATACG…
237__blaCMY__NG_048831.1__115	143	BETA-LACTAM	blaCMY		hydrolase	TGCTAAATTTAACCGTTTGTCAACACGGTGCAAATCAAACACACTGATTGCGTCTGACGGGCCCGGACACCTTTTTGCTTTTAATTACGGAACTGATTTCATGATGAAAAAATCGTTATGCTGCGCTCTGCTGCTGACAGCCTCTTTCTCCACATTTGCTGCCGCAAAAACAGAACAACAGATTGCCGATATCGTTAATCGCACCATCACCCCGTTGATGCAGGAGCAGGCTATTCCGGGTATGGCCGTTGCCGTTATCTACCAGGGAAAACCCTATTATTTCACCTGGGGTAAAGCCGATATCGCCAATAACCACCCAGTCACGCAGCAAACGCTGTTTGAGCTAGGATCGGTTAGTAAGACGTTTAACGGCGTGTTGGGCGGCGACTGTATCGCCCG…
237__blaCMY__NG_048851.1__116	143	BETA-LACTAM	blaCMY		hydrolase	ATGATGAAAAAATCGTTATGCTGCGCTCTGCTGCTGACAGCCTCTTTCTCCACATTTGCTGCCGCAAAAACAGAACAACAGATTGCCGATATCGTTAATCGCACCATCACCCCGTTGATGCAGGAGCAGGCTATTCCGGGTATGGCCGTTGCCGTTATCTACCAGGGAAAACCCTATTATTTCACCTGGGGTAAAGCCGATATCGCCAATAACCACCCAGTCACGCAGCAAACGCTGTTTGAGCTAGGATCGGTTAGTAAGACGTTTAACGGCGTGTTGGGCGGCGATGCTATCGCCCGCGGCGAAATTAAGCTCAGCGATCCGGTCACGAAATACTGGCCAGAACTGACAGGCAAACAGTGGCAGGGTATCCGCCTGCTGCACTTAGCCACCTATACG…
237__blaCMY__NG_048885.1__117	143	BETA-LACTAM	blaCMY		hydrolase	ATGATGAAAAAATCGTTATGCTGCGCGCTGCTGCTGACAGCCTCTTTCTCCACGTTTGCTGCCGCAAAAACAGAACAACAAATTGCCGATATCGTTAACCGCACCATCACACCACTGATGCAGGAGCAGGCTATTCCGGGCATGGCCGTGGCAATTATCTACGAGGGGAAACCTTATTACTTTACCTGGGGTAAAGCCGATATCGCCAATAACCACCCAGTCACGCAGCAAACGCTGTTTGAGTTAGGGTCGGTCAGTAAGACGTTTAACGGCGTGTTGGGCGGCGACGCTATCGCCCGCGGCGAAATTAAGCTCAACGACCCGGTCACGAAATACTGGCCAGAACTGACAGGCAAACAGTGGCGGGGTATCAGCCTGCTACACTTAGCCACCTATACA…
237__blaCMY__NG_047059.1__118	143	BETA-LACTAM	blaCMY		hydrolase	ATGATGAAAAAATCGTTATGCTGCGCTCTGCTGCTGACAGCCTCTTTCTCCACATTTGCTGCCGCAAAAACAGAACAACAGATTGCCGATATCGTTAATCGCACCATCACCCCGTTGATGCAGGAGCAGGCTATTCCGGGTATGGCCGTTGCCGTTATCTACCAGGGAAAACCCTATTATTTCACCTGGGGTAAAGCCGATATCGCCAATAACCACCCAGTCACGCAGCAAACGCTGTTTGAGCTAGGATCGGTTAGTAAGACGTTTAACGGCGTGTTGGGCGGCGATGCTATCGCCCGCGGCGAAATTAAGCTCAGCGATCCGGTCACGAAATACTGGCCAGAACTGACAGGCAAACAGTGGCAGGGTATCCGCCTGCTGCACTTAGCCACCTATACG…
237__blaCMY__NG_048806.1__119	143	BETA-LACTAM	blaCMY		hydrolase	ATGATGAAAAAATCGTTATACTGCGCTCTGCTGCTGACAGCCTCTTTCTCCACATTTGCTGCCGCAAAAACAGAACAACAGATTGCCGATATCGTTAATCGCACCATCACCCCGTTGATGCAGGAGCAGGCTATTCCGGGTATGGCCGTTGCCGTTATCTACCAGGGAAAACCCTATTATTTCACCTGGGGTAAAGCCGATATCGCCAATAACCACCCAGTCACGCAGCAAACGCTGTTTGAGCTAGGATCGGTTAGTAAGACGTTTAACGGCGTGTTGGGCGGCGATGCTATCGCCCGCGGCGAAATTAAGCTCAGCGATCCGGTCACGAAATACTGGCCAGAACTGACAGGCAAACAGTGGCAGGGTATCCGCCTGCTGCACTTAGCCACCTATACG…
237__blaCMY__NG_048808.1__120	143	BETA-LACTAM	blaCMY		hydrolase	ATGATGAAAAAATCGTTATGCTGCGCTCTGCTGCTGACAGCCTCTTTCTCCACATTTGCTGCCGCAAAAACAGAACAACAGATTGCCGATATCGTTAATCGCACCATCACCCCGTTGATGCAGGAGCAGGCTATTCCGGGTATGGCCGTTGCCGTTATCTACCAGGGAAAACCCTATTATTTCACCTGGGGTAAAGCCGATATCGCCAATAACCACCCAGTCACGCAGCAAACGCTGTTTGAGCTAGGATCGGTTAGTAAGACGTTTAACGGCGTGTTGGGCGGCGATGCTATCGCCCGCGGCGAAATTAAGCTCAGCGATCCGGTCACGAAATACTGGCCAGAACTGACAGGCAAACAGTGGCAGGGTATCCGCCTGCTGCACTTAGCCACCTATACG…
237__blaCMY__NG_048809.1__121	143	BETA-LACTAM	blaCMY		hydrolase	ATGATGAAAAAATCGTTATGCTGCGCTCTGCTGCTGACAGCCTCTTTCTCCACATTTGCTGCCGCAAAAACAGAACAACAGATTGCCGATATCGTTAATCGCACCATCACCCCGTTGATGCAGGAGCAGGCTATTCCGGGTATGGCCGTTGCCGTTATCTACCAGGGAAAACCCTATTATTTCACCTGGGGTAAAGCCGATATCGCCAATAACCACCCAGTCACGCAGCAAACGCTGTTTGAGCTAGGATCGGTTAGTAAGACGTTTAACGGCGTGTTGGGCGGCGATGCTATCGCCCGCGGCGAAATTAAGCTCAGCGATCCGGTCACGAAATACTGGCCAGAACTGACAGGCAAACAGTGGCAGGGTATCCGCCTGCTGCACTTAGCCACCTATACG…
237__blaCMY__NG_048810.1__122	143	BETA-LACTAM	blaCMY		hydrolase	ATGATGAAAAAATCGTTATGCTGCGCTCTGCTGCTGACAGCCTCTTTCTCCACATTTGCTGCCGCAAAAACAGAACAACAGATTGCCGATATCGTTAATCGCACCATCACCCCGTTGATGCAGGAGCAGGCTATTCCGGGTATGGCCGTTGCCGTTATCTACCAGGGAAAACCCTATTATTTCACCTGGGGTAAAGCCGATATCGCCAATAACCACCCAGTCACGCAGCAAACGCTGTTTGAGCTAGGATCGGTTAGTAAGACGTTTAACGGCGTGTTGGGCGGCGATGCTATCGCCCGCGGCGAAATTAAGCTCAGCGATCCGGTCACGAAATACTGGCCAGAACTGACAGGCAAACAGTGGCAGGGTATCCGCCTGCTGCACTTAGCCACCTATACG…
237__blaCMY__NG_048840.1__123	143	BETA-LACTAM	blaCMY		hydrolase	ATGATGAAAAAATCGTTATGCTGCGCTCTGCTGCTGACAGCCTCTTTCTCCACATTTGCTGCCGCAAAAACAGAACAACAGATTGCCGATATCGTTAATCGCACCATCACCCCGTTGATGCAGGAGCAGGCTATTCCGGGTATGGCCGTTGCCGTTATCTACCAGGGAAAACCCTATTATTTCACCTGGGGTAAAGCCGATATCGCCAATAACCACCCAGTCACGCAGCAAACGCTGTTTGAGCTAGGATCGGTTAGTAAGACGTTTAACGGCGTGTTGGGCGGCGATGCTATCGCCCGCGGCGAAATTAAGCTCAGCGATCCGGTCACGAAATACTGGCCAGAACTGACAGGCAAACAGTGGCAGGGTATCCGCCTGCTGCACTTAGCCACCTATACG…
237__blaCMY__NG_048895.1__124	143	BETA-LACTAM	blaCMY		hydrolase	ATTACGGAACTGATTTCATGATGAAAAAATCGTTATGCTGCGCTCTGCTGCTGACAGCCTCTTTCTCCACATTTGCTGCCGCAAAAACAGAACAACAGATTGCCGATATCGTTAATCGCACCATCACCCCGTTGATGCAGGAGCAGGCTATTCCGGGTATGGCCGTTGCCGTTATCTACCAGGGAAAACCCTATTATTTCACCTGGGGTAAAGCCGATATCGCCAATAACCACCCAGTCACGCAGCAAACGCTGTTTGAGCTAGGATCGGTTAGTAAGACGTTTAACGGCGTGTTGGGCGGCGATGCTATCGCCCGCGGCGAAATTAAGCTCAGCGATCCGGTCACGAAATACTGGCCAGAACTGACAGGCAAACAGTGGCAGGGTATCCGCCTGCTGC…
237__blaCMY__NG_048791.1__125	143	BETA-LACTAM	blaCMY		hydrolase	ATGATGAAAAAATCGTTATGCTGCGCTCTGCTGCTGACAGCCTCTTTCTCCACATTTGCTGCCGCAAAAACAGAACAACAGATTGCCGATATCGTTAATCGCACCATCACCCCGTTGATGCAGGAGCAGGCTATTCCGGGTATGGCCGTTGCCGTTATCTACCAGGGAAAACCCTATTATTTCACCTGGGGTAAAGCCGATATCGCCAATAACCACCCAGTCACGCAGCAAACGCTGTTTGAGCTAGGATCGGTTAGTAAGACGTTTAACGGCGTGTTGGGCGGCGATGCTATCGCCCGCGGCGAAATTAAGCTCAGCGATCCGGTCACGAAATACTGGCCAGAACTGACAGGCAAACAGTGGCAGGGTATCCGCCTGCTGCACTTAGCCACCTATACG…
237__blaCMY__NG_048818.1__126	143	BETA-LACTAM	blaCMY		hydrolase	CGGTGCAAATCAAACACACTGATTGCGTCTGACGGGCCCGGACACCTTTTTGCTTTTAATTACGGAACTGATTTCATGATGAAAAAATCGTTATGCTGCGCTCTGCTGCTGACAGCCTCTTTCTCCACATTTGCTGCCGCAAAAACAGAACAACAGATTGCCGATATCGTTAATCGCACCATCACCCCGTTGATGCAGGAGCAGGCTATTCCGGGTATGGCCGTTGCCGTTATCTACCAGGGAAAACCCTATTATTTCACCTGGGGTAAAGCCGATATCGCCAATAACCACCCAGTCACGCAGCAAACGCTGTTTGAGCTAGGATCGGTTAGTAAGACGTTTAACGGCGTGTTGGGCGGCGATGCTATCGCCCGCGGCGAAATTAAGCTCAGCGATCCG…
237__blaCMY__NG_048782.1__127	143	BETA-LACTAM	blaCMY		hydrolase	ATGATGAAAAAATCGTTATGCTGCGCTCTGCTGCTGACAGCCTCTTTCTCCACATTTGCTGCCGCAAAAACAGAACAACAGATTGCCGATATCGTTAATCGCACCATCACCCCGTTGATGCAGGAGCAGGCTATTCCGGGTATGGCCGTTGCCGTTATCTACCAGGGAAAACCCTATTATTTCACCTGGGGTAAAGCCGATATCGCCAATAACCACCCAGTCACGCAGCAAACGCTGTTTGAGCTAGGATCGGTTAGTAAGACGTTTAACGGCGTGTTGGGCGGCGATGCTATCGCCCGCGGCGAAATTAAGCTCAGCGATCCGGTCACGAAATACTGGCCAGAACTGACAGGCAAACAGTGGCAGGGTATCCGCCTGCTGCACTTAGCCACCTATACG…
519__blaCFE__NG_048757.1__1	143	BETA-LACTAM	blaCMY		hydrolase	TGCTAAATTTAACCGTTTGTCAACACGATGCAAATCAAACACACTGATTGCGTCTGACGGGCCCGGACACCCTTACGCTTTTAATGACGGAAATAATTTCATGATGAAAAAATCGATATGCTGCGCGCTGCTGCTGACAGCCTCTTTTTCCACCTTTGCCGCCGCAAAAACAGAACAACAAATTGCCGATATCGTTAACCGCACCATCACACCGCTGATGCAGGAGCAGGCTATTCCGGGTATGGCCGTTGCGATTATCTACCAGGGAAAACCTTATTACTTTACCTGGGGTAAAGCTGATATCGCCAATAACCGTCCAGTCACTCAGCAAACGCTGTTTGAACTCGGCTCGGTCAGTAAAACGTTCAACGGCGTGCTGGGCGGCGATGCTATCGCTCG…
538__blaLAT__NG_049265.1__1	143	BETA-LACTAM	blaCMY		hydrolase	TGCTAAATTTAACCGTTTGTCAACACGGTGCAAATCAAACACACTGATTGCGTCTGACGGGCCCGGACACCTTTTTGCTTTTAATTACGGAACTGATTTCATGATGAAAAAATCGTTATGCTCCGCTCTGCTGCTGACAGCCTCTTTCTCCACATTTGCTGCCGCAAAAACAGAACAACAGATTGCCGATATCGTTAACCGCACCATCACCCCGTTGATGCAGGAGCAGGCTATTCCGGGTATGGCCGTTGCCGTTATCTACCAGGGGAAACCCTATTATTTCACCTGGGGTAAAGCCGATATCGCCAATAACCACCCAGTCACGCAGCAAACGCTGTTTGAGCTAGGATCGGTTAGTAAGACGTTTAACGGCGTGTTGGGCGGCGACTGTATCGCCCG…
538__blaLAT__NG_049266.1__2	143	BETA-LACTAM	blaCMY		hydrolase	ATGATGAAAAAATCGTTATGCTCCGCTCTGCTCGTGACAGCCTCTTTCTCCACATTTGCTGCCGCAAAAACAGAACAACAGATTGCCGATATCGTTAATCGCACCATCACCCCGTTGATGCAGGAGCAGGCTATTCCGGGTATGGCCGTTGCCGTTATCTACCAGGGAAAACCCTATTATTTCACCTGGGGTAAAGCCGATATCGCCAATAACCACCCAGTCACGCAGCAAACGCTGTTTGAGCTAGGATCGGTTAGTAAGACGTTTAACGGCGTGTTGGGCGGCGATGCTATCGCCCGCGGCGAAATTAAGCTCAGCGATCCGGTCACGAAATACTGGCCAGAACTGACAGGCAAACAGTGGCAGGGTATCCGCCTGCTGCACTTAGCCACCTATACG…
[truncated: 3,417 more rows]
