# Supplementary material for: Exploiting a targeted resistome sequencing approach in assessing antimicrobial resistance in retail foods
Source: Environ Microbiome. 2023 Mar 29;18:25. doi: 10.1186/s40793-023-00482-0 (PMC10052294; doi:10.1186/s40793-023-00482-0)
Supplement: Supplementary file 2 — Additional file 2. Raw read filtering metrics for 16s rRNA bacterial profiling sequencing derived from QIIME2. [file 40793_2023_482_MOESM2_ESM.xlsx]

## Sheet: Suppl S2
Seq sample ID	Food Sample ID	Sample type	Replicate ID	Enrichment cutlure or not (Y/N)	Raw read #	Filtered read #	Denoised read #	Merged read #	Non-chimeric read #
2017-SEQ-1130	AS 1	Alfalfa Sprouts	AS 1_A	Y	241428	197112	196703	193827	164439
2017-SEQ-1133	AS 1	Alfalfa Sprouts	AS 1_B	Y	224892	74766	74517	71128	59631
2018-SEQ-1652	AS 2	Alfalfa Sprouts	AS 2_A	Y	242115	195242	194253	188590	155013
2018-SEQ-1653	AS 2	Alfalfa Sprouts	AS 2_B	Y	234938	182530	181412	174449	138951
2018-SEQ-1720	AS 2	Alfalfa Sprouts	AS 2_A	Y	406248	320204	318782	307909	253685
2018-SEQ-1666	AS 3	Alfalfa Sprouts	AS 3_A	Y	394531	298295	296877	285849	234931
2018-SEQ-1667	AS 3	Alfalfa Sprouts	AS 3_B	Y	372821	299461	298066	286051	226082
2018-SEQ-1668	AS 3	Alfalfa Sprouts	AS 3_C	Y	302036	235521	234416	225440	180676
2018-SEQ-1848	AS 4	Alfalfa Sprouts	AS 4_A	Y	157251	134993	134172	129547	108073
2018-SEQ-1849	AS 4	Alfalfa Sprouts	AS 4_B	Y	292265	245885	244870	235732	195365
2018-SEQ-1850	AS 4	Alfalfa Sprouts	AS 4_C	Y	272259	233342	232352	223839	183608
2018-SEQ-1860	AS 5	Alfalfa Sprouts	AS 5_A	Y	199036	168687	167965	162196	136379
2018-SEQ-1861	AS 5	Alfalfa Sprouts	AS 5_B	Y	119560	101232	100714	96302	80630
2018-SEQ-1862	AS 5	Alfalfa Sprouts	AS 5_C	Y	330926	284338	283182	273494	222281
2017-SEQ-1142	B 1	Ground Beef	B 1_A	Y	395915	332042	331914	316874	304913
2017-SEQ-1145	B 1	Ground Beef	B 1_B	Y	569997	481414	481186	462221	444896
2017-SEQ-1522	B 2	Ground Beef	B 2_A	Y	316594	258326	257911	248734	226599
2017-SEQ-1525	B 2	Ground Beef	B 2_B	Y	118109	74928	74835	71883	67848
2018-SEQ-1642	B 3	Ground Beef	B 3_A	Y	247187	194862	194347	186824	163147
2018-SEQ-1643	B 3	Ground Beef	B 3_B	Y	324915	255123	254651	246384	220160
2018-SEQ-1644	B 3	Ground Beef	B 3_C	Y	293082	232930	232201	225774	202307
2018-SEQ-1662	B 4	Ground Beef	B 4_A	Y	52445	45803	45511	43771	37486
2018-SEQ-1671	B 4	Ground Beef	B 4_B	Y	250687	213917	213367	203870	172817
2018-SEQ-1672	B 4	Ground Beef	B 4_C	Y	269068	231164	230863	221275	190131
2018-SEQ-1656	B 5	Ground Beef	B 5_A	Y	272361	231693	231228	221332	194836
2018-SEQ-1657	B 5	Ground Beef	B 5_B	Y	165378	138401	138040	130570	115025
2018-SEQ-1658	B 5	Ground Beef	B 5_C	Y	299436	257078	256597	244988	216318
2018-SEQ-1804	B 6	Ground Beef	B 6_A	Y	185346	167876	167561	162836	149473
2018-SEQ-1805	B 6	Ground Beef	B 6_B	Y	69240	62796	62584	60515	57341
2018-SEQ-1806	B 6	Ground Beef	B 6_C	Y	157775	141949	141669	137271	124162
2018-SEQ-1676	C 1	Ground Chicken	C 1_A	Y	247720	211165	210671	198759	171849
2018-SEQ-1677	C 1	Ground Chicken	C 1_B	Y	252794	205635	205222	191575	169473
2018-SEQ-1678	C 1	Ground Chicken	C 1_C	Y	53071	45912	45759	42985	38219
2018-SEQ-1792	C 2	Ground Chicken	C 2_A	Y	182359	164428	163993	157840	130834
2018-SEQ-1793	C 2	Ground Chicken	C 2_B	Y	331269	283933	282958	273203	225499
2018-SEQ-1794	C 2	Ground Chicken	C 2_C	Y	251081	226145	225433	216890	174386
2018-SEQ-1682	C 3	Ground Chicken	C 3_A	Y	237784	199214	198732	188125	117648
2018-SEQ-1683	C 3	Ground Chicken	C 3_B	Y	296619	250536	250060	235368	200947
2018-SEQ-1684	C 3	Ground Chicken	C 3_C	Y	255829	219682	219274	207145	170597
2018-SEQ-1810	L 1	Ground Lamb	L 1_A	Y	122225	110654	110318	105047	86170
2018-SEQ-1811	L 1	Ground Lamb	L 1_B	Y	210507	189575	189062	179552	148092
2018-SEQ-1812	L 1	Ground Lamb	L 1_C	Y	127519	114842	114396	108604	92226
2018-SEQ-1816	L 2	Ground Lamb	L 2_A	Y	180618	163676	163496	159318	147958
2018-SEQ-1819	L 2	Ground Lamb	L 2_B	Y	203835	183541	183270	177884	168890
2018-SEQ-1820	L 2	Ground Lamb	L 2_C	Y	157705	141918	141614	136477	126692
2018-SEQ-1777	L 3	Ground Lamb	L 3_A	Y	269208	235674	235289	227989	199364
2018-SEQ-1778	L 3	Ground Lamb	L 3_B	Y	269215	242551	242155	236177	207461
2018-SEQ-1779	L 3	Ground Lamb	L 3_C	Y	192462	173397	173006	168655	146075
2018-SEQ-1836	L 4	Ground Lamb	L 4_A	Y	71770	64642	64308	61241	52037
2018-SEQ-1837	L 4	Ground Lamb	L 4_B	Y	48716	43483	43225	40880	34516
2018-SEQ-1838	L 4	Ground Lamb	L 4_C	Y	93150	83779	83474	79573	67681
2017-SEQ-1124	MBS 1	Mung Bean Sprouts	MBS 1_A	Y	254359	209467	209117	206844	165733
2017-SEQ-1127	MBS 1	Mung Bean Sprouts	MBS 1_B	Y	482336	399555	398982	392320	341950
2018-SEQ-1712	MBS 2	Mung Bean Sprouts	MBS 2_A	Y	221608	176907	176272	169888	137683
2018-SEQ-1713	MBS 2	Mung Bean Sprouts	MBS 2_B	Y	202368	165200	164537	158341	125377
2018-SEQ-1714	MBS 2	Mung Bean Sprouts	MBS 2_C	Y	185551	152485	151819	147218	117326
2018-SEQ-1685	MBS 3	Mung Bean Sprouts	MBS 3_B	Y	277033	229502	228838	217904	179032
2018-SEQ-1686	MBS 3	Mung Bean Sprouts	MBS 3_C	Y	38905	32942	32764	30992	26754
2018-SEQ-1718	MBS 3	Mung Bean Sprouts	MBS 3_A	Y	137184	117663	117180	112130	91871
2018-SEQ-1842	MBS 4	Mung Bean Sprouts	MBS 4_A	Y	218018	186936	185871	180078	144380
2018-SEQ-1843	MBS 4	Mung Bean Sprouts	MBS 4_B	Y	171041	146892	146255	141654	120799
2018-SEQ-1844	MBS 4	Mung Bean Sprouts	MBS 4_C	Y	99050	84368	83832	80544	68528
2018-SEQ-1854	MBS 5	Mung Bean Sprouts	MBS 5_A	Y	218701	188930	187958	180907	148488
2018-SEQ-1855	MBS 5	Mung Bean Sprouts	MBS 5_B	Y	203481	177056	176206	169407	140197
2018-SEQ-1856	MBS 5	Mung Bean Sprouts	MBS 5_C	Y	267395	232657	231608	222843	180278
2017-SEQ-1516	P 1	Ground Pork	P 1_A	Y	267613	217877	217586	210956	174625
2017-SEQ-1519	P 1	Ground Pork	P 1_B	Y	134458	109554	109344	105753	85685
2018-SEQ-1688	P 2	Ground Pork	P 2_A	Y	176364	146462	146027	142143	125885
2018-SEQ-1689	P 2	Ground Pork	P 2_B	Y	113020	91287	90955	88205	77828
2018-SEQ-1690	P 2	Ground Pork	P 2_C	Y	231200	191279	190960	185200	161582
2018-SEQ-1703	P 3	Ground Pork	P 3_B	Y	211892	177664	177161	167666	137563
2018-SEQ-1704	P 3	Ground Pork	P 3_C	Y	167563	142248	141750	133221	105892
2018-SEQ-1786	P 4	Ground Pork	P 4_A	Y	186905	169014	168517	159313	136077
2018-SEQ-1787	P 4	Ground Pork	P 4_B	Y	235334	212747	212290	202282	174833
2018-SEQ-1788	P 4	Ground Pork	P 4_C	Y	159534	144320	143927	136922	118875
2018-SEQ-1830	P 5	Ground Pork	P 5_A	Y	98816	87841	87543	83654	73812
2018-SEQ-1831	P 5	Ground Pork	P 5_B	Y	144316	128256	127933	121885	107281
2018-SEQ-1832	P 5	Ground Pork	P 5_C	Y	134208	119648	119189	114005	99137
2018-SEQ-1647	T 1	Ground Turkey	T 1_B	Y	316809	271779	271283	253419	210986
2018-SEQ-1648	T 1	Ground Turkey	T 1_C	Y	212562	181601	181057	170440	137196
2018-SEQ-1708	T 1	Ground Turkey	T 1_A	Y	257189	222354	221880	209031	168098
2018-SEQ-1798	T 2	Ground Turkey	T 2_A	Y	158597	137153	136754	130371	110953
2018-SEQ-1799	T 2	Ground Turkey	T 2_B	Y	183451	165244	164934	156484	130828
2018-SEQ-1800	T 2	Ground Turkey	T 2_C	Y	116264	82042	81604	75126	65401
2018-SEQ-1824	T 3	Ground Turkey	T 3_A	Y	153347	136484	135961	130189	109204
2018-SEQ-1825	T 3	Ground Turkey	T 3_B	Y	223070	196018	195575	184830	152054
2018-SEQ-1826	T 3	Ground Turkey	T 3_C	Y	166229	148778	148400	142008	116098
2018-SEQ-1821	T 4	Ground Turkey	T 4_A	Y	63206	56573	56464	55227	51326
2018-SEQ-1822	T 4	Ground Turkey	T 4_B	Y	132360	118792	118600	117057	109620
2018-SEQ-1823	T 4	Ground Turkey	T 4_C	Y	163940	147220	147009	144181	132405
2017-SEQ-1531	V 1	Ground Veal	V 1	Y	154075	124490	123747	120529	105990
2018-SEQ-0443	V 2	Ground Veal	V 2	Y	227179	196894	196441	186840	166138
2018-SEQ-0444	V 3	Ground Veal	V 3	Y	128392	110538	110145	104480	94350
2018-SEQ-0447	V 4	Ground Veal	V 4_A	Y	219002	190200	189206	183592	162910
2018-SEQ-0450	V 4	Ground Veal	V 4_B	Y	166089	139290	139027	135675	116735
2017-SEQ-1128	AS 1	Alfalfa Sprouts	AS 1_A	N	451676	365591	364701	355865	319372
2017-SEQ-1131	AS 1	Alfalfa Sprouts	AS 1_B	N	477651	329496	327710	310556	274524
2018-SEQ-1649	AS 2	Alfalfa Sprouts	AS 2_A	N	176926	133059	131921	124406	107279
2018-SEQ-1650	AS 2	Alfalfa Sprouts	AS 2_B	N	286447	222611	221039	210781	182828
2018-SEQ-1651	AS 2	Alfalfa Sprouts	AS 2_C	N	241882	189794	188349	178721	155125
2018-SEQ-1663	AS 3	Alfalfa Sprouts	AS 3_A	N	247587	196581	195334	183851	161332
2018-SEQ-1664	AS 3	Alfalfa Sprouts	AS 3_B	N	152185	118465	117486	110202	99405
2018-SEQ-1665	AS 3	Alfalfa Sprouts	AS 3_C	N	174165	133862	132553	124126	108901
2018-SEQ-1845	AS 4	Alfalfa Sprouts	AS 4_A	N	60271	51394	50927	48561	42739
2018-SEQ-1846	AS 4	Alfalfa Sprouts	AS 4_B	N	184849	158316	157389	151519	130760
2018-SEQ-1847	AS 4	Alfalfa Sprouts	AS 4_C	N	166974	139955	138904	132639	117467
2018-SEQ-1857	AS 5	Alfalfa Sprouts	AS 5_A	N	322354	269054	266957	254715	209669
2018-SEQ-1858	AS 5	Alfalfa Sprouts	AS 5_B	N	325877	278252	276620	266602	225057
2018-SEQ-1859	AS 5	Alfalfa Sprouts	AS 5_C	N	219181	185793	184319	176539	151426
2017-SEQ-1140	B 1	Ground Beef	B 1_A	N	552167	431933	430979	422188	406361
2017-SEQ-1143	B 1	Ground Beef	B 1_B	N	616689	491089	489962	481124	461999
2017-SEQ-1520	B 2	Ground Beef	B 2_A	N	319726	256064	254762	250795	237201
2017-SEQ-1523	B 2	Ground Beef	B 2_B	N	160132	126705	125874	124428	118368
2018-SEQ-1639	B 3	Ground Beef	B 3_A	N	372012	255910	255471	253854	232518
2018-SEQ-1640	B 3	Ground Beef	B 3_B	N	272019	188687	188338	187087	171244
2018-SEQ-1641	B 3	Ground Beef	B 3_C	N	161802	109989	109680	108713	98203
2018-SEQ-1719	B 3	Ground Beef	B 3_A	N	239169	164085	163846	162923	152417
2018-SEQ-1659	B 4	Ground Beef	B 4_A	N	247517	200884	200352	194488	185321
2018-SEQ-1660	B 4	Ground Beef	B 4_B	N	297064	243253	242654	236384	224679
2018-SEQ-1661	B 4	Ground Beef	B 4_C	N	233676	182500	181821	176314	160823
2018-SEQ-1645	B 5	Ground Beef	B 5_A	N	292496	224411	223759	212057	199439
2018-SEQ-1646	B 5	Ground Beef	B 5_B	N	165541	137642	137363	131262	123015
2018-SEQ-1655	B 5	Ground Beef	B 5_C	N	311977	255970	255375	244681	226428
2018-SEQ-1801	B 6	Ground Beef	B 6_A	N	285739	241925	241273	235471	208482
2018-SEQ-1802	B 6	Ground Beef	B 6_B	N	241662	209745	208939	205048	186442
2018-SEQ-1803	B 6	Ground Beef	B 6_C	N	166875	144048	143478	139992	125349
2018-SEQ-1679	C 3	Ground Chicken	C 3_A	N	155576	129011	128941	119930	118453
2018-SEQ-1680	C 3	Ground Chicken	C 3_B	N	228823	195559	195357	181472	178759
2018-SEQ-1681	C 3	Ground Chicken	C 3_C	N	156099	131837	131735	121549	119769
2018-SEQ-1807	L 1	Ground Lamb	L 1_A	N	128451	115479	115046	113088	105459
2018-SEQ-1808	L 1	Ground Lamb	L 1_B	N	178092	160349	159885	156834	146543
2018-SEQ-1809	L 1	Ground Lamb	L 1_C	N	131610	117374	116924	114505	108033
2017-SEQ-1122	MBS 1	Mung Bean Sprouts	MBS 1_A	N	552174	443408	442213	426489	375510
2017-SEQ-1125	MBS 1	Mung Bean Sprouts	MBS 1_B	N	626892	495829	494631	478277	421084
2018-SEQ-1669	MBS 2	Mung Bean Sprouts	MBS 2_A	N	350060	263000	261567	251508	215094
2018-SEQ-1670	MBS 2	Mung Bean Sprouts	MBS 2_B	N	53714	43233	42791	40319	35372
2018-SEQ-1711	MBS 2	Mung Bean Sprouts	MBS 2_C	N	179765	134380	133127	127102	106697
2018-SEQ-1715	MBS 3	Mung Bean Sprouts	MBS 3_A	N	341744	272545	271482	261473	221874
2018-SEQ-1716	MBS 3	Mung Bean Sprouts	MBS 3_B	N	491972	389483	388392	374107	311737
2018-SEQ-1717	MBS 3	Mung Bean Sprouts	MBS 3_C	N	517707	375783	374576	359849	308428
2018-SEQ-1839	MBS 4	Mung Bean Sprouts	MBS 4_A	N	129585	107566	107039	96741	88367
2018-SEQ-1840	MBS 4	Mung Bean Sprouts	MBS 4_B	N	102215	84463	83899	75400	69606
2018-SEQ-1841	MBS 4	Mung Bean Sprouts	MBS 4_C	N	168728	133474	132813	117803	107756
2018-SEQ-1851	MBS 5	Mung Bean Sprouts	MBS 5_A	N	183156	150929	149782	140227	122376
2018-SEQ-1852	MBS 5	Mung Bean Sprouts	MBS 5_B	N	139209	116976	115976	109459	95949
2018-SEQ-1853	MBS 5	Mung Bean Sprouts	MBS 5_C	N	81767	67798	67085	62625	56550
2017-SEQ-1514	P 1	Ground Pork	P 1_A	N	488315	390581	390047	386263	344350
2017-SEQ-1517	P 1	Ground Pork	P 1_B	N	298123	240339	239798	237576	215164
2018-SEQ-1691	P 3	Ground Pork	P 3_A	N	203675	172055	171262	162401	144434
2018-SEQ-1692	P 3	Ground Pork	P 3_B	N	174187	147726	147149	140894	124369
2018-SEQ-1693	P 3	Ground Pork	P 3_C	N	231808	189670	188890	179192	157121
2018-SEQ-1721	P 3	Ground Pork	P 3_C	N	179183	145082	144566	137222	120925
2018-SEQ-1783	P 4	Ground Pork	P 4_A	N	90496	78615	78407	77168	72064
2018-SEQ-1784	P 4	Ground Pork	P 4_B	N	201978	177634	177301	175626	164730
2018-SEQ-1785	P 4	Ground Pork	P 4_C	N	240325	206427	206010	202640	190431
2018-SEQ-1827	P 5	Ground Pork	P 5_A	N	201551	172273	171711	167108	150451
2018-SEQ-1828	P 5	Ground Pork	P 5_B	N	119399	104700	104244	101451	93486
2018-SEQ-1829	P 5	Ground Pork	P 5_C	N	73090	63510	63259	61379	55602
2018-SEQ-1795	T 2	Ground Turkey	T 2_A	N	168271	149353	148839	144982	132806
2018-SEQ-1796	T 2	Ground Turkey	T 2_B	N	121486	108075	107681	104569	94656
2018-SEQ-1797	T 2	Ground Turkey	T 2_C	N	72164	63843	63467	61582	56348
2017-SEQ-1528	V 1	Ground Veal	V 1	N	289941	228185	226938	221995	189345
2018-SEQ-0411	V 2	Ground Veal	V 2	N	231818	198918	198161	196865	182989
2018-SEQ-0412	V 3	Ground Veal	V 3	N	130808	112518	112272	111583	104952
2018-SEQ-0415	V 4	Ground Veal	V 4_A	N	209394	181905	181659	180717	165006
2018-SEQ-0418	V 4	Ground Veal	V 4_B	N	207496	181838	181663	180594	163170
2018-SEQ-1818	NTC	neg. control			655	334	304	152	152
2018-SEQ-1864	NTC	neg. control			686	364	329	167	114
2018-SEQ-1687	NTC	neg. control			1156	429	362	224	224
2018-SEQ-1702	NTC	neg. control			305	153	111	60	60
2018-SEQ-1710	NTC	neg. control			305	190	140	79	79
2018-SEQ-0473	NTC	neg. control			748	248	227	169	164
2018-SEQ-0480	NTC	neg. control			927	437	370	311	311
2017-SEQ-1567	NTC	neg. control			486	251	220	104	104
